# Supplementary material for: Systemic Lactate Acts as a Metabolic Buffer in Humans and Prevents Nutrient Overflow in the Postprandial Phase
Source: Front Nutr. 2022 Mar 10;9:785999. doi: 10.3389/fnut.2022.785999 (PMC8961325; doi:10.3389/fnut.2022.785999)
Supplement: Supplementary file 1 [file Data_Sheet_1.zip]

Archive with 5 entries (5 files):
- Schlicker2022_SupplementalMaterial.docx
- TableS1_MIDs_GLCWP_OutliersRemoved_MedianOfTriplicates.csv
- TableS3_AbsQuant_GLCWP_OutliersRemoved_MedianOfTriplicates.csv
- TableS4_AbsoluteQuantification_AverageSE.xlsx
- TableS8_kvalues_GlcWP_EarlyLate.xlsx
