# Supplementary material for: Systemic Lactate Acts as a Metabolic Buffer in Humans and Prevents Nutrient Overflow in the Postprandial Phase
Source: Front Nutr. 2022 Mar 10;9:785999. doi: 10.3389/fnut.2022.785999 (PMC8961325; doi:10.3389/fnut.2022.785999)
Supplement: Supplementary file 1 [file Data_Sheet_1.zip › TableS1_MIDs_GLCWP_OutliersRemoved_MedianOfTriplicates.csv]

Group.1	Glucose_560(M6)	Glutamate_350 (M2)_py	Glutamate_353 (M5)_py	Citrate_467 (M2)_py	Glycine_278 (M2)_py	Glutamine_349 (M2)_py	Glutamine_352 (M5)_py	2Hydroxybutyrate_237(M4)	3Hydroxybutyrate_237(M4)	Alanine_221(M3)	Lactate_222(M3)	Pyruvate_177(M3)	Serine_309(M3)	Threonine_324(M4)	Tyrosine_391(M9)	Valine_251(M5)	Isoleucine_266(M6)	Lysine_440(M6)
S01GlcTP301	0.000690902	-0.000136119136502	-1.07092352513E-05	-2.77555756156E-17	-8.21727523302E-05	6.02695512578E-05	2.23088865996E-05	0.000202813	3.24979E-05	0.000239307	-0.000257298	-0.00257801	0.000144972	6.58092E-05	0.0003494005	-0.000203124	0.00219707	5.21607E-05
S01GlcTP302	7.08336E-05	0.000694234932755	-0.000167642467176	4.66127780375E-05	-0.000198019088428	5.2084828242E-05	-1.3660950683E-05	8.74633E-05	3.18292E-05	0.000213612	-0.000332946	-0.00242855	6.89649E-05	-8.77217E-05	0.000425283	-0.000200729	0.0030546	1.101E-05
S01GlcTP303	0.00434619	0.000497340451173	-0.000150501130132	-0.00027774844294	-5.86985410906E-05	0.000112257584977	1.8567875944E-05	0.000128084	3.785015E-05	0.000145567	-0.000369047	-0.00243355	0.000260092	-7.02914E-05	0.000431314	-0.0001970195	0.00133339	0.00019617
S01GlcTP304	0.00682134	0.000347850302589	-7.3963923514E-05	-0.000651469177777	7.33669253742E-05	-0.000615016607715	-8.57422651371E-06	0.000137937	5.12763E-05	0.000606319	0.000740267	-0.00267595	0.000265864	-4.59284E-05	0.000247278	-6.19594E-05	0.00345207	6.57579E-05
S01GlcTP305	0.0114114	0.00107477617098	1.92405986811E-05	-0.0002128544643	0.000150383786864	-0.000373275682702	1.30732289908E-05	0.000179685	3.02587E-05	0.00155061	0.00271479	-0.00280419	0.000333569	9.76365E-05	0.000268843	-1.17701E-05	0.002103465	2.96827E-05
S01GlcTP306	0.0139743	0.00204161432686	7.4625461018E-05	0.00100125248087	0.000556871190328	0.000824537692428	-6.27268360284E-05	0.000115946	-3.50104E-06	0.00299544	0.00468287	0.00530684	0.000513993	-0.000147295	0.000329944	-8.45849E-05	0.00281923	-8.54616E-05
S01GlcTP307	0.0159651	0.00261087655009	-8.62883364412E-05	0.00150506041854	0.000427287867727	0.00108832583944	-8.93069276314E-05	0.000214407	-1.38496E-06	0.00402717	0.00581374	-0.00283894	0.000521887	-0.000379396	9.64431E-05	-7.73046E-05	0.00335749	0.000211165
S01GlcTP308	0.0161231	0.00330408457963	-5.55992073814E-05	0.00241006213534	0.000451787743709	0.00134523052882	-9.82040226671E-07	0.000268004	4.03225E-05	0.00497455	NA	0.00704357	0.000685485	0.000102257	0.000301328	-0.000206056	0.00181206	0.000283267
S01GlcTP309	0.0157268	0.00348240889349	-8.0090311524E-05	0.00305811730164	0.000518341749145	0.00165005354118	-7.37486256117E-05	0.000213607	5.22309E-06	0.00507481	0.00667955	0.00711528	0.000602269	-0.000266129	0.000399677	-8.15995E-05	0.00396483	0.000103733
S01GlcTP310	0.0115198	0.00298062798913	-0.000154456695139	0.00294597270083	0.000572518167694	0.00156656056008	-4.12445194956E-05	0.000104644	-1.77946E-05	0.00500091	0.00628932	-0.00265401	0.000807832	-7.97654E-05	0.000349157	1.56512E-05	0.00562937	1.74977E-05
S01GlcTP311	0.00891062	0.00263362123237	-0.000123148092591	0.00338722394535	0.000162052479359	0.00186116246585	2.14976234128E-06	0.000263224	3.31608E-05	0.00487278	0.00604024	-0.00237192	0.000478714	1.59318E-05	0.000411561	-7.12865E-05	0.0052612	5.9976E-05
S01GlcTP312	0.00637137	0.00239563739711	7.13259182099E-05	0.00332128817066	0.000472956948159	0.00164579166666	3.41482662039E-05	0.000254202	6.11416E-05	0.00428956	0.00520683	-0.00270776	0.000529434	-3.35492E-06	0.00017321437	3.27851E-05	0.00376541	3.74334E-05
S01GlcTP313	0.00477925	0.00183982033747	-5.85705964623E-05	0.00252753383787	5.90275844091E-05	0.00185377087154	4.15512832285E-05	0.000208172	-1.71796E-05	0.00355721	NA	-0.00226293	0.000464373	0.000105718	0.000239979	-8.98684E-06	0.00466352	-9.21646E-05
S01GlcTP314	0.00371231	0.00174005063696	-3.05680848391E-05	0.00299486022527	0.000363628773331	0.00134690677971	2.27033890519E-05	0.000159375	-1.13474E-05	0.00318815	NA	-0.00255213	0.000318298	-0.00018633	0.000322847	-0.000197091	0.00400589	2.92128E-05
S01GlcTP315	0.00280835	0.00215355411945	-0.000218979458696	0.00217013611727	-9.89747098189E-05	0.00122875277525	-8.96532491917E-06	0.000167169	1.56637E-05	0.00277738	0.00313282	-0.0020639	0.000395258	0.000187496	0.000108124	-8.26661E-05	0.00466345	3.68521E-05
S01GlcTP316	0.00243889	0.00186933511325	1.76708599483E-05	0.00216411735558	0.000255709202019	0.000845502584532	1.15426747618E-05	0.000161478	-2.21993E-05	0.00257687	0.00262917	-0.00230878	0.000289209	-0.000154652	0.00023589	-0.000199354	0.00299493	3.16446E-05
S01GlcTP317	0.00218412	0.0015948095689	0.000183729165841	0.001656289274	0.000337092260075	0.000830904771326	4.39851375027E-07	8.04539E-05	-3.90715E-05	0.00218443	0.00214598	-0.00269857	0.000263066	3.1941E-05	0.0002549395	-0.000202744	0.00207468	7.73691E-06
S01GlcTP318	0.00121666	0.00122998476779	0.000132622831886	0.00127958173615	0.000138442751362	0.000393311081193	-1.29196195402E-05	0.000141039	-4.44055E-05	0.00186099	0.00180213	-0.00172377	0.000270267	-0.000127637	0.0002237605	1.48332E-05	0.0012703185	-3.79963E-05
S01GlcTP319	0.000380165	0.00107058227884	0.000314068090024	0.00187938102848	-0.00011690993276	0.000336263161022	-4.56474309631E-06	0.00014787	-1.70875E-05	0.00185284	0.00161304	-0.00228927	0.00030419	0.000217109	0.0003243265	-5.85547E-05	0.004273645	3.4007E-05
S01WPTP301	5.74793E-05	1.3703683042E-05	-1.68156607134E-05	0.000152966845201	0	0.000303918943572	-6.10169672772E-06	0.00012744	-1.3791765E-05	7.63178E-05	-0.000308185	-0.002734815	0.000246234	-0.000160446	0.000414909	-0.00019129	0.00236959	-0.000284201
S01WPTP302	0.000332875	0.000208218881988	-0.000294798390761	-0.000149168922419	0.000326823968698	0.000583214438123	-8.73815304584E-07	0.000134827	3.63126E-05	0.000219317	-0.00030561	-0.00313683	0.000205105	-0.000149479	0.00046815	-0.000209494	0.00286341	0.000218719
S01WPTP303	3.44837E-06	0.000225435294106	-0.000217917863939	7.53519140369E-05	7.31319438301E-05	0.000174918592669	-4.06403198636E-06	0.000177536	2.10874E-05	0.000182847	-0.00031596	-0.00313779	0.000286584	-0.000163326	8.65388E-05	-0.000211154	0.00349648	2.79258E-06
S01WPTP304	0.00390589	0.000242776589569	-4.32644134617E-05	0.000386572039125	0.000280708656213	0.000791822342912	2.94014374962E-06	0.000191219	0.000174561	0.000564418	0.000335173	-0.00305866	0.00106087	0.000403694	0.000406755925	0.000556188	0.00337045	0.000363377
S01WPTP305	0.00720839	0.000558583985156	-1.23994742552E-05	0.00089296408415	0.000416394657235	0.000803761137801	0.00037182284679	0.000490413	0.000336406	0.000937425	0.001232	-0.00202669	0.00100708	0.000639582	6.21077E-05	0.000835914	0.0041263	0.000338369
S01WPTP306	0.00984141	0.000819033941696	0.000497109838328	0.00144342305572	0.0014332921543	0.00116013229777	0.000694333634018	0.00067286	0.000490087	0.00168215	0.00224974	-0.00215288	0.00130168	0.000506226	0.00060411	0.00129205	0.004032145	0.000558106
S01WPTP307	0.0112639	0.00125035897834	0.000485696936167	0.00148434100669	0.00147782818554	0.00175430586367	0.000747441695994	0.000755061	0.000543537	0.00232521	0.00310631	-0.00237823	0.00130129	0.000492903	0.000472121	0.00121453	0.0048265	0.000525484
S01WPTP308	0.0119581	0.00174842993418	0.00033913252967	0.00226079634535	0.0013814096219	0.00180490057176	0.00064167214033	0.000727253	0.000679585	0.00311093	0.00430798	0.00496151	0.00109349	0.00043915	0.00267325	0.00121994	0.00473337	0.000437517
S01WPTP309	0.0128082	0.00226332894244	0.000272667533867	0.00182466529508	0.00150167956244	0.00192153753314	0.000686784746466	0.000993451	0.000726339	0.0038902	0.00493511	0.007072245	0.00140304	0.000849771	0.000219889	0.00141385	0.00510266	0.000538648
S01WPTP310	0.0133269	0.00228632343105	0.000494604398374	0.00276941335187	0.00153202811393	0.00223798680137	0.000689566309736	0.00123491	0.000807938	0.00438063	0.00605739	-0.00223788	0.00145807	0.000843449	0.00170283	0.00154071	0.00638647	0.000600893
S01WPTP311	0.0136864	0.00304694320133	0.00039190364911	0.00376701168073	0.00158818742199	0.00203639502683	0.000594253096693	0.00132429	0.000762036	0.00486619	0.00651448	-0.00207075	0.0014074	0.000292061	0.0003219609	0.00139972	0.00531204	0.00057405
S01WPTP312	0.0127226	0.00228204440052	0.000265161647921	0.00434352904266	0.00153117411121	0.00267173155504	0.000437729799009	0.00118337	0.000760774	0.00540395	0.00695921	-0.00205398	0.000802103	0.000223691	0.000419197	0.00102698	0.0044732	0.000400609
S01WPTP313	0.0103625	0.00217813273089	5.09067520481E-05	0.00385085831931	0.000575477719396	0.00264500359545	0.000200768735301	0.000884161	0.000323101	0.00499395	0.00654872	-0.00108095	0.000808218	0.000245609	0.000291593475	0.000631087	0.00355088	0.000215492
S01WPTP314	0.00772653	0.00271755760685	-1.88630609521E-05	0.00296004316083	0.000455512899626	0.00254056408007	0.000113852500524	0.000699703	0.000191603	0.00464898	0.0060608	-0.00206265	0.00073507	0.000209706	8.15384E-05	0.000431165	0.00460959	0.000101228
S01WPTP315	0.00620548	0.00235249293671	-0.000254334985419	0.00382254929889	0.000492630027328	0.000765703488387	4.63242449465E-05	0.00046823	9.9478E-05	0.0041514	0.00516879	-0.00206575	0.000546768	0.000147074	0.0001009881	0.000359683	0.00479174	8.68665E-05
S01WPTP316	0.00516121	0.00170102935699	-1.33025750646E-05	0.0038145144421	0.000693623397061	0.00224666328373	3.32494513129E-05	0.000470135	4.23464E-05	0.00369246	0.00450629	-0.00123751	0.000522107	-0.000100984	7.795983E-05	0.000209964	0.00332592	0.00014316
S01WPTP317	0.00451974	0.00194253251701	-0.000226277083574	0.00246466245358	0.000342238338304	0.00215003759346	5.03642263359E-05	0.000382012	1.89079E-06	0.00331082	0.0039216	-0.00218798	0.000630612	0.000309915	0.0002193139	0.000161118	0.00323256	0.000139634
S01WPTP318	0.00318827	0.00180406223584	-0.000112217730171	0.00267281227719	0.000460102153656	0.00218747088146	3.63413421191E-06	0.000383998	-3.67476E-05	0.00286585	0.00317512	-0.00200548	0.000282092	9.90994E-05	0.000446729	0.000113913	0.0015466	6.05576E-05
S01WPTP319	0.00244325	0.00268442192764	0.000187439286374	0.00217200909648	0.000370846722778	0.00223742531794	4.80564703008E-05	0.000343788	-3.36179E-05	0.0024266	0.00272947	-0.00221248	0.000599703	8.49245E-06	NA	8.76217E-05	0.0030998	0.000131068
S03GlcTP301	0.00033906185	-1.51435040252E-05	1.19182213221E-05	0.000475170403207	-2.77555756156E-17	0.000227258355647	2.96913546081E-06	0.000128685	-5.25081E-06	0.000442314	-0.000306039	-0.00287504	0.000382398	-8.91363E-05	3.22069E-05	-0.0002013725	0.00309367	-0.000229265
S03GlcTP302	-9.85323E-05	-9.98938339513E-05	-8.72284582759E-05	1.63658254912E-05	0.000161874472814	0.000645967428999	-1.93221183238E-05	2.86748E-05	2.59405E-05	0.000761334	-0.000198902	-0.00286609	0.000315085	-1.84836E-05	-2.82297E-06	-0.0002042795	0.00220871	-0.000343309
S03GlcTP303	0.0002774055	0.000385444002294	-0.000173073794639	0.000588446033571	-0.00019157911787	-0.000175732608116	6.98590289329E-06	9.00845E-05	1.95241E-05	0.00051879	-0.000170723	-0.00281349	0.00014061	2.00351E-05	7.0852525E-05	-0.0001984405	0.00218045	-0.000203155
S03GlcTP304	0.00292274	0.000331487835359	-2.20384649075E-05	0.000515271302514	5.25615932395E-06	-2.25061983199E-05	-2.33264989219E-05	0.000183885	3.01918E-05	0.000769438	0.000124374	-0.00277901	-4.11444E-05	8.24542E-05	0.000162113	-0.000197901	0.00142507	-0.000208523
S03GlcTP305	0.00917026	0.00117039241304	8.91064312963E-05	-0.000394188669101	0.000176142098365	-0.000889531883003	-6.50003980009E-05	6.41819E-05	3.71068E-05	0.000809464	0.000436291	0.000793059	0.000607189	8.36409E-05	0.000327236	-0.000202329	0.00187754	-0.000210899
S03GlcTP306	0.0115701	0.00123182548699	-6.88908986198E-05	0.000310130236138	0.000218199142602	0.000214778007198	-9.9161631847E-06	9.93266E-05	1.33246E-05	0.00197047	0.00272937	0.00224689	0.000693539	-0.000196627	0.000226062	-0.000191209	0.00364708	-8.64543E-05
S03GlcTP307	0.01266625	0.00310252974729	0.000278016954503	0.00091694971312	0.000167194267853	0.00117208164263	1.11410397328E-05	0.000120118	-1.57109E-05	0.00278293	0.00379114	0.00404499	0.000645679	-0.000111709	0.000211324	-0.000194413	0.00454221	-7.86383E-05
S03GlcTP308	0.0140005	0.00252246517067	-0.000258212122512	0.00118834748588	0.000747822262298	-0.000133244555354	3.26569239925E-05	0.000101221	5.83579E-05	0.00357997	0.00473202	0.00485185	0.000665328	2.26226E-05	0.000223809	-0.00020514	0.00418884	-0.000164454
S03GlcTP309	0.01521825	0.00317472134576	-4.84899102557E-05	0.00172679973776	0.000913193815033	0.00106845461212	-1.10390680055E-06	7.57887E-05	-2.83348E-05	0.00455987	0.00615143	0.00623971	0.000831295	-8.86511E-05	-3.25678E-06	-0.000206213	0.00460224	-7.46715E-05
S03GlcTP310	0.015763	0.00223320036066	0.000130395695715	0.00236273281017	0.00092946742031	0.00099567757999	-6.05763396632E-06	-2.74415E-05	2.69467E-06	0.00471125	0.0062867	0.00625278	0.000967168	-0.000249609	-2.23215E-06	-0.000195685	0.00343065	-0.000177769
S03GlcTP311	0.0150459	0.00257729356494	-4.34949440108E-07	0.00330622835985	0.00083238720731	0.00121248049466	3.42440990432E-06	5.68579E-05	-4.41742E-05	0.00502853	0.00655354	0.00610739	0.00102081	0.00014775	0.00022323	-0.000213154	0.00207924	-0.000400645
S03GlcTP312	0.0113841	0.00206387055581	1.05524925554E-05	0.00333254751297	0.000710686869568	0.0018919505513	5.16771003536E-05	0.0001348652	-1.15374E-05	0.00554251	0.0066165	0.00618388	0.0007113515	-0.000327833	8.19656E-06	-0.000215346	0.00471226	-3.29999E-05
S03GlcTP313	0.010737525	0.00280612650907	-6.47683701745E-05	0.00381255721202	0.000759749124705	0.00194011844842	-5.31586311277E-06	0.000239239	3.1012E-05	0.00464972	0.00624633	0.00272635	0.000705316	-0.000114	7.17895E-05	-0.000207087	0.00398824	-0.000155528
S03GlcTP314	0.006136885	0.00252360586406	-9.66347478209E-05	0.00279329477394	0.000946275961525	0.000678739365807	3.11645459645E-06	7.92912E-05	4.46729E-06	0.00442342	0.00529915	-0.00288592	0.000680978	-0.000138044	-2.39595E-06	-0.000179573	0.0038242	-0.000318781
S03GlcTP315	0.00513221	0.00208859895193	-0.000158081486604	0.00215676925485	0.000221519116084	0.00178409190249	-2.9115287902E-06	0.00011604	-1.83317E-05	0.00396931	0.00463645	0.00285122	0.000567027	-0.000389201	-2.422035E-06	-0.000209941	0.00300631	-0.000227063
S03GlcTP316	0.00366304	0.00214694697268	0.00012125926494	0.00230952738172	0.000565917401938	0.00158062985042	-6.85566152925E-06	0.000163947	-2.3926E-05	0.00342937	0.00382794	-0.00267093	0.000593137	-0.000290018	-2.68165E-06	-0.000203872	0.003857475	-3.19187E-05
S03GlcTP317	0.00251327	0.00166325966084	3.51666888773E-05	0.00194682454429	0.000559078128508	0.00114007000941	1.45067865919E-07	0.000136486	-6.91005E-05	0.0031169	0.00325142	0.00208288	0.000470638	3.59167E-05	0.000103043	-0.00019897	0.00299216	-0.000278553
S03GlcTP318	0.004970795	0.00201227813565	-9.2062334444E-05	0.00192357833982	0.000528022096887	0.00128395082641	-1.96778647859E-05	0.000158939	-7.76859E-05	0.00273814	0.00269175	-0.00281159	0.0002986705	-0.00015346	-2.19354E-06	-0.000205146	0.00506447	-0.00031858
S03GlcTP319	0.00214615	0.00172186397611	-2.49866538328E-05	0.00126968237867	0.000552044242039	0.00133638211323	-6.28258223458E-06	9.70999E-05	-6.60072E-05	0.0023534	0.002409	-0.00276998	0.000372447	-5.94803E-06	7.64051E-08	-0.000201429	0.00584468	-0.000116664
S03WPTP301	0.000322219	0.000279496356123	1.64722443026E-05	0.00012675557729	3.68592767337E-05	-3.00038959286E-05	-1.92565989334E-06	0.000101871	-1.9738E-05	0.000312839	-0.000160657	-0.00268623	0.000247908	-0.000103801	7.99299E-05	-0.000202629	0.00168942	-0.000140493
S03WPTP302	0.00019636	8.0506538865E-05	9.07819765712E-05	-0.000262671770712	-0.000386231470031	-0.000332915610804	-5.41487446902E-05	-3.9704E-05	-3.5682E-06	0.00054989	-0.000217324	-0.00281393	0.000282233	1.92354E-05	-2.50975E-06	-0.000203329	0.00303936	-0.00012735485
S03WPTP303	0.0020512445	0.000334438591998	-0.000117873211362	1.71501225758E-05	-0.000224453743725	-3.5370407126E-05	-2.16884456042E-05	9.55075E-05	6.4083E-06	0.000421498	-0.000237663	-0.00287617	0.000146763	-0.000160496	0.000289112	-0.00020663	0.00129376	-9.14538E-05
S03WPTP304	0.00444502	-0.000163940223481	-1.00460467655E-05	-0.000380547651895	-7.44201108613E-05	-0.000357524494609	9.35365776565E-05	0.0001717	9.74972E-05	0.00075062	3.556E-05	-0.002959165	0.00101578	0.000485069	0.000175341	0.000504144	0.00280262	0.000202324
S03WPTP305	0.00745608	0.00133961207371	0.00037975932573	0.000504870493562	0.00107313462538	6.83120945753E-05	0.000608271846339	0.000404604	0.00023378	0.00128656	0.0012529	-0.00291544	0.00123947	0.00082369	0.000146139	0.000871458	0.00489078	0.000533
S03WPTP306	0.00943598	0.000946231852439	0.000581882420112	0.000889460548009	0.000991658344298	-0.000200898628953	0.000657491748886	0.000623883	0.000360813	0.00188005	0.00221886	0.00174927	0.00130121	0.000858319	0.000530054	0.00100069	0.00555725	0.00058726
S03WPTP307	0.005093114	0.00134950424461	0.000583098994394	0.0012847658214	0.00110953805531	0.000396729224021	0.000615495537302	0.000757861	0.000491468	0.00259251	0.00301562	0.00291128	0.00117965	0.000871536	0.00205798	0.00103903	0.00717063	0.000376426
S03WPTP308	0.0132381	0.00188164809855	0.000424140225479	0.00140463876747	0.00144009619508	-0.000150770960094	0.000551652806144	0.000803641	0.000560044	0.00282085	0.00360037	0.00364225	0.00122535	0.000999036	0.00170032	0.00113112	0.00447109	0.000491356
S03WPTP309	0.01287725	0.00232220740531	0.00058128301934	0.00183428193825	0.00167777982068	0.000992762254012	0.00063765432086	0.00106712	0.00067947	0.003422	0.00438242	0.00478679	0.00173307	0.00125596	0.000236872335	0.00153693	0.00677866	0.000685128
S03WPTP310	0.0136762	0.00247337322806	0.000703738845817	0.00266879962577	0.00220089615873	0.000903720480515	0.000894441866154	0.00123813	0.000988725	0.00412223	0.00535579	0.00544075	0.00174638	0.00177198	0.001452914	0.00190474	0.00536972	0.000787263
S03WPTP311	0.01386265	0.00318903647925	0.000699303650261	0.00339596528294	0.00165184642231	0.000714580629873	0.00082176831042	0.00145946	0.000842974	0.00452631	0.00595387	0.00587184	0.00162581	0.00105576	0.0001171852	0.00156683	0.00797216	0.000557341
S03WPTP312	0.0128038	0.00303072260409	0.000525592466573	0.00362324362721	0.0014591038876	0.000742385015663	0.000457097770202	0.0013187	0.000723441	0.00520428	0.00670109	0.00650119	0.00130239	0.000820071	0.000398608	0.00116955	0.00637326	0.000378333
S03WPTP313	0.0121039	0.00324695003161	0.000221506582428	0.0034764552328	0.000813844247067	0.00132642696041	0.000225237269135	0.00108713	0.000473131	0.00515626	0.00673542	0.00491664	0.000842605	0.000393925	0.00023853	0.000772813	0.00306897	0.000250295
S03WPTP314	0.00746841	0.00376519561958	0.000220559733069	0.00451196191151	0.000670367871378	0.00106525556259	0.000132741851829	0.00063805	0.000117927	0.004968045	0.00626396	0.00531572	0.00113541	0.000185444	8.2674645E-05	0.000567765	0.00449394	-0.000246334
S03WPTP315	0.00635706	0.00245764668254	-3.33539777494E-05	0.00339087420873	0.000411036947663	0.000239792243888	5.32019183441E-05	0.000469193	0.000134845	0.00457321	0.00552667	0.00399148	0.000886568	0.000276037	2.88861E-05	0.000376864	0.00231399	3.89327E-06
S03WPTP316	0.00505921	0.00158163979721	5.86613212521E-05	0.00316609172801	0.0002937738926	0.00175398605085	5.21428504853E-05	0.000519397	5.0948E-05	0.00393167	0.00468676	0.0036572	0.000520276	0.000254483	0.000289754	0.000261182	0.00253152	0.000116295
S03WPTP317	0.00379055	0.00206204286929	3.66538784812E-05	0.00179158521201	0.000271123016998	0.000695029646274	3.90687923899E-05	0.000434739	1.09002E-05	0.00355659	0.00404318	0.00170765	0.000630197	0.000377747	0.000202144625	0.000276447	0.00233804	0.000143113
S03WPTP318	0.00352847	0.00217077653954	-7.84736010279E-06	0.00169089158347	0.000142257624116	0.00107555603395	2.44250654996E-06	0.000421189	-4.35405E-05	0.00328669	0.00363671	-0.00292764	0.000365329	0.000276194	0.000216325	0.000246894	0.00243394	-0.000364156
S03WPTP319	0.00234657	0.0017686722297	0.000136468888935	0.00155546373881	-0.00021493790972	0.000592683366963	-1.10015906735E-05	0.00034783	-2.46746E-05	0.00299983	0.0030039	-0.0028755	0.000663887	-1.41391E-05	-8.16265E-07	0.000191177	0.00328969	-0.000389102
S04GlcTP301	0.00214825	-0.000530109065491	5.79004098802E-06	8.07823303924E-05	2.77555756156E-17	-0.000151665549555	1.24596256805E-06	0.000105202	-1.22061E-06	0.000181983	-0.000273133	-0.00299312	0.000116256	-0.000207868	7.64516E-05	-0.000194246	0.00144167	-0.000218004
S04GlcTP302	0.000118911	-0.000663005314832	-1.1690488859E-05	0.000706863861327	-0.000186315610379	-1.68685278315E-05	3.10936039978E-05	7.03814E-05	3.98659E-05	0.000239644	-0.000223861	-0.00304377	3.58177E-05	-7.85793E-05	7.17724E-05	-0.00019331	0.000998763	0.000103997
S04GlcTP303	-2.38399E-05	-0.000722371374488	-0.00011037330316	0.000701066484542	0.000206053816364	-0.000384338033316	-8.98866820939E-06	0.000104856	2.19066E-05	0.000349211	-0.000219275	-0.00285186	7.71019E-05	-9.43889E-05	-2.76712E-06	-0.000187882	0.00108989	-0.000182585
S04GlcTP304	0.00731673	-0.00107225025337	4.447507545E-05	0.000513345896218	0.000317069776853	0.000154395339307	4.44938172006E-05	0.000114883	2.60631E-05	0.000358402	0.000580816	-0.00267215	8.5302E-05	-0.000120333	-2.34355E-06	-0.000197598	0.00167264	-7.41329E-05
S04GlcTP305	0.000273256	-0.000106670800864	-2.69722357504E-05	0.000782976748508	0.000463169292984	-0.000247954513249	2.73579544759E-05	4.14518E-05	2.79875E-07	0.000928681	0.00182174	-0.00324077	0.00023434	-0.000190281	2.54455E-05	-0.000194217	0.00233811	5.67722E-05
S04GlcTP306	0.00799904	0.000663895144659	8.11017214907E-05	0.00107320694539	0.0002013634118	-0.000107556870559	6.11338507123E-05	0.000109072	1.89271E-05	0.00231528	0.00327984	0.00597328	0.000508733	0.000232558	-3.35631E-06	-0.000211522	0.00189002	-0.000337685
S04GlcTP307	0.0203401	4.35866693584E-05	6.63906081587E-05	0.000832573071573	0.000369201602352	0.000434876071174	1.68512968843E-06	0.000156469	-3.65746E-05	0.00268753	0.00396492	0.00726038	0.000584526	-0.000360589	0.000153922	-0.000200823	0.00274498	0.000538524
S04GlcTP308	0.0114984	0.00140254603341	4.65815684741E-05	0.00109849091648	0.000505385187286	8.78568618518E-05	2.08030925902E-05	0.000118919	1.52697E-05	0.00321835	0.00466122	0.00697717	0.000626177	-7.8263E-05	0.00032451	-0.000215275	0.00278052	-7.61617E-05
S04GlcTP309	0.0161679	0.0017162559697	0.000102906036495	0.00163636769454	0.000360209198172	0.000594648217472	6.14446445439E-06	0.000142514	-1.89215E-05	0.00383415	0.00574003	0.0107941	0.000513994	-0.000308478	-4.7029E-06	-0.000202291	0.00241165	-1.7428E-05
S04GlcTP310	0.0149635	0.00270206790221	-6.5533203641E-05	0.0023435996972	0.000459356769341	0.000650786887762	-3.71613807149E-07	0.00012295985	-2.9264E-05	0.00471415	0.0065947	0.010445	0.000922744	-0.000364742	-4.40359E-06	-0.000211455	0.00316813	-0.000158611
S04GlcTP311	0.0137615	0.00163426701847	0.000136171221956	0.00316122548131	0.000549216141436	0.000794322331811	6.75928491425E-06	0.000151768	3.9791E-05	0.00502538	0.00702551	0.0114757	0.00090016	-0.000144706	-1.09684E-06	-0.000208985	0.00297046	-0.000214226
S04GlcTP312	0.0117181	0.00174279518586	-4.3117822001E-05	0.00339266704715	0.000342666664479	0.000915075258537	8.0631758596E-06	8.24461E-05	-5.96436E-05	0.00492407	0.006796	0.00984927	0.000675316	-9.20041E-05	-3.1921E-06	-0.000207273	0.00272505	-5.37016E-05
S04GlcTP313	0.00836849	0.00215740463652	-6.44685604835E-06	0.00415757939945	0.000220308781001	0.000600884631005	1.09057050219E-05	3.60555E-05	1.77273E-05	0.00480931	0.0064442	-0.00332876	0.000842446	-0.000334093	-5.15259E-06	-0.000213849	0.00204272	-4.79244E-06
S04GlcTP314	0.00593289	0.00155706493031	-0.000281352192779	0.00360789230071	0.000652755073937	0.000717275824186	3.76177133424E-06	7.48599E-05	4.29512E-06	0.0039666	0.00540511	-0.00317421	0.000467417	5.30395E-05	0.000175357	-0.000202542	0.00210448	-0.0001478
S04GlcTP315	0.00550771	0.00165494159513	-1.08079375074E-05	0.00326977475099	0.000477031046669	0.000720482795656	3.6798076649E-05	0.000147543	-4.03716E-05	0.0037632	0.00458288	-0.00320248	0.000443175	-0.000409143	-5.94663E-07	-0.000206019	0.00234023	-0.000227506
S04GlcTP316	-0.00118888	0.00081437878426	6.6716336481E-05	0.00244332313391	0.000503967509265	0.00128395332107	3.88700947078E-05	7.59123E-05	-6.75318E-05	0.00344104	0.00392317	-0.003176555	0.000448553	-0.00029966	2.83013E-05	-0.000205957	0.00143232	4.6979E-05
S04GlcTP317	-0.00189363	0.000499302589447	0.000667694404162	0.00190535698904	0.000270000596489	0.000368067615075	1.64720303217E-05	0.00011537	-5.43828E-05	0.00285874	0.00323446	-0.00325173	0.000461703	-0.000253387	4.51631E-05	-0.000205024	0.00207121	-0.000234594
S04GlcTP318	0.00221662	0.00140714995124	-1.69981586803E-05	0.00179695548682	0.000196834268949	0.000522205948564	3.79847901138E-05	4.12739E-05	-7.52815E-05	0.00242309	0.00286479	-0.00320679	0.000301123	-5.13288E-05	0.000127466	-0.000200031	0.00288559	-0.000348924
S04GlcTP319	0.00222809	0.000501985137161	0.000196415279192	0.00158117361052	0.000364557707434	0.000366867039381	1.41655865959E-05	8.18652E-05	-7.84484E-05	0.00210486	0.00239653	-0.00321562	0.000330966	-0.00020444	-5.51808E-07	-0.000209417	0.00243104	-0.000228386
S04WPTP301	0.000483116	-1.24708429445E-05	4.28192929804E-06	0	1.05974173949E-06	4.36482875474E-05	-1.56612662745E-05	0.000130943	5.69662E-06	0.000345298	-8.76506E-05	-0.0028749	0.000181796	-0.000197054	5.76795E-05	-0.000182948	0.00101045	-9.14758E-05
S04WPTP302	-0.00231847	-0.000433878968284	4.69634833961E-05	-0.000161218887995	-2.25902830485E-05	-2.19000223907E-06	-3.49286080046E-05	8.20577E-05	-1.35262E-05	0.000145649	-0.000132089	-0.003002655	0.000159153	-0.000126957	0.000174755	-0.000197551	0.00145865	-0.000200501
S04WPTP303	1.5218E-05	0.000107082190839	5.733705428E-05	0.000664041566494	-0.000124298383307	0.000625169610272	6.60934835198E-06	8.69346E-05	-1.74696E-06	0.000310814	-0.000160599	-0.00324123	8.31759E-05	-0.000240638	0.000179236	-0.000195742	0.0016684	-7.43431E-05
S04WPTP304	0.00313794	0.000275617343668	-8.2950485752E-05	0.000539357775748	5.37636502156E-05	0.00121724189183	7.79331094386E-05	0.000203252	2.8277E-05	0.000528425	6.77797E-05	-0.003226775	0.000558008	0.000168332	0.000145397	0.000294401	0.00238749	0.000102657
S04WPTP305	0.00731493	0.000343613622104	0.000323478542548	0.000591572486178	0.00124734022207	0.00115591264194	0.000741192695111	0.000611828	0.000156826	0.00088497	0.00131642	-0.00280654	0.00114896	0.000738867	0.00128132	0.000941513	0.00297557	0.00038499
S04WPTP306	0.00015368	0.001406124824	0.000596076934342	0.00174348195676	0.00137203026097	0.00187657508079	0.00112034811322	0.000952011	0.000316775	0.00155225	0.00266064	-0.00298752	0.00116749	0.000623253	0.000206357	0.00109831	0.00319689	0.000525446
S04WPTP307	0.0108587	0.00134847520123	0.000509983594174	0.00147664975584	0.00127359244026	0.00141877150897	0.00117984648862	0.00112905	0.000453258	0.00260477	0.00359441	-0.00311945	0.00147158	0.000524507	0.000273404	0.00117227	0.00325343	0.000376905
S04WPTP308	0.0119572	0.00153499819182	0.00062431366277	0.00222749361608	0.00154682872296	0.00119167778231	0.00111593533421	0.0012286	0.000633574	0.00302689	0.00443704	0.00604408	0.00146344	0.000767797	0.000331452	0.00126012	0.00450378	0.000621436
S04WPTP309	0.0178458	0.00232861013544	0.000974389217391	0.00186819190172	0.00152939931918	0.000720753931314	0.00101288771304	0.00138168	0.00066767	0.00360233	0.00494923	0.0101839	0.0011618	0.000479002	0.000294875	0.00120766	0.00465183	0.000480704
S04WPTP310	0.0122785	0.0022869325145	0.000634610840771	0.00168329308475	0.00118852644871	0.00110811326737	0.000907885340156	0.00123275	0.000700007	0.00401185	0.00579935	-0.00330541	0.00119988	0.000658759	0.00015195	0.00114218	0.00362175	0.000326065
S04WPTP311	0.0120465	0.00315884334914	0.000611469280721	0.00283192639462	0.00107572583121	0.000798202962614	0.000771527750085	0.00127401	0.000693052	0.00460648	0.00615741	-0.00282257	0.000963963	0.000274408	0.000187349	0.000978026	0.00408896	0.000165642
S04WPTP312	0.0118157	0.00258083443474	0.000409689345842	0.00226045294189	0.000587044811344	0.00216720676565	0.000481679965965	0.00100726	0.000538997	0.00466105	0.00676828	-0.00317035	0.000758996	0.00029027	-1.26057E-06	0.000763266	0.00373542	0.000206095
S04WPTP313	0.0104805	0.00198071984522	0.000188180138594	0.00269750916722	0.000770987613903	0.00249859613468	0.000272037609858	0.000757309	0.000220385	0.00525328	0.00703216	-0.00286099	0.000697625	6.12076E-05	0.000184343	0.000540524	0.00110647	-0.000240573
S04WPTP314	0.00805891	0.00291307897172	0.000369983086538	0.00376891978927	0.000677141723151	0.00228696884618	0.000198686112045	0.000617219	8.36406E-05	0.00478251	0.00643217	-0.00311206	0.000537554	6.36496E-05	-9.55971E-07	0.00039213	0.00338907	3.63963E-05
S04WPTP315	0.00637291	0.00188032797825	0.000278218570046	0.00398767267968	0.000459699172461	0.00295393066572	0.00012467891644	0.000453718	1.88936E-05	0.0040932	0.00528965	-0.00293536	0.000500704	-0.000338537	2.10625E-05	0.000277286	0.00270624	-0.000285783
S04WPTP316	0.00426489	0.00208405297472	0.0004650158099	0.00219806172845	0.00024464562621	0.00276833145461	0.000117544550222	0.000349007	-3.36378E-06	0.00370986	0.00447542	-0.00246813	0.000237358	-0.000149884	2.81418E-05	0.000243863	0.00265583	-0.000328637
S04WPTP317	0.00423737	0.00224136366269	0.00040404582771	0.00288574674659	0.000387001273262	0.00144973940322	8.75504213134E-05	0.000443667	-6.77463E-05	0.00335632	0.0038914	-0.00281439	0.000449616	-0.000250192	0.00022545	-0.000192742	0.00292938	-0.000409844
S04WPTP318	0.00235272	0.00147600312353	0.000499991657887	0.00165119002691	0.000473018337418	0.00177534325825	4.77045950766E-05	0.000356674	-3.7787E-05	0.0030989	0.00344367	-0.00276555	0.000753814	-0.000441886	1.40403E-06	0.000109271	0.00280179	-0.000440407
S04WPTP319	0.00731244	0.00199033552765	0.000369590074546	0.00185830614487	0.00036854183797	0.00169222120686	7.26400362188E-05	0.000366406	-6.8518E-05	0.00258955	0.00308977	-0.0030755	0.000297357	5.04669E-06	0.000169545	0.000111889	0.00160734	-0.000329551
S05GlcTP301	0.000663102	-0.000116303163303	-1.59644203937E-06	-5.94381264954E-05	-3.73184716358E-05	-1.38777878078E-17	2.21327282404E-07	6.39636E-05	8.64313E-06	0.00017472	-0.000152524	-0.00264298	0.000150292	-4.29597E-05	0.000116098	-0.000195734	0.00187827	1.3869E-05
S05GlcTP302	0.000190034	0.0010510301034	0.000122205143067	-0.000129623093617	-0.000125259730326	-0.000546262238639	2.15990272148E-05	0.000122523	3.65704E-05	0.000287542	-0.000179533	-0.00276495	8.6167E-05	-7.57596E-06	5.6291E-05	-0.000206384	0.00133431	-2.71411E-05
S05GlcTP303	0.0039044	0.000652106493361	-7.60063501319E-05	-0.000427548286933	1.77839494254E-05	-0.00085638447821	-2.09694333922E-05	0.000130887	2.35695E-05	0.000130134	-0.000204631	-0.0029924	0.000369255	-0.000138297	-3.45275E-06	-0.000204083	0.00154716	-4.00625E-05
S05GlcTP304	0.00404082	0.0003960349905	-2.72029933794E-06	-2.96375370321E-06	-0.000200747459508	-0.000578469451932	-3.58141570328E-05	8.33495E-05	4.03851E-05	0.000116607	-5.50429E-05	-0.0029115	0.000121347	-0.000244048	1.20518E-05	-0.000200007	0.000763425	2.5473E-05
S05GlcTP305	0.0151126	0.000746907599244	7.18324746448E-06	0.000108730808858	2.31136623282E-05	-0.000519175787366	3.0471614303E-05	0.000125558	5.06726E-05	0.000397325	0.00102008	-0.00294939	0.000192485	-0.000160514	8.57952E-06	-0.000181588	0.00135584	2.60909E-05
S05GlcTP306	0.0132388	9.6050626511E-05	0.00123071959585	0.000350452351888	3.19091864903E-05	1.9398038696E-05	4.77675982199E-05	0.000120857	-3.80985E-05	0.00107073	0.00220071	-0.00312609	0.000420155	-0.000329992	0.000152398	-0.000193717	0.00184178	-3.02415E-06
S05GlcTP307	-0.00383464	0.00152078407545	-8.4778725391E-05	0.000455775197027	-0.000248604974038	0.000389669062252	6.88851004569E-06	6.71981E-05	-2.36511E-05	0.00213449	0.00351292	0.00490639	0.00024217	-0.000170065	-3.22627E-06	-0.000198959	0.00212015	-8.26573E-06
S05GlcTP308	-0.000546601	0.00249742458444	1.13477690894E-05	0.000917820609562	-0.000198855523817	-0.000394398300659	8.16609477585E-06	0.000152343	-1.7888E-05	0.00307753	0.00476381	0.00540216	0.000375056	-0.000213155	1.70417E-05	-0.000198852	0.00190223	-4.01869E-06
S05GlcTP309	0.000738167	0.00207317277047	0.00151231328734	0.00196880557325	0.000356926608618	0.000497695898221	8.19201661107E-06	0.000104354	2.29709E-05	0.00391971	0.00596345	0.00752574	0.000675817	-4.45216E-05	-1.87109E-06	-0.000204185	0.00337808	-7.81052E-05
S05GlcTP310	0.0160467	0.00175889400348	-0.000193817706389	0.00177982029791	0.000274470307852	0.000395881026008	-3.26075939386E-06	0.000211011	-8.23307E-05	0.00458662	0.00656476	0.00739468	0.00045765	-0.00019886135	-1.14714E-06	-0.000208648	0.00581303	-4.61615E-05
S05GlcTP311	0.0151189	0.004599465651	-7.88802534071E-05	0.00139214353534	6.81374298835E-05	-0.000123278580279	-4.6433756206E-06	0.000389242	-8.63231E-05	0.00463353	0.00689686	-0.00279151	0.000910807	0.000261381	-7.26979E-06	-0.000212342	0.004946	-0.000242859
S05GlcTP312	0.0125491	0.00309076235419	-4.86942600776E-05	0.00217190796966	-0.000205100532951	8.47961330885E-05	-1.30819380663E-05	0.000203127	-7.6596E-06	0.00517573	0.00712876	-0.00286644	0.000365563	-0.00033113	-1.88635E-06	-0.000211805	0.00352713	-0.000294186
S05GlcTP313	0.00882309	0.000528471220368	-0.00035386622186	0.00189901416293	-0.00016559342102	-0.000412238315326	-2.46342101965E-05	0.000377915	3.86167E-05	0.00480252	0.00661489	-0.0028071	0.000550897	3.94085E-05	-3.23039E-06	-0.00021262	0.00492331	-8.29078E-05
S05GlcTP314	0.00641205	0.00295710447168	1.36892960527E-05	0.00329316029236	0.000369009924251	0.000478472689524	6.0398463411E-06	2.29768E-05	-2.14212E-05	0.00465035	0.00586058	-0.00278631	0.00042682	-0.000452651	0.000160655	-0.000214935	0.00306139	-5.15272E-05
S05GlcTP315	0.00493192	0.00200609234998	3.9380084325E-05	0.00172665219239	-0.000270413168566	0.000359408406373	2.49026021749E-06	6.81741E-05	-2.96369E-05	0.0039524	0.00478298	-0.00293049	0.000306968	-0.000485732	-1.84461E-06	-0.000212181	0.00239293	-4.57495E-05
S05GlcTP316	0.00369066	0.0011951109352	-0.000197775001617	0.00164625785065	-0.00015408702058	0.000361098700273	-3.60885635832E-05	0.000156912	-2.33143E-05	0.00352688	0.00405173	-0.00300991	0.000400306	-0.000190432	-2.09383E-06	-0.000203403	0.00155772	-3.99049E-05
S05GlcTP317	-0.00276586	0.00222983097099	1.92025651159E-05	0.00137927900828	0.000149063227136	0.000279058752503	-1.1153056117E-05	7.45508E-05	-6.78338E-05	0.00275932	0.00350288	-0.00284168	0.000305439	-0.000340811	1.12006E-05	-0.000200497	0.00301496	-4.16533E-05
S05GlcTP318	0.00325885	-0.000974311464335	-2.91565584688E-05	0.00101102790286	-0.000330508324851	-0.000420896002627	-5.29157621751E-05	7.70561E-05	-6.72151E-05	0.00266187	0.00291956	-0.00293116	0.000312758	-0.000285548	0.000290923	-0.00020507	0.00170408	-2.32784E-05
S05GlcTP319	-0.00279541	0.000368232404696	7.73363297008E-05	5.873775319E-05	-0.00037351579703	-0.000388728400216	-2.12169331669E-05	0.000101898	-9.15066E-05	0.00245636	0.00296151	-0.00281154	0.000138511	-0.000268672	1.7397E-05	-0.000197433	0.00365228	3.74225E-05
S05WPTP301	-4.86544E-05	0.000350743019381	-3.36457670821E-05	-0.000217658606349	2.69922397586E-05	0	2.70487252501E-05	0.000152098	2.30665E-05	0.000318539	-0.000236582	-0.0026783	0.000295176	-0.000371016	-1.95293E-06	-0.00020187	0.00153156	7.42596E-06
S05WPTP302	-0.00229198	-0.000531472810347	0.000180223731532	-8.70223456605E-05	0.000139976033588	0.000255286866843	3.24774312391E-05	0.0001032	-2.22518E-05	9.32014E-05	-0.000213422	-0.00281936	5.49342E-05	-0.000376378	0.000132914	-0.00020357	0.00145196	-4.99736E-05
S05WPTP303	-0.000133545	-0.00207672492777	-0.00011477050643	-0.000413317083863	-0.000462968158159	0.00058687613432	2.18566747021E-05	9.81605E-05	-1.5456E-05	0.00017295	-0.000232711	-0.00268799	0.000168472	-0.000441266	-1.43716E-06	-0.000209306	0.00200525	-5.13482E-05
S05WPTP304	0.00355927	0.000490043133504	6.7832541814E-05	-2.16329810969E-05	2.73315000975E-05	0.000748741995405	0.000146320502373	0.000156604	-5.19177E-08	0.000412181	9.22982E-06	-0.00269077	0.000506481	-0.000227491	1.94151E-05	0.000359102	0.00201317	0.000104045
S05WPTP305	0.000607261	-0.000301699990696	-7.18013643577E-05	-0.000767744949914	0.000454377625571	0.00082968824481	0.000670454198378	0.000350134	0.000104289	0.000625617	0.000793817	-0.00295947	0.00112324	0.000429486	0.00132428	0.00110212	0.0030025	0.000468811
S05WPTP306	0.0149001	0.000922801585322	-0.000197675404835	0.000156156652649	0.00129899492106	0.000634776992882	0.00106739734307	0.000584858	0.000301803	0.00128061	0.00173719	-0.00287632	0.00117283	0.000667608	0.000484548	0.00132173	0.00568755	0.000647902
S05WPTP307	0.0109621	-0.0012440628121	-0.000413198331848	0.000159838701671	0.000833337562957	0.000430683578432	0.000877192975934	0.000802313	0.000439215	0.00152238	0.00265174	-0.00288584	0.00107601	0.000394604	0.000731949	0.00135027	0.005523695	0.000544314
S05WPTP308	0.0167169	0.00326086635783	-0.000122249711722	0.00060257059392	0.00118186276896	0.000415252562704	0.000831379206116	0.000752138	0.000552481	0.00231523	0.00347172	0.00529606	0.00097828	0.000560709	0.000721697	0.00123286	0.00415109	0.000462706
S05WPTP309	0.0125684	0.00205926627174	-0.000171457342862	0.000868163826614	0.0011026744275	0.000833421653296	0.000746681502606	0.000933144	0.000732401	0.0029085	0.00416003	0.00535986	0.000863193	0.000571694	-2.08412E-06	0.00128701	0.00390554	0.000451481
S05WPTP310	0.0110054	0.000287734507645	-0.000185292631729	0.000746061329767	0.0012231951264	0.00105145267274	0.000642030560524	0.000823879	0.000816066	0.00339656	0.00456799	-0.00296893	0.00125966	0.0004848	2.63958E-05	0.00125042	0.00197655	0.000403931
S05WPTP311	0.0117852	0.00241482128953	-0.000174574702677	0.00131947374256	0.00123340274323	0.00151420506722	0.000592425768591	0.000803189	0.000837263	0.00369628	0.00536646	-0.00294948	0.00109278	0.000476649	2.74316E-05	0.00133202	0.00562401	0.000480603
S05WPTP312	0.0130791	0.00277663844642	-0.000185907039602	0.0019153261768	0.000519335709852	0.001216721453	0.000535830250569	0.000873994	0.000765049	0.00435537	0.00610711	0.00672719	0.00109775	0.000199852	0.000262536	0.00119855	0.0084524	0.000439151
S05WPTP313	0.0104685	0.00351325806502	-0.000191680895575	0.00169930669794	0.000793647282407	0.0014423035851	0.000338094359297	0.000745005	0.000755919	0.00451027	0.00661236	-0.00284694	0.000870355	-3.96677E-05	1.76274E-05	0.000795661	0.00524011	0.000292911
S05WPTP314	0.0101	0.00348048195412	-0.000148591461689	0.00195162940893	0.000649724950177	0.00112691346443	0.000173159499259	0.000378147	0.000392121	0.00485704	0.00669472	0.00757072	0.000870159	0.000129653	-3.3033E-06	0.000614251	0.00185229	0.000168308
S05WPTP315	0.0072795	0.00353799505405	-0.000203292908517	0.00236081740504	0.000605376832949	0.00142325286662	0.000111455059934	0.000482199	0.00015581	0.00469962	0.00619552	-0.00320359	0.000599428	0.000172527	-2.77405E-06	0.000472543	0.00376758	0.000148555
S05WPTP316	0.0070349	0.00133563374125	-9.39080845256E-05	0.00189963737479	0.000593329662032	0.0017584334476	0.000196154446028	0.000402736	5.37487E-06	0.00440571	0.00546284	-0.0031744	0.000490862	0.000100853	-3.55499E-06	0.000271768	0.00312293	0.000149851
S05WPTP317	0.00553146	0.000560287502028	-0.000248783828033	0.00153264729515	0.000353835785991	0.00173899677982	9.21980796026E-05	0.000392293	-4.7682E-05	0.00377112	0.00465276	-0.00299844	0.000520819	0.000169952	-2.27732E-06	0.000303241	0.0018778	5.26949E-05
S05WPTP318	0.00464067	0.000910792967409	-0.000217740322049	0.00134797266067	0.000334790643792	0.00193723120877	0.000104901216564	0.00036029	-5.6805E-05	0.00337708	0.0041577	-0.00316961	0.000457172	1.43958E-05	8.171175E-05	0.000234787	0.00115882	7.05371E-05
S05WPTP319	0.00333188	0.00131463493786	-0.000274343745813	0.00174362121661	0.000518563816919	0.00161945056728	0.000104396461236	0.000333685	-7.56604E-05	0.00296974	0.00367113	-0.00314714	0.000399503	8.45513E-05	-2.3665E-06	0.000174516	0.00176855	8.97061E-05
S06GlcTP301	0.00053918	-0.000205327408551	-2.68856531249E-05	1.20639125192E-06	-0.000122522835774	0	1.05085279906E-06	0.000122352	1.69815E-06	4.8842E-05	-0.000172722	-0.00222475	0.000198869	-0.000390907	-3.82309E-06	-0.000214643	0.00230692	-0.000144814
S06GlcTP302	0.000236701	0.000152518052428	-0.000102111851213	0.00050327515511	-0.000637193995626	-0.000299171407841	2.91583210932E-05	0.0001855738	3.89718E-05	0.000258821	-0.000126832	-0.00245125	0.000188907	-0.0001227833	-3.14117E-06	-0.000203612	0.00331755	-0.000387967
S06GlcTP303	0.00208073	-0.000327813365127	-0.00138873357145	-0.000200383822984	-0.000288975205272	-0.000408703544252	-1.39845854087E-05	0.000118545	1.92561E-06	0.000163906	-8.53229E-05	-0.00264254	0.000224415	-0.000484146	0.00011355714	-0.000203178	0.00313741	-0.000368923
S06GlcTP304	0.00243167	-0.000622565215803	-0.000308973485514	0.000268472515045	-0.000830731968665	-0.000530539258918	-1.02513885341E-05	-1.181355E-05	1.02893E-05	6.7746255E-05	5.45984E-05	-0.0025484	0.000235735	-0.000327208	1.39374E-05	-0.00018676	0.00255751	-0.0004275095
S06GlcTP305	0.00799027	0	0	0.000516365547739	-0.000231766532267	6.72689438762E-05	2.58345267442E-05	-3.069315E-05	4.01204E-05	0.000651094	0.00160419	-0.00254266	0.000597242	-0.0004330285	0.00013471568	-0.000198122	0.002194195	-0.0001991414
S06GlcTP306	0.0184428	0.00046113630112	-0.00147533460208	-0.00131674926811	0.000107745451516	0	0	0.00019325335	-5.827655E-05	0.002021565	0.00379472	0.00318665	0.0003563755	-0.00018248455	1.91912E-05	-0.000203661	0.0034519	-4.34357E-05
S06GlcTP307	0.00242923	0.00173906135818	0	-4.34179973735E-05	4.28682107287E-05	-0.000184636887234	-2.06150191542E-05	-4.77927E-06	-9.0385E-06	0.003585415	0.005526	0.00630869	0.0005496895	-0.00030641595	0.00022007165	-0.000173999	0.00318149	-0.0001597905
S06GlcTP308	0.0152664	0.00321906031837	-0.001523697976	0.000424177806659	0.000227559255298	0.000463584547704	4.57422348652E-05	8.58788E-05	2.24523E-05	0.00469363	0.00646549	0.008342775	0.000932942	-0.000606021	-2.55947E-06	-0.000203543	0.00522745	-0.000393826
S06GlcTP309	0.0152381	0.00371997656971	-0.00171833285547	0.0018911180547	0.000552096665303	6.27001965474E-06	2.42349152264E-05	0.00010645395	-3.666562E-05	0.00492933	0.00664952	0.00588005	0.0008897535	-0.0001054775	0.00011241184	-0.000203671	0.005261375	-0.0002639685
S06GlcTP310	0.0125857	0.00280917978517	7.10374678904E-05	0.0026781809056	8.10073466186E-05	0.00137616486515	-2.74499505118E-06	0.000155979	5.46082E-06	0.00508481	0.00659762	-0.0027478	0.000873148	-0.000212043	-6.28384E-06	-0.000211825	0.00456938	-0.000383751
S06GlcTP311	0.0124289	0.00202168995285	-0.000181747445643	0.00306661752477	-7.46633967467E-05	0.000952090050031	-2.89877487606E-05	6.30956E-05	-3.00437E-05	0.00516626	0.00683067	-0.00267797	0.00103393	-0.000606431	-6.16575E-06	-0.000197789	0.00392477	-0.000398776
S06GlcTP312	0.00892428	0.00143687290182	-0.00153906955085	0.00294501325833	-0.000430875637385	0.00092278078953	0	0.0002788545	-0.0001681477	0.00481699	0.00649274	-0.00265628	0.000780195	-0.0003376555	-7.11777E-06	-0.000191227	0.00576475	-0.0002513718
S06GlcTP313	0.0114452	0.00194378530049	-1.4356540823E-06	0.00318916784552	4.90212108076E-05	0.00136876833384	-2.20170922893E-06	-3.12517E-06	-1.1176E-05	0.00460894	0.00589983	-0.00262891	0.000693756	-0.000366341	-2.86657E-06	-0.000197827	0.00500169	-0.000472291
S06GlcTP314	0.00460954	0.00105087998304	-0.000159184053355	0.0035159287496	-9.95902088278E-05	0.000543291396273	-1.50987667674E-05	-7.46174E-06	2.68346E-05	0.00436436	0.00504985	-0.00253098	0.000655684	-0.00014444524	-3.45196E-06	-0.000195562	0.00539371	-0.000394354
S06GlcTP315	0.00300502	0.00142458458203	-0.000165170681951	0.0031738403605	0.000108763894141	0.000522848684549	-3.61567748889E-06	0.00018751	3.74727E-05	0.00359109	0.0042554	-0.00260869	0.000356378	-0.000274876	-5.44858E-06	-0.000189094	0.00356369	-0.000398636
S06GlcTP316	0.00322804	0.000862886775078	-0.00148160346721	0.00317367403151	-0.000339771862263	0.000779953234347	-2.33654864629E-06	0.000172998	1.63173E-05	0.00311086	0.00366923	-0.00259295	0.000364087	-0.000253472	-2.483E-06	-0.000193544	0.002197155	-0.000366109
S06GlcTP317	0.00243108	0.000363869476975	0	0.00242865485528	-1.98647955667E-05	0.000161324169031	3.09844208054E-05	0.000151602	-5.19092E-06	0.002899075	0.00313905	-0.00262282	0.000349112	-0.00020563185	-2.73073E-06	-0.000198245	0.002300475	-0.000326041
S06GlcTP318	0.00325285	1.00872203863E-05	-0.0014975580685	0.000355142043604	-0.000268908425376	0.000353309001513	2.52073895968E-05	0.000165926	-1.22787E-05	0.002390455	0.00266462	-0.00250736	0.0005703265	-0.000673413	1.05564E-05	-0.000180793	0.002604285	-0.000456547
S06GlcTP319	0.00616934	0.00137108077156	-9.33694604591E-05	0.00144238181627	-0.000145372832387	-0.000551912461955	-2.49272461297E-05	0.000143609	-2.00912E-05	0.00227203	0.00270589	-0.00300978	0.000387378	-0.000294802	-2.81762E-06	-0.00021449	0.0036647	-0.000414994
S06WPTP301	0.0051485	9.94902101414E-06	3.69476450159E-05	0	-0.000881575492194	-0.000282644654377	8.90302075618E-06	0.000143614	2.01494E-05	0.000274979	-9.50002E-05	-0.00256213	0.000302128	-0.000237081	-4.06221E-06	-0.000203364	0.002321185	-8.126E-05
S06WPTP302	0.00208457	-0.000591722450528	-0.000927723337109	0.000112389370116	-0.000719568499689	0.00016394465349	-2.76998787702E-05	0.00014030935	2.30774E-05	0.000329884	-0.000106112	-0.00275261	0.000131877	-0.0003525505	-5.41258E-06	-0.000206572	0.00370377	-0.000451911
S06WPTP303	-0.00268434	0	-0.000996145945915	-0.000216141667308	-0.000688184258	0.000261752584787	0	5.57181E-06	1.026483E-05	0.00013696435	-0.000119667	-0.00247184	0.0004077485	-0.0004486785	0.000121877	-0.000214196	0.00212105	-7.25728E-05
S06WPTP304	0.00101387	0	0.00025202301695	0.00104982117887	0.000565971654873	-0.000137058736852	0.000491829777677	0.000247795	0.000117904	0.000752842	0.000635168	-0.002518775	0.001582155	0.000633374	2.310635E-06	0.00108956	0.004252755	0.0007474115
S06WPTP305	0.0124633	-0.000227777187457	0.000852381078341	0.00138255322779	0.000918164245126	0.000605266500181	0.00110672314177	0.000705465	0.000358078	0.00120029	0.00185643	-0.00286722	0.00149843	0.000730505	0.000349374	0.00143039	0.00475787	0.000808796
S06WPTP306	0.00774375	0.00113143406696	0.00120266712074	0.000984677070402	0.00130048253486	0.000629329351949	0.00123861504276	0.000913488	0.000627062	0.00230505	0.00357291	-0.00288785	0.00183279	0.00109374	-3.18322E-06	0.00169861	0.00634683	0.000844978
S06WPTP307	0.0192775	0.000918282719539	0.000710025805205	0.00134999505708	0.00157266365049	0.000337479784496	0.000913719330704	0.00110749	0.0005876785	0.00272589	0.00461161	0.00695598	0.00152115	0.0005080765	6.16731E-05	0.00132841	0.005088945	0.000569419
S06WPTP308	0.0130858	0.00173197688223	0.000895665499924	0.00165824179817	0.00114566687825	0.00118400791565	0.000897458323436	0.00105194	0.000779728	0.00368503	0.00476592	0.007347525	0.0019422	0.00113058	-4.81715E-06	0.00165445	0.00707811	0.000676417
S06WPTP309	0.0157467	0.00259710539616	0.000866829786472	0.00182836107259	0.00175707764519	0.00201688586341	0.000775292863968	0.0012229	0.000809697	0.00384332	0.00507822	0.00748512	0.00165755	0.0004241	2.54067E-05	0.00145857	0.00663744	0.000632005
S06WPTP310	0.0148557	0.00253070173549	0	0.0024506371419	0.00088054096455	0.00131636923337	0.000512245411149	0.00116857	0.000927749	0.004084595	0.00633478	0.00326468	0.0011253845	0.000755096	3.25001E-05	0.00125774	0.006659	-0.000300196
S06WPTP311	NA	0.00301878956831	0.000635109116574	0.00305463565365	0.0011576156233	0.00225436632629	0.000525153501874	0.00111222	0.000828594	0.00451556	0.0063692	-0.00288606	0.00128598	0.000919384	-5.27193E-06	0.00116606	0.00556417	0.000453914
S06WPTP312	0.0122082	0.00173869184996	0.000590413804584	0.00335922334892	0.000735339343202	0.0023973981552	0.00032794687794	0.00121105	0.000489051	0.0046193	0.0064775	-0.00286295	0.00108027	0.000220829	-4.91224E-06	0.00075181	0.00630897	0.000200705
S06WPTP313	0.0140958	0.00165753407507	0.000193863805773	0.00377288483859	0.000366145744972	0.00284299929128	0.000213717282364	0.000523589	0.000354825	0.00460819	0.00716893	0.0034962	0.0009730305	-3.060865E-05	1.60842E-05	0.000617672	0.005494435	0.0001720395
S06WPTP314	0.00940409	0.00128748274259	0.000570764709405	0.0037271583224	0.000192520037553	0.00225093457737	8.69017967356E-05	0.000643582	0.000339838	0.00399257	0.005958	-0.00234316	0.000730537	-9.84948E-05	-6.03378E-06	0.000503243	0.00455152	-0.00031955
S06WPTP315	0.00782663	0.00197388158508	0	0.00363244597417	0.000377659228514	0.00179865873692	0.000114024498533	0.0004680685	7.37447E-05	0.00372273	0.00529668	-0.0028067	0.0008119475	-0.000283501	1.16259E-05	0.000347849	0.0041229	0.00012444
S06WPTP316	0.00581957	0.0018151823039	0.000249961491378	0.00304078453094	3.4048070879E-05	0.00225100922819	9.80658995278E-05	0.000402077	6.26087E-05	0.00394487	0.0048533	-0.00269418	0.000643935	5.37904E-06	-3.47374E-06	-0.000206063	0.00282762	-1.99988E-05
S06WPTP317	-0.00015101	0.0018160415156	0.000269961677389	0.00278964830686	-0.000153914793406	0.00214546581077	7.93754530288E-05	0.000382372	-1.79006E-05	0.00301938	0.00402866	-0.00253694	0.00027727	-0.000226232	-4.70655E-06	-0.000217419	0.00408638	-0.000226616
S06WPTP318	0.0038185	0.00234034545037	-0.00103307223564	0.00222748590049	9.25748861293E-05	0.00128426434399	6.22583006128E-05	0.000433952	-2.79386E-07	0.00318676	0.00390008	-0.00224643	0.000517197	-0.000443322	-2.90996E-06	-0.000218935	0.00446892	-0.00036716
S06WPTP319	0.00504739	0.00220967225953	-0.000815908166601	0.00257401966405	-0.000157920110199	0.00186869486747	5.9366564428E-05	0.000321891	-3.39888E-05	0.00320524	0.00369363	-0.00259393	0.000437962	9.23193E-05	-3.36121E-06	-0.000215882	0.00397121	-0.000431263
S07GlcTP301	0.000112534	-2.92468633252E-06	5.69213965763E-05	0.000303233358458	0.000503428139989	-1.38777878078E-17	-1.18481915799E-05	4.27487E-05	2.11371E-05	0.000165534	-3.94716E-05	-0.00305628	0.000168902	-0.00024706	-1.35382E-06	-0.000202055	0.00460552	-0.000468542
S07GlcTP302	0.00038815	0.00109676549664	0.00115379785755	0.000635992406196	0.000460752268192	-0.00148378572358	-2.88188693887E-05	8.82568E-05	-2.31691E-06	0.000315214	-0.000129951	-0.00303654	0.000210601	-0.00031919	0.000270771	-0.000194233	0.00316743	-0.000464659
S07GlcTP303	0.000178302	-5.69798874151E-05	5.29458366006E-05	0.00030720790584	0.000533420692132	-0.000627431273745	-2.30911714874E-05	0.000101547	-2.54523E-05	0.000424506	2.76826E-06	-0.00288342	0.000234975	-0.000364867	-3.19677E-06	-0.000204222	0.00440337	-0.00025269
S07GlcTP304	0.00714559	0.000305113191949	0.00132898977441	0.000541723223848	0.000161829350807	-0.000480468954442	1.21195611048E-05	6.7335E-05	2.06855E-05	0.000404877	0.000583876	-0.00307265	0.000152143	-0.000125975	-6.51838E-07	-0.000199179	0.00527874	-0.000438801
S07GlcTP305	0.0169621	-0.000403268279236	0.00117263402024	0.000149370838041	0.000460381567609	-0.000365096599338	-3.50076559137E-05	0.000109155	5.53645E-05	0.000875633	0.00207942	-0.00308846	0.000248002	-0.000516064	-1.0829E-06	-0.000202726	0.00353778	-0.000124256
S07GlcTP306	0.0180775	0.000986236306153	0.00181134382555	0.000626621248659	0.000491152950667	-0.000811058030781	-7.00664583463E-05	0.000112783	2.77937E-06	0.00207767	0.00348665	-0.00329237	0.000684962	-0.00069324155	-7.50595E-06	-0.000206234	0.00716983	-0.000460211
S07GlcTP307	0.0145024	0.00133502652021	0.00117979169634	0.00111737275115	0.000740947955787	-0.000310156050459	-1.40023233774E-05	0.000106265	-1.96513E-05	0.00291495	0.00429662	0.006762	0.00038621	-0.000431239	-7.01834E-06	-0.000205778	0.0057969	-0.000247745
S07GlcTP308	0.0158534	0.00197336020165	-8.95971444992E-05	0.00138938212169	0.000495252398903	0.00018460020905	-1.26885043493E-06	2.41685E-05	-1.36225E-05	0.00385764	0.00527983	0.00815042	0.000844241	-0.000395952	-6.47974E-06	-0.000206124	0.00582329	-0.000395334
S07GlcTP309	0.0142931	0.00164223489057	2.47859167485E-05	0.00125860058452	0.000742628147684	-1.81631517085E-05	-2.18202332614E-05	-7.28133E-06	3.07399E-05	0.00400188	0.00553592	0.006113095	0.000436373	-0.000405899	-5.20543E-06	-0.000214631	0.00588933	4.18908E-06
S07GlcTP310	0.0124511	0.00184326243922	-0.000106688900755	0.00131321187635	0.000665696960811	0.000641344673921	-1.41268447316E-05	0.000127065	5.27932E-06	0.00415802	0.00570896	-0.00306585	0.000793121	-0.000257012	-1.97703E-06	-0.000204293	0.00610589	-0.000254961
S07GlcTP311	0.01021	0.00168598449085	0.00103679828311	0.00151395285393	0.000799662111578	-0.000307442470723	-2.08533727148E-05	0.000159913	-6.23717E-05	0.00402876	0.00579146	-0.00306412	0.000290542	-0.000505785	-6.80191E-06	-0.000214073	0.00541237	-0.000459277
S07GlcTP312	0.0078409	0.00127060028065	3.16274459294E-06	0.00189265181588	0.000702489072755	-6.63640139275E-05	-5.24429788636E-05	0.000124435	4.16829E-05	0.00429526	0.00538206	-0.00320465	0.000387851	-0.000571496	-4.54354E-06	-0.000211103	0.00778995	-0.000378409
S07GlcTP313	0.00611786	0.00106683276243	-3.74899589477E-05	0.00182680689802	0.000794117360546	-0.000132589402286	-8.63641537514E-06	0.000158748	2.68749E-05	0.00330203	NA	-0.00342967	0.000357842	-0.000137449	-3.82116E-06	-0.000199488	0.00523799	-0.000551099
S07GlcTP314	0.00375698	0.00141902790643	-8.65419542517E-05	0.00201941283708	0.000238778861264	-0.000258018693493	-4.06605251031E-06	3.94738E-05	-1.4186E-05	0.0034683	0.00412567	0.00964377	0.000371803	-0.000628916	6.38837E-07	-0.000199991	0.00392205	-3.77924E-05
S07GlcTP315	0.00382891	0.00145633655303	6.94521924033E-06	0.00211223652392	0.000736693500769	-0.000404792952111	-2.24459670888E-05	9.99512E-05	-4.01772E-05	0.00273733	0.00353744	-0.0032213	0.000173943	-0.0008177	2.58291E-07	-0.000195177	0.00701234	-3.27158E-05
S07GlcTP316	0.00343343	0.000817235479141	-7.46276333805E-05	0.00183123061482	0.000717634000132	-0.000157689671031	-4.06356193062E-05	6.36019E-05	-4.75833E-05	0.00234467	0.00317047	0.00263206	0.000345328	-0.0002542225	-8.00205E-07	-0.00019655	0.00540151	-0.000552403
S07GlcTP317	0.00304277	0.000904924492468	-8.9077274769E-06	0.00139972038079	0.000505362857649	-0.000114245069344	7.31093795484E-06	0.000111184	-3.71268E-05	0.00250016	0.00281802	-0.00308831	0.00023006	-0.00018541	4.78763E-08	-0.000199924	0.000955204	-0.000535518
S07GlcTP318	0.00288557	0.0021320228751	-6.75712244383E-05	0.00116387208299	0.000300899885766	-0.000309132661263	-3.40824991988E-06	7.41004E-05	-1.53149E-05	0.00209916	0.00262826	-0.00310246	0.000415178	-0.000177781	-9.55431E-07	-0.000199676	0.00311251	-0.000473157
S07GlcTP319	-0.00205011	0.000182399975914	-3.24509714728E-05	0.00126283813015	0.00083104591877	-0.000109552575567	6.21591263549E-06	8.83163E-05	-4.06099E-05	0.0020215	0.00215781	-0.00319282	0.000302715	-0.000246496	4.37951E-07	-0.000200589	0.003159985	-0.000497979
S07WPTP301	0.000726272	0.000232331690688	-5.91183786078E-05	0	-8.21606371227E-05	0.000214431502816	2.05386172131E-05	9.04635E-05	2.0827E-06	0.000206781	-4.76766E-05	NA	8.81225E-05	-0.0003476305	-2.72998E-06	-0.000205001	0.00321582	4.92313E-05
S07WPTP302	0.000741851	0.00217449346137	-5.74256594154E-05	0.000550086147603	0.000295322924502	0.000231610038486	3.77498805378E-05	0.000108588	-1.29081E-05	0.00026035	-0.000124983	NA	5.39254E-05	2.22683E-05	-1.8456E-06	-0.000208939	0.004325085	-0.000510523
S07WPTP303	-0.00210983	0.000541563594457	-0.000122617075535	-0.000618742065908	0.000335890320977	-0.00126861859531	-4.16704642256E-06	7.42899E-05	-2.94808E-05	0.000345641	-6.33742E-05	NA	2.5019E-05	-0.00022646	1.37372E-05	-0.00019982	0.00514308	-0.00050144
S07WPTP304	0.00374269	-8.70621184287E-05	4.32750298003E-06	1.33849544751E-05	0.000701763421338	0.000771598317932	0.00031595629801	0.000214502	0.0001101	0.000871352	0.000505779	NA	0.00141585	0.000103734	NA	0.000944428	0.0055794	0.000721128
S07WPTP305	0.0124855	-0.000407726166361	-3.17656594071E-05	0.00128617032509	0.00175125900019	0.000833659958313	0.000976972713559	0.000838006	0.000388037	0.0017124	0.00195128	NA	0.00139995	0.000853741	0.00246266	0.00134524	0.00532268	0.000829478
S07WPTP306	0.013727	0.000692628642878	-0.000126008722942	0.000834238248644	0.00183362854915	0.001365877891	0.00104615664409	0.000859204	0.000466047	0.00221946	0.00302942	0.01019878	0.00144256	0.000722564	0.00231485	0.00128759	0.0068627	0.000735553
S07WPTP307	0.0180293	-2.86471966582E-05	-0.000170691316689	0.00189278078812	0.0018812987054	0.00108293559619	0.00108083392461	0.000846947	0.000592996	0.00284637	0.0039116	0.00984983	0.00104797	0.000767951	0.00171974	0.00134429	0.005732665	0.000714347
S07WPTP308	0.0131694	0.000611077125201	-0.000263309744919	0.00147169037767	0.00203724603172	0.000930600288993	0.00101314853667	0.000942437	0.000744553	0.00354949	0.00462833	NA	0.00149104	0.000940556	0.00208247	0.00145391	0.00368236705	0.000779949
S07WPTP309	0.0134358	0.00197295180747	-0.000268090110653	0.00193553234758	0.00204722697516	0.00112057601512	0.000926167980568	0.000802819	0.000736336	0.00406707	0.00536111	0.0113135	0.000986387	0.000689218	0.00014739	0.00140155	0.00786649	0.000683934
S07WPTP310	0.0128876	0.000801801584595	-0.000248567366926	0.00230897818236	0.00184864147923	0.000883502093374	0.000733969256106	0.000956384	0.000743441	0.00429663	0.00578473	0.0142381	0.00105635	0.000133106	2.44136E-05	0.00123655	0.00725883	0.000431602
S07WPTP311	0.0116208	0.00130861679842	-9.11370321313E-05	0.00243665258054	0.00126012477363	0.00071143236801	0.000553326525328	0.00104106	0.000534578	0.00439425	0.00599811	0.0194644	0.000954362	0.000542281	0.000114669	0.000978793	0.004030815	0.000343144
S07WPTP312	0.0101516	0.000724492344322	-0.000248785528276	0.00184597483813	0.000980861590786	0.00120532475784	0.000352692610666	0.000650675	0.000263279	0.0039983	0.00593971	0.0177719	0.000845501	0.000467341	-1.8714E-06	0.000605697	0.00625756	0.000239511
S07WPTP313	0.00904617	0.000249899611331	-0.000242825370023	0.00308123653292	0.00115836457345	0.00126326428333	0.00017935156499	0.000461412	0.000101493	0.00403955	0.00550008	-0.00355711	0.0005943	-0.00011923	3.97876E-05	0.000430766	0.00641342	0.000167786
S07WPTP314	0.00612884	0.0017132684126	-0.00025152165714	0.00201546644946	0.000595326899615	0.00181671911988	0.000136440027818	0.00041508	0.000106173	0.00401421	0.00489693	NA	0.000438281	-3.23259E-05	-2.94854E-06	-0.000216142	0.00448934	6.31152E-05
S07WPTP315	0.00582299	0.00140867239246	-0.0146193140745	0.00194583011688	0.000749311612397	0.000830624591641	3.67333753624E-05	0.000388832	7.43116E-05	0.00316029	0.00436678	NA	0.000690006	-0.000349617	-3.43938E-06	0.000342476	0.00450317	9.70265E-05
S07WPTP316	0.0102115	0.001880320704	-0.000166195212921	0.00290917977825	0.000548114363984	0.00148963969456	8.55834741007E-05	0.000285673	5.54261E-05	0.00291491	0.00392587	NA	0.00051463	-0.000450288	8.02027E-06	0.000271938	0.00577383	0.000103889
S07WPTP317	-0.00167047	0.000165709403198	-0.00019828324245	0.00195964075683	0.000420829556356	0.00111166978933	8.1738209519E-06	0.000270873	-1.87262E-05	0.00284559	0.00357141	NA	0.000487577	-0.000184158	-3.80035E-07	-0.000214676	0.00479082	6.83239E-05
S07WPTP318	0.00398133	0.00253236147383	-0.000252528176204	0.00141659539741	0.000870794377958	0.000656580876176	6.37425053769E-05	0.000330697	-1.70763E-05	0.00257677	0.00302879	NA	0.000581375	0.000219146	-9.19613E-07	-0.000228222	0.00444361	8.77409E-06
S07WPTP319	0.00316598	0.00120560435977	-0.000401804144774	0.00135824035426	0.00039588572076	0.00161175112206	0.000105850709961	0.000330669	-4.94235E-05	0.00272461	0.00272742	NA	0.000230852	-0.0004441	-1.34164E-07	-0.000209775	0.00467039	9.00555E-05
S08GlcTP301	-4.56665E-05	-3.04599161701E-05	-1.81961923178E-05	6.39678775227E-07	-9.55827930041E-05	-5.03780978455E-05	8.36055838018E-06	7.69383E-05	3.87022E-05	0.00022047755	-0.000128537	-0.00308386	-2.61839E-05	-7.40994E-06	-3.3702E-06	-0.0001908775	0.00165542	5.52612E-05
S08GlcTP302	0.000159856	0.00120663174975	3.35536810289E-05	-0.00066710816428	-7.44021487538E-05	0.000188625692588	1.47847383325E-05	0.000127694	4.56676E-05	0.000302553	-8.05424E-05	-0.00313774	-2.55418E-05	3.58351E-05	-3.30337E-06	-0.00019916	0.000933235	-0.000171151
S08GlcTP303	-0.00249723	0.00132270035546	8.27827063219E-05	-0.000589210092012	-0.000251235784068	0.000496748442119	0.000101501963811	0.000105106	6.3946E-05	0.000184619	-0.00011901	-0.00307145	7.4116E-05	-0.000220098	-2.34218E-06	-0.00021055	0.00185106	-4.88558E-05
S08GlcTP304	0.0043833	0.00196378514006	2.38669638294E-05	-0.000336141434156	0.000173910701292	6.43150303233E-05	-4.00455738097E-05	8.88222E-05	-2.32956E-07	0.000486291	0.000418265	-0.00312753	-9.56359E-05	-3.72385E-05	-3.27962E-06	-0.000188883	0.00154043	-0.000209852
S08GlcTP305	0.0113258	0.000898654747419	-5.65860456192E-05	0.000375887487228	0.000368562576675	-2.11776101821E-05	6.58850797478E-05	8.44891E-05	5.55043E-05	0.00125086	0.00209311	-0.00304471	0.000192515	-0.000373622	1.29616E-05	-0.000204819	0.00267551	-0.000427468
S08GlcTP306	0.00112162	0.00173159647863	-1.05814212589E-06	7.05152343017E-05	0.000153984740737	0.000163876799871	2.46717375452E-05	0.000170321	4.41588E-05	0.00254992	0.00415573	0.00481714	0.000437454	-0.000170373	9.33162E-05	-0.000208606	0.00184591	-0.000448311
S08GlcTP307	0.000799488	0.00222481054512	-8.73714485604E-05	0.000634588378889	0.000369470271919	0.000312614453648	1.18983589196E-05	4.78189E-05	-1.38641E-05	0.00429824	0.00572044	0.00543527	0.000520783	-0.000303968	-5.27667E-06	-0.000211729	0.001200891	-0.000408128
S08GlcTP308	0.0159307	0.00249914818635	-0.000116643104992	0.000933611897658	0.000386937268033	0.000803950378351	3.35308385596E-05	0.000157033	2.65443E-05	0.00519289	NA	0.00734976	0.000701818	-0.000231764	1.92965E-05	-0.000202567	0.00275788	-0.000276058
S08GlcTP309	0.0155677	0.00226010397995	0.00104596281992	0.00117389791871	0.000511211285726	0.000498433851164	2.75185635831E-05	-7.05E-05	2.3578E-05	0.00577115	0.00733356	0.00815538	0.000671944	0.000111461	-2.85315E-06	-0.000196233	0.00272155	-0.000146358
S08GlcTP310	0.0151477	0.0031082399607	0.000913210132013	0.0020693043958	0.000467179799492	0.00042736482377	-1.28867034254E-05	0.000132496	3.02246E-05	0.00597239	NA	0.00759421	0.000728418	-0.000486636	-5.65908E-06	-0.000205363	0.0025025	-9.20042E-05
S08GlcTP311	0.0150709	0.00279843150897	-0.000114375482924	0.001921919285	0.000540517852723	0.00160043519713	3.73170002279E-05	0.000282749	3.78338E-05	0.00655896	NA	0.0064717	0.000816636	-0.0001118	-2.34988E-06	-0.000209712	0.00284534	-0.000296763
S08GlcTP312	0.00951262	0.0032680137235	-0.000100715293695	0.00326053785283	2.03135191973E-05	0.00178578513463	1.9788210905E-05	9.13703E-05	2.56861E-05	0.00643283	NA	0.00760737	0.000674719	-0.000163253	-2.5986E-06	-0.000206945	0.000930099	-0.000471586
S08GlcTP313	0.00720582	0.0024711101773	0.000989274198263	0.00321156949659	0.000310971967038	0.00121741946997	7.65083996896E-06	0.000110534	1.92757E-05	0.00541274	0.00627887	0.00501754	0.000554432	-0.000280662	0.000208322	-0.000198013	0.00188172	-0.000108621
S08GlcTP314	0.0106158	0.00225456121224	-5.61182297021E-05	0.00332794095611	0.000368669822503	0.00149708450322	1.43003798127E-05	0.000136573	5.60313E-05	0.0048751	0.00557664	-0.00310166	0.000357836	-8.74261E-05	-3.12424E-06	-0.000198589	0.00195058	-0.000425667
S08GlcTP315	0.00424492	0.00207759345723	0.00090078962878	0.00228771906723	0.000352092833679	0.000690746205641	1.51242101205E-05	1.62904E-05	1.12261E-05	0.00396403	0.00444995	-0.00308894	0.000445612	-0.000139875	-1.90466E-06	3.36072E-05	0.00279146	-0.000168542
S08GlcTP316	0.00432124	0.00199102227507	0.00104253539528	0.00187727241545	0.000441059264267	0.00116624608063	2.28247794067E-05	9.92332E-05	9.56351E-06	0.00374069	0.00385907	0.00295613	0.000269669	-0.00019767	-2.95632E-06	-0.000196911	0.00121042	-0.000326722
S08GlcTP317	0.00830351	0.00283941122335	-8.32499721947E-06	0.00202093267533	0.000271194371341	0.001376364382	3.11469177313E-05	7.96755E-05	-1.30589E-05	0.00341165	0.00346269	-0.00303638	0.000291165	-5.84221E-05	1.88692E-05	-0.000197986	0.00141933	-0.000178514
S08GlcTP318	-0.00245328	0.00182473853241	-7.99429061417E-05	0.00217763456943	-0.000212925993669	0.00149748456926	1.55856323428E-05	0.000122509	1.26194E-05	0.00289675	0.00301411	0.00130484	0.00047244	-2.05625E-05	-3.13378E-06	-0.000197189	0.000853506	-0.000215113
S08GlcTP319	0.00149045	0.0018017908552	7.29032875338E-05	0.000930013178197	8.68658911945E-05	0.000710075409184	2.69341719591E-05	0.000101511	-8.38568E-06	0.00259452	0.00258373	-0.00290028	0.000240684	0.000164399	-3.04565E-06	-0.000203944	0.00113626	-0.000305429
S08WPTP301	0.00484588	2.35405690768E-05	-7.58231010738E-06	-0.000274435186851	-0.000627110052123	0.000145653485191	-4.37744695573E-06	8.28063E-05	6.05486E-05	0.000219463	-7.74208E-05	-0.00284332	-8.4151E-05	-1.47311E-05	-3.66937E-06	-0.0001977765	0.00113239	-0.000315295
S08WPTP302	0.000418546	0.000464882471745	0.000163406599674	0.000659719222463	-0.000422624439153	0.000268729753606	2.98385263486E-05	6.44193E-05	2.90361E-05	0.000536637	-0.00030242	-0.0028719	0.000104211	-5.17362E-05	-3.21847E-06	-0.000188461	0.00104595	-0.000306842
S08WPTP303	0.00171008	0.00150783129382	-0.00100703534555	0.000276442952665	-0.00039339392331	-1.59955563114E-06	7.12344767918E-06	0.000123515	2.01582E-05	0.000371198	-6.86109E-05	-0.0028373	7.70565E-05	-8.14447E-05	-3.18512E-06	-0.000192752	0.00154581	-0.000388685
S08WPTP304	0.00215152	0.000358901374506	-0.000998311819002	0.000198037076355	0.000185633857419	6.3432615054E-05	1.97275270558E-06	3.58319E-05	1.86845E-05	0.000163274	-5.90124E-05	-0.00290514	0.000232517	0.000107397	-2.53448E-06	2.5254E-05	0.00101571	-0.00019983
S08WPTP305	0.0132044	0.00176286647246	0.000411158371206	0.000162863952952	0.000582452742197	-0.000132266569947	0.000320819623689	0.000355568	0.000360185	0.00123151	0.0014333	-0.00281254	0.00115704	0.000820602	0.000436136	0.00101492	0.00331804	0.000789209
S08WPTP306	0.0117982	0.00164879750195	-0.0011273906141	0.000614762900421	0.00113766627816	7.35277170909E-05	0.000699075144452	0.000809808	0.000679641	0.00254512	0.00402075	-0.00282769	0.00107049	0.000773626	0.00158787	0.00130267	0.00346624	0.000667223
S08WPTP307	0.0121608	0.0021232352227	0.000801933656557	0.0018388028422	0.00140276597558	0.000651338780833	0.000916686234486	0.00107587	0.000782934	0.00333497	0.00479451	-0.00316359	0.0013946	0.00118222	0.00180051	0.00140753	0.0045105	0.000650744
S08WPTP308	0.0134367	0.0031057275402	0.000878916503446	0.000906588832851	0.0013780184932	0.000807382286135	0.00100836871411	0.00137389	0.000889127	0.0038592	0.00493195	0.00444961	0.00173272	0.00121246	0.00163637	0.00156262	0.00379771	0.000663266
S08WPTP309	0.0134195	0.00367814456073	0.00078845522606	0.00200923753564	0.00142445289828	0.000440888639848	0.000833886959538	0.00143764	0.000982655	0.00457836	0.00559711	0.00530122	0.00137555	0.00132551	0.00119625	0.00149744	0.00347656	0.000580629
S08WPTP310	0.0134445	0.00406507591	0.000733556267002	0.00266107869326	0.00142436658675	0.000802478860377	0.000722373649137	0.00141871	0.00102877	0.00491235	0.00611376	0.00535905	0.00155603	0.00109979	0.00129434	0.00156124	0.0050223	0.000665473
S08WPTP311	0.013581	0.00329078981403	0.000606341850657	0.00281973160451	0.00169139681449	0.00198652856628	0.000699567555553	0.0013084	0.00112289	0.00498566	0.00653176	0.00546867	0.00140197	0.00138847	-3.59775E-06	0.00158204	0.00388219	0.000671032
S08WPTP312	0.0127767	0.00274705336069	0.000329641746714	0.00320454601273	0.000992233090626	0.00150106424948	0.000427441487617	0.00130602	0.000851458	0.00528198	0.00695573	0.00623363	0.000868187	0.000909045	0.000141314	0.00108074	0.00128706	0.000181452
S08WPTP313	0.0094372	0.0034149190649	-0.00119602135817	0.00366158196242	0.000441408548353	0.000439436832043	0.000234873572585	0.000864257	0.000571852	0.0055068	0.00709664	0.0033728	0.000682013	0.000368778	-1.81115E-06	0.000771929	0.000981102	-0.000298129
S08WPTP314	0.00603776	0.00277176610059	-0.00113491588454	0.00351086383652	0.000210765051931	0.00114679533912	0.000173778238134	0.000818308	0.0002905	0.00488175	0.00612562	-0.00293767	0.000536357	0.000349003	-4.98153E-06	0.000551694	0.00174887	-0.000246578
S08WPTP315	0.00557111	0.00235030399805	-0.0010846634135	0.0022844519264	0.000150053925428	0.00099931246104	0.000153011494516	0.000523494	0.000137159	0.0044291	0.00545344	-0.00310608	0.000564019	0.000190005	-3.2532E-06	0.00053188	0.00208677	-0.000327305
S08WPTP316	0.00390589	0.00249920926152	7.54058089343E-05	0.00268126477149	0.000303275335577	0.000915499233221	4.04583796176E-05	0.000497777	0.000140449	0.00392806	0.00466803	0.00244503	0.000317826	0.000160634	0.000180826	0.000335395	0.00159611	-0.000394394
S08WPTP317	0.00263291	0.00159434325656	-0.0011249359205	0.00263629153604	6.8187832732E-05	0.000458180323825	9.27109274712E-05	0.000556464	7.40337E-05	0.00343162	0.00407116	-0.00274868	0.000368135	0.000201742	-2.00091E-06	0.000321586	0.0022929	-0.000101282
S08WPTP318	0.00296879	0.00195688988851	-0.0011386072125	0.00123068312436	0.00019214921601	0.000180886520652	3.55461759335E-05	0.000389938	7.4944E-05	0.00305093	0.00343188	-0.00271962	0.000192677	0.000151877	-3.38578E-06	0.000266711	0.00064978	-0.000275406
S08WPTP319	0.00185318	0.00220886978829	-0.000189135701122	0.0016882453532	-0.00032697643819	0.000611665900867	6.43434288031E-05	0.000411638	8.68101E-06	0.00289269	0.00301934	-0.00300174	7.57959E-05	-0.000305576	-4.47697E-06	0.000266212	0.00249383	-0.000323442
S09GlcTP301	0.00159318	0	-8.71602676407E-06	0.000291458073032	8.42609691029E-06	0.000222919759974	1.10576785224E-05	0.000114934	-1.83499E-05	0.000507338	-1.82231E-05	-0.0029672	-0.000114352	-8.57599E-05	3.51054E-06	-0.000203627	0.00173129	-0.000484488
S09GlcTP302	0.000688598	-0.000602763817512	-4.82782240903E-05	-0.000160208564353	-0.000343898291986	-0.000416985656356	7.92480699315E-06	0.000257252	6.48607E-05	0.000531572	2.6083E-05	-0.00293479	-2.05639E-05	8.19424E-06	-2.27377E-06	-0.000213675	0.00250067	-0.000391576
S09GlcTP303	0.000359595	-0.000163865642991	3.39857538516E-05	8.38882760786E-05	0.00030963126055	-0.000721356245121	4.7869018405E-06	9.94537E-05	5.77522E-05	0.000400991	-2.31692E-05	-0.00295371	0.000259983	0.000130022	-3.50962E-06	-0.000208878	0.00307473	-0.000280639
S09GlcTP304	0.00957574	0.000148727953586	-2.64293915002E-05	-0.000135643496847	6.665511978E-05	-0.000439282572044	6.80873085046E-06	0.000100239	3.40699E-05	0.000650695	0.000731178	-0.00304075	7.15249E-05	-2.1727E-05	2.47844E-05	-0.000209068	0.00213746	-0.000424561
S09GlcTP305	0.0137041	-0.000719859251234	-1.65699645237E-05	0.00104097238572	0.000334964148797	-1.94134457701E-05	-1.07579257751E-05	3.31737E-05	-2.1368E-05	0.00184397	0.0028751	0.00324543	0.000249605	9.15413E-05	5.33761E-05	-0.000207697	0.00348731	-0.000526597
S09GlcTP306	-0.00452134	0.00162773588645	-0.000109331832524	0.00065830382924	0.000601498799307	-0.000273156030647	4.1658316759E-05	8.26584E-05	-3.66977E-05	0.00374247	0.00534223	0.00541648	0.000499091	-0.000184199	-3.02762E-06	-0.000200977	0.00389391	-0.000164378
S09GlcTP307	0.0145962	0.00325222559633	-0.000205102997444	0.00209056199871	0.000543113656284	0.000781302617208	1.06306044777E-05	0.000100901	-6.36649E-05	NA	NA	0.00653955	0.00069665	-8.07986E-05	5.75774E-05	-0.00021295	0.00466922	-0.0002638
S09GlcTP308	0.0157944	0.00408415044539	-0.00019229154931	0.00288155587549	0.000744917608925	0.00115059252776	-5.53009604063E-07	7.38583E-05	-7.96482E-05	0.00520433	0.00661603	0.00694674	0.000688865	0.000114223	-3.16327E-06	-0.000205969	0.00351743	-0.000360817
S09GlcTP309	0.0137331	0.00418032225321	-0.0002117064914	0.00307464683793	0.000491696526262	0.00120500634996	-5.50051192134E-05	-4.39476E-07	-1.34058E-06	0.00547584	0.00679861	0.00717216	0.000868055	-0.000109309	-2.17797E-06	-0.00021831	0.00401274	-0.00034084
S09GlcTP310	0.0146977	0.00368379724162	-0.000201621261711	0.00248344735172	0.00071678996887	0.000936094177452	-7.79198364994E-05	0.000200056	4.36306E-06	0.00555304	0.00692065	0.00685818	0.000918099	-8.54989E-07	-7.38264E-06	-0.000204325	0.00376615	-0.000262011
S09GlcTP311	0.0122183	0.00345844591032	-0.000200342206838	0.00339058318584	0.000209498666595	0.00129649949882	1.54391484202E-05	0.000303788	-7.55283E-05	0.00539341	0.0066472	0.00563074	0.000986624	-2.14986E-05	-7.79693E-06	-0.00022863	0.00475192	-0.000279386
S09GlcTP312	0.00974647	0.00264930147547	-0.00014747929385	0.0030612311184	0.000748677441852	0.00138864049499	1.88424770377E-05	0.000177774	-3.98866E-05	0.00504217	0.00631353	0.00564612	0.000604433	-2.22835E-06	-3.06669E-06	-0.000214952	0.00233601	-0.000274728
S09GlcTP313	0.0078206	0.00247097451799	-3.46188811515E-05	0.00311775386318	0.000729323579488	0.00180564614427	1.62464771105E-05	3.39725E-05	5.00612E-05	0.00479044	0.0057257	0.00250044	0.000529799	-0.000125188	-4.29913E-06	-0.000212561	0.00311617	-0.000460192
S09GlcTP314	0.00654542	0.00110547270739	0.00100993795972	0.00366335496588	0.00054162811137	0.00170860671298	-5.05193155677E-07	-4.9032E-05	6.70806E-05	0.00401	0.00462532	0.00318572	0.00052061	0.000204623	0.000210470615	-0.000195635	0.00246249	-0.000100125
S09GlcTP315	0.00581179	0.00116131346285	-0.000127103792446	0.00248209104322	0.000288253713501	0.00143909655967	-8.54030229705E-06	0.000163335	5.38516E-05	0.00353711	0.00413414	0.00320116	0.000259815	4.04204E-05	-2.3546E-06	-0.000218307	0.00280946	-0.00022839
S09GlcTP316	0.00462763	0.000575324233425	-0.000123130824048	0.00280678073524	0.000327910744418	0.000886881703983	4.66999127117E-07	-3.39634E-06	1.3277E-05	0.0031464	0.0035047	0.00198309	0.000310582	3.1013E-05	-3.48326E-06	-0.000194802	0.00351992	-0.000336191
S09GlcTP317	0.00284516	0.00149034246852	-8.33943504867E-05	0.00207646440153	0.000154106912712	0.00111095686812	-4.00202114195E-06	0.000175429	1.57308E-05	0.00294643	0.00325407	0.00114666	0.000516209	-1.66749E-05	-2.27076E-06	-0.000208219	0.00311221	-0.000283058
S09GlcTP318	0.00331045	0.000470977446717	-7.70804466436E-05	0.0011962464997	0.000229867060842	0.000841859192271	-2.6091232965E-05	0.000129998	1.55581E-05	0.00251331	0.00275004	-0.00295333	0.000270016	1.39645E-05	-2.56555E-06	-0.000201768	0.00370994	-0.000278447
S09GlcTP319	0.00182238	0.00118888570059	-6.69747513885E-05	0.00138002281858	0.000280421670357	5.16204233687E-05	-1.32823299882E-05	1.41979E-06	1.89259E-05	0.00217054	0.00232527	-0.0029632	0.000265278	0.00018179	-2.4211E-06	-0.000212332	0.00233016	-0.000373339
S09WPTP301	0.000395876	7.68437930306E-05	3.9760837679E-05	-0.000106029291897	-8.76934963634E-05	-8.12554289269E-05	4.54539637465E-06	8.09531E-05	4.685E-05	0.00051034	0.000157624	-0.00278707	0.000256624	-0.000157366	-3.25378E-06	-0.000208033	0.00205768	-0.000191509
S09WPTP302	0.00178739	0.000162450598969	8.40215982658E-06	-0.000411547520518	-0.000307937351262	-0.00116000662566	-1.77663708414E-05	2.009505E-05	4.55254E-05	0.00038131	0.000111147	-0.00283922	0.000102286	-5.29697E-05	-2.99357E-06	-0.000199613	0.00210604	-0.000306066
S09WPTP303	0.000873929	-0.000743104940838	4.52445034668E-05	0.000329569421651	-0.000222664714168	-0.000535495054039	-9.50068345297E-06	1.7789E-05	5.87879E-05	0.000504278	5.77948E-05	-0.00293569	-8.8456E-05	2.09214E-06	-2.12042E-06	-0.0002024595	0.00248819	-0.00020746
S09WPTP304	0.00848895	-0.00077227172648	-1.55016290913E-05	0.000579322366626	0.000368444188984	-0.000848759019496	0.000404760477421	0.000235138	0.000249768	0.001212425	0.000842931	-0.00286946	0.00159206	0.00108655	NA	0.00115384	0.003981	0.00074644
S09WPTP305	0.000346803	0.000990838729119	0.00171564263874	0.00127709778711	0.00101850609244	0.000246320181264	0.00103298170023	0.000581388	0.000537556	0.00202693	0.00238539	0.00163841	0.00153663	0.00158579	0.00348948	0.00154897	0.00487698	0.000793979
S09WPTP306	0.0127502	0.000730931854057	0.00043537075922	0.00112811338735	0.00208658044061	0.000604446096183	0.00119221041251	0.000820654	0.000717085	0.00294679	0.00362261	0.00372927	0.00215505	0.00173796	0.004049915	0.00176922	0.00599266	0.000929426
S09WPTP307	0.00757449	0.00252571049028	0.00197255209313	0.00212968720131	0.00180069266957	0.000902732822335	0.00125545612271	0.00093823	0.000870102	0.00341462	0.00445461	0.00455741	0.00172783	0.00160162	0.00331755	0.00180345	0.00542401	0.000853822
S09WPTP308	-0.00476499	0.00330410885326	0.00168665629516	0.0030031259664	0.001622505655	0.00209518904332	0.00106019199273	0.00098463	0.00101151	0.00395284	0.00514235	0.00519042	0.00173475	0.00157859	0.00341605	0.00163543	0.00536223	0.000714183
S09WPTP309	0.0130265	0.00368049729258	0.00166287836836	0.00313784980808	0.00118733966973	0.000968574967204	0.000756468268578	0.000907688	0.000841548	0.00437575	0.00561089	0.0058567	0.00114727	0.000972542	0.000609483	0.00136195	0.00364708	0.000534586
S09WPTP310	0.0133002	0.00414896765564	-0.000105062407351	0.0030212836136	0.00115709505101	0.00194222343037	0.00059581581549	0.00101975	0.000814415	0.00489399	0.00604902	0.00590755	0.00115568	0.000806935	0.00152299	0.00126795	0.00342309	0.000422398
S09WPTP311	0.0132758	0.00262818403779	-7.62426533367E-05	0.00321889607585	0.00139507502077	0.00179558043382	0.000461688810956	0.000918872	0.00081381	0.00504795	0.00644747	0.00655956	0.00139683	0.00109937	0.0003723792	0.0011037	0.00327223	-0.000240747
S09WPTP312	0.0129364	0.00199332173595	-9.40612876717E-05	0.00400610964378	0.000634575711148	0.00175367383375	0.000251631494517	0.000753873	0.000575121	0.00546002	0.00698126	0.00655686	0.00110886	0.000364697	-2.69051E-06	0.0007133	0.00335571	-0.000469972
S09WPTP313	0.00987571	0.00154736652818	-0.000129861993803	0.00482649321025	0.000410716527479	0.00114396222304	0.000134707055085	0.000437629	0.000290699	0.00501799	0.00644649	0.00603137	0.000826449	0.000454485	6.63377E-05	0.000486054	0.00420204	-0.00019912
S09WPTP314	0.00785221	0.00118301316597	-6.39358732333E-05	0.00434089385728	0.000444109229024	0.0012531858153	0.000117036055977	0.000426103	0.000141273	0.00471202	0.00581849	0.00495628	0.000559632	0.000268644	-4.00259E-06	0.000374471	0.00509974	-0.000400567
S09WPTP315	0.00691429	0.00108075131395	-0.000106376611043	0.00380706901513	0.000739500948773	0.00133244738539	6.94911525767E-05	0.000188911	8.39335E-05	0.00417536	0.00508086	0.00423914	0.000666139	0.000192673	0.000191864995	0.000303078	0.00297891	-0.000211874
S09WPTP316	0.00548186	0.00121766470438	-0.000115513079254	0.00344287509201	0.000183412407654	0.000844168288644	3.11197974322E-05	0.000292752	5.63152E-05	0.00351961	0.00445924	0.00358917	0.000267255	0.000400204	0.000400508	0.000262729	0.00246319	-0.000341778
S09WPTP317	0.00514966	0.00107219483178	-8.53646714451E-05	0.0029946830663	0.000300331318413	0.00153352053345	9.14804860283E-05	0.000388519	3.00499E-05	0.00321378	0.00394794	0.00184276	0.000465996	0.000111698	-2.93756E-06	-0.000192089	0.00223843	-0.000286646
S09WPTP318	0.00357788	0.00120056640129	-6.50827279796E-05	0.00179032060917	0.000300836960562	0.00140263316408	6.01153230373E-05	0.000308363	-5.169E-06	0.00288363	0.00340108	0.000776286	0.000487838	0.000370996	2.3717E-05	0.000223493	0.00239847	-0.000281204
S09WPTP319	0.00341543	0.00202575102368	-1.39223107182E-05	0.00211001281641	0.000546909327354	0.00129423181849	5.7749255878E-05	0.000288609	1.23217E-05	0.00280759	0.00330868	0.002621395	9.13366E-05	0.000289328	9.233182E-05	0.000167462	0.00157885	-0.000290628
S10GlcTP301	0.00237149	-3.11176909792E-06	-5.34621464444E-06	3.91884438194E-05	-0.000195437597024	-4.16333634234E-17	-2.16018741635E-05	0.000130822	4.21556E-05	0.000483107	3.54285E-05	-0.00267806	0.000263244	0.000120096	-3.002905E-06	-0.000220253	0.000611477	-0.000307461
S10GlcTP302	0.00120504	-0.000882707412887	-0.000103711193764	0.000405962716275	0.000305696239328	0.000590076541642	-4.04731592634E-05	0.000182896	4.83191E-05	0.000226174	6.03581E-05	-0.00271741	0.000191884	2.61092E-05	-3.22906E-06	-0.000219161	0.000735281	-0.000236063
S10GlcTP303	0.00196295	0.000187954866502	-2.07730672543E-05	0.000129588807512	0.000271595347359	0.000967089138051	-3.61524779759E-05	4.64151E-05	3.52603E-05	0.000343849	3.39058E-05	-0.00282647	0.000186009	8.54455E-05	0.00026319139	-0.000218291	0.00088791	-0.000384334
S10GlcTP304	0.00819006	-0.000674099655531	1.16323811253E-05	0.00048110498516	0.000109872471258	0.000494215023393	-1.92289804654E-05	0.000162963	5.86439E-05	0.000451322	0.000596787	-0.00295691	0.000167167	0.000120547	-4.30194E-06	-0.000219482	0.000710771	-0.000167644
S10GlcTP305	0.0122602	0.000919423547374	-2.04297356442E-05	2.33316771733E-05	-0.000198695379955	0.00028089338861	-2.97734025155E-05	7.57773E-05	3.81467E-05	0.00108497	0.00258133	-0.00268461	0.00029918	-6.1314E-05	0.00040028009	-0.000203004	0.000780964	-0.00015375
S10GlcTP306	0.0148891	0.001246211933095	-5.653795095E-06	2.0837841504E-05	0.000152402239854	-4.5604065616E-05	-2.446177302045E-05	0.0001310779	-2.0499235E-05	0.00241454	0.004142575	0.000280045	0.000213458	-0.0002813365	-3.207485E-06	-0.0002279635	0.000885862	-0.0002992105
S10GlcTP307	0.0170027	0.00151414825921	-4.87185648902E-05	0.000813265204244	0.000364491321197	0.00116958368375	-3.62055471192E-05	6.53007E-05	1.18915E-05	0.00380284	0.0054671	0.00533062	0.000492042	-0.000271825	-4.23677E-06	-0.000206376	0.00106683	-0.00029812
S10GlcTP308	0.0151252	0.00232715197919	-0.000155977385057	0.0024187718368	0.000275239399738	0.000332678961735	-2.41023598334E-05	0.000116389	-8.047E-05	0.0047099	0.00654445	0.00647466	0.000964015	-0.000198569	-6.58183E-06	-0.000210663	0.00138811	-0.000176288
S10GlcTP309		0.00198638169786	-0.000100573530306	0.00223619326714	0.000359610520565	0.00113055631096	0	0.000140225	-0.000123876	0.00527238	0.007274345	0.00568023	0.000561175	-0.0003565825	-6.04466E-06	-0.0002157245	0.00165159	-0.0001125201
S10GlcTP310	0.0143024	0.0020417657589	-4.44039357132E-05	0.00223409618839	0.000366323820699	0.00111578860205	-4.19720538224E-05	3.07383E-05	-0.000114257	0.005593	0.00729702	0.00572719	0.000679316	-0.00046003	-3.74647E-06	-0.000210576	0.00150522	0.000419374
S10GlcTP311	0.0121691	0.00219737024359	-0.000141647798181	0.00242008442938	0.00059506845628	0.00145020629123	-4.53466763301E-05	0.000145442	-4.10457E-05	0.00549402	0.00716705	0.00383648	0.000723258	-0.00018709	-2.49990475E-06	-0.000194675	0.00153452	-0.000194195
S10GlcTP312	0.00824282	0.0032095483006	-0.00014656160371	0.00359732184676	0.00061429387221	0.00169896609831	-4.13859340021E-05	0.000175726	-1.05274E-05	0.00542908	0.00654363	0.00428336	0.000545256	-0.000215699	-6.04109E-06	-0.000208829	0.00144206	-0.000227875
S10GlcTP313	0.00625785	0.00203016427396	-9.73462726023E-05	0.0035465999389	0.000252125877308	0.00172935339425	-7.61137158994E-05	0.00011037	3.31611E-05	0.00503812	0.00592453	0.00317465	0.000508106	-5.83123E-06	-3.10211E-06	-0.000216882	0.00134555	-0.000207497
S10GlcTP314	0.00533385	0.00280309927869	-5.59922975202E-05	0.00297931194848	5.89191401031E-05	0.00163114810123	-3.26622277896E-05	0.000186163	2.09779E-05	0.00420602	0.00464697	0.00363627	0.000508326	0.000120602	-7.328405E-06	-0.000224122	0.00224806	-0.000122321
S10GlcTP315		0.00235916844166	-4.34324125975E-05	0.00204074066452	0.000390085038493	0.00151754396917	0	0.0001706245	-2.22966E-06	0.00344727	0.0039291	0.000268555	0.0003831645	0.00014307645	-1.240092E-06	-0.000223011	0.001932735	-0.000350906
S10GlcTP316	0.00374681	0.000947394563877	-3.54779067201E-05	0.00158566998242	0.00015298019403	0.00128088858383	-3.80140004077E-05	0.000114773	-1.18401E-05	0.00287879	0.00331798	0.000634178	0.00024814	-0.000277654	-5.15904E-06	-0.000198373	0.000839383	7.87658E-05
S10GlcTP317	0.00282157	0.000839147651545	-9.74996804607E-05	0.00126839244835	0.000461379164312	0.00199102129742	-2.4312354071E-05	6.55902E-05	-7.88785E-06	0.00257031	0.00282427	-0.00262968	0.000449072	-0.000165054	3.6344375E-05	-0.000200247	0.00100255	0.000456782
S10GlcTP318	0.00368667	0.000922320146688	-9.19943819528E-06	0.00104270314704	-9.79576456613E-05	0.000884648157096	-1.02371812372E-05	9.43569E-05	5.04405E-06	0.00271361	0.00273109	-0.00274925	-1.59619E-05	-7.36917E-05	-3.61458E-06	-0.000213548	0.000808789	-0.000266876
S10GlcTP319		0.001142446459292	-2.27813700982E-05	0.0015943869176	0.000341881142835	0.001146469896781	-5.19128462675E-05	0.00011623883	-8.355595E-06	0.002494695	0.002240615	-0.0027293	0.0002410705	-3.2799E-05	-5.92023E-06	-0.0002135465	0.0007494085	-0.00011654205
S10WPTP301	0.000436313	0.000228008815121	2.04286824967E-05	3.8917152292E-05	-5.83869267333E-05	-0.000187418563092	4.31533548258E-05	0.00010931345	-8.21845E-06	0.000375728	8.12976E-05	-0.00271934	-4.38265E-05	4.84213E-05	-3.46928E-06	-0.000206036	0.000878831	-0.000113494
S10WPTP302	0.000341447	-0.000470357998854	8.90600694715E-05	-0.000288683663974	-0.000219589085164	0.000975611749609	6.42824931002E-05	2.8691945E-05	-5.77218E-06	0.00030223	5.14109E-05	-0.00277897	-5.61727E-05	1.66386E-05	-8.44279E-06	-0.000223371	0.00122137	-3.63795E-05
S10WPTP303	0.00127424	0.000155266989869	0.000574263108658	0.000927739836947	-0.000460505886938	0.001046514073884	3.61738800963E-05	8.46738E-05	3.822275E-06	0.0002248015	0.000112426	-0.00273377	0.000189887	-0.00010896885	-4.97353E-06	-0.000224636	0.0008486605	-0.000168866
S10WPTP304	0.00264365	0.000623858269487	0.0010431959861	0.00148365605357	-0.00018188595817	0.000446518294058	-2.69456499849E-06	-5.30444E-05	5.16923E-05	0.000425001	0.00025328	-0.00269594	0.000248163	-6.65281E-05	-5.95151E-06	-0.000211275	0.000871945	6.1605E-06
S10WPTP305	0.00785319	0.00123583547766	0.000107340166658	0.00108452183956	0.00037360079809	0.000695170913753	0.000333650732723	0.000589262	0.000216589	0.000711543	0.00125362	-0.00272998	0.00122693	0.000400022	-3.514745E-06	0.00102642	0.00322293	0.00016862
S10WPTP306	0.00834515	0.001900124118615	0.00151270319207	0.001700483253375	0.000771791422449	0.000850577760373	0.000765046042567	0.0007159225	0.000596655	0.001807845	0.002450395	0.0005445375	0.00153144	0.000803298	-0.000187936	0.001398375	0.004213515	0.000316264
S10WPTP307	0.0119109	0.00154960777277	0.00167089829802	0.00226990903496	0.00119601574827	0.00128205588562	0.000968384905756	0.00125851	0.000691407	0.00249596	0.00342542	0.00320516	0.00156312	0.00134337	0.000325432035	0.00162289	0.0037323	0.000663557
S10WPTP308	0.0122029	0.00339607976867	0.00168221463955	0.00292653778032	0.00116962662415	0.00127339841409	0.000983164514878	0.00125627	0.000746793	0.00300124	0.00416296	0.00391123	0.00175331	0.00112235	0.000470434	0.00163244	0.00388223	0.00060066
S10WPTP309	0.0126597	0.00272425755465	-5.9558820089435E-05	0.00248870360103	0.001242633981805	0.00041089927852	0.000853607300386	0.001302075	0.000876463	0.003833435	0.00492234	0.004419715	0.001403755	0.00122273	-7.10327E-06	0.001667815	0.00343012	0.000665999
S10WPTP310	0.0130927	0.00289368681692	0.00141024995521	0.00452872819422	0.0014755195307	0.00191756781487	0.000830141044451	0.00155426	0.000770545	0.00406162	0.00543107	0.00528021	0.00142109	0.00121942	-5.87623E-06	0.00145662	0.00352475	0.000628746
S10WPTP311	0.0117782	0.00266075723465	-9.55146840651E-05	0.00209423035807	0.000928909386924	0.00240543466288	0.000636268505917	0.00149289	0.00068257	0.00441941	0.00588601	0.00343619	0.00105854	0.000874657	-7.62104E-06	0.00126153	0.00214145	0.000235344
S10WPTP312	0.0118963	0.00234428222081	-8.08271230959E-05	0.00423738759846	0.00103541436423	0.00247523975189	0.000378836904788	0.00101888	0.00063731	0.00511706	0.00639525	0.00497165	0.000883681	0.000839447	-6.40371E-06	0.00105055	0.00108867	-0.00039658
S10WPTP313	0.0113085	0.003169734853055	-4.584553835425E-05	0.003732758259295	0.000573905079039	0.00239904679087	0.000377692496236	0.00133572	0.000356919	0.004568145	0.00643237	0.001084035	0.0007427825	0.000554713	-9.288465E-06	0.0002430385	0.00161904	5.2117E-05
S10WPTP314	0.00984389	0.0022753371178	0.00068261708197	0.00505942222632	0.000491747134244	0.003912897710225	0.000182069230025	0.0008604225	0.000222144	0.00453453	0.00626491	0.00094898	0.000830348	-6.76715E-05	-7.29306E-06	0.00060893	0.0010939445	-0.000258666
S10WPTP315	0.00771194	0.00249877219696	-4.15819627656E-05	0.00490071506099	0.000156878843294	0.00237977350669	0.000159736403138	0.000612889	0.000143326	0.00425773	0.00583481	0.00325086	0.000429238	2.31011E-05	0.000141818225	0.000462068	0.00149129	-0.000287648
S10WPTP316	0.00665111	0.00244259123806	0.00125765863927	0.00407238268867	0.000296207468223	0.00269561542278	0.000146378644326	0.000631268	0.000120969	0.00392371	0.00522865	-0.0024545	0.000326514	-4.0628E-06	-1.58574E-06	-0.000219897	0.00101963	0.000172487
S10WPTP317	0.00534706	0.00184284891186	-7.91104186632E-05	0.0034403323554	0.000438928222014	0.00248330376418	7.32007335647E-05	0.000263729	7.45017E-05	0.00369341	0.00458245	-0.00277964	0.000637977	0.000364349	0.000104222	-0.000239269	0.000627552	-0.000458936
S10WPTP318	0.00471293	0.00199521752587	0.00116739313104	0.00347228721478	0.000134261193415	0.0022168737454	5.532356363E-05	0.000440026	8.04202E-05	0.00292464	0.00389683	0.000953709	0.000272301	7.950315E-05	-5.108785E-06	-0.00021519	0.00134005	-0.000331047
S10WPTP319	0.00434267	0.000889719031047	-6.19828783219E-05	0.00187176088494	0.000135417874144	0.00185045733892	7.19308761001E-05	0.000232484	9.89491E-05	0.00284168	0.00340788	-0.00264187	0.000516263	0.000303235	-1.03152E-05	-0.000222895	0.000827788	-0.000329756
S11GlcTP301	0.00127298	1.23517597572E-06	4.58354105309E-05	0.000254245945207	-1.38777878078E-17	-2.77555756156E-17	2.38523218598E-06	0.000116856	7.8718E-05	0.000179965	-3.71141E-05	-0.0030942	0.000355165	0.000110777	-3.34613E-06	-0.000199615	0.00191841	-0.000213385
S11GlcTP302	0.000960422	0.00053796538617	-7.52300562932E-05	-0.00125682615577	-0.00069274653916	-0.00126631453148	-7.92878857002E-05	9.65666E-05	8.43787E-06	0.0001530289	-7.9395E-05	-0.00304166	0.00032007	6.85562E-05	0.000195099	-0.000210016	0.00147735	-0.000242744
S11GlcTP303	-0.00209083	0.000652270508178	-2.1316043785E-05	-0.000918692767644	-0.000302535467201	-0.000327173500534	-2.25792330918E-05	0.0001005725	3.0926235E-05	9.27201E-05	1.11123E-05	-0.00302928	0.000395262	0.000156902	-3.09215E-06	-0.000187369	0.00204507	-0.000232649
S11GlcTP304	0.00407316	0.000274724731731	-0.000107714862704	-0.00110384881601	-0.000179250147756	-0.000780757489811	-6.06310938333E-05	1.3564E-05	5.05656E-05	0.000317675	0.000217163	-0.003064835	-5.03451E-05	0.000231909	-2.3354E-06	-0.000211437	0.00156744	-0.000125475
S11GlcTP305	0.00849236	0.00164319642767	0.001060889001	-0.000981380308217	0.000568529882923	-6.50794383201E-05	-5.66991054098E-06	-4.05142E-05	1.56057E-05	0.000680001	0.00165485	0.00123239	0.000508371	-6.18661E-05	0.000169897	-0.000206496	0.00130355	-0.000132681
S11GlcTP306	0.00857849	0.00191041463149	-0.000139526941655	-0.000320444072917	-0.000149127261726	9.84704728554E-05	-6.72025231032E-05	6.2309E-05	7.64818E-06	0.0014004	0.00254342	0.00185867	9.13861E-05	-1.84068E-05	-6.69705E-06	-0.000188781	0.00308437	-0.000102238
S11GlcTP307	0.0127125	0.00263536222795	-0.000127796141168	0.000523677734488	0.000131369285928	9.09304967432E-05	-4.61973782387E-05	7.55235E-05	-3.12969E-05	0.000846169	0.00400455	0.00399294	0.000531963	9.69841E-05	-2.96898E-06	-0.000199312	0.000681328	-0.000127427
S11GlcTP308	0.0145629	0.0038489690786	-0.000225565357583	-0.00128513741825	0.000236063189906	0.000504092424795	-7.11571466765E-05	3.76716E-05	4.23752E-05	0.00305418	0.00536111	0.00564438	0.00072333	0.000161449	-3.08324E-06	-0.000202151	0.00297012	-0.000128513
S11GlcTP309	0.0145137	0.00654701141971	-0.000222053325799	0.00126049025082	0.00116065834753	0.00129053204776	-4.36836338035E-05	-4.67013E-05	-9.70446E-05	0.00269333	0.00585371	0.00576245	0.000684899	-5.52362E-05	1.15555E-05	-0.000193198	0.00278527	-0.000164786
S11GlcTP310	0.0146908	0.00563826450059	-0.000257114368768	0.000833003136295	0.00039373957827	0.000721121765032	-8.34858868421E-05	0.000146674	5.72927E-05	0.00194193	0.0059623	0.00557798	0.000512587	-0.000144348	-4.0584E-06	-0.000200322	0.00181239	-0.000297171
S11GlcTP311	0.0145086	0.00475319131729	-0.000241475221109	0.00154441941385	0.000460087334855	0.00190670678555	5.21188458044E-06	4.40648E-05	-3.25224E-05	0.00285547	0.00592472	0.00601113	0.000595946	-0.000112401	-3.81881E-06	-0.000200046	0.00334599	-1.29551E-05
S11GlcTP312	0.014055	0.0044805312481	-0.000202630064996	0.00205202582568	0.000324728794621	0.00221138701491	-2.92985002068E-05	0.000233624	-0.0001503	0.00495357	0.00657164	0.0057412	0.000912308	-9.69631E-05	-6.40526E-06	-0.000210435	0.00222811	-0.00045155
S11GlcTP313	0.0116292	0.00398535778641	-0.000197005482659	0.00291196868297	0.000880582023746	0.00215056886124	-7.19343732639E-05	0.000176128	-4.33102E-05	0.004121415	0.006562	0.00361005	0.000685888	0.000126381	-6.29563E-06	-0.000198993	0.00169126	-0.000208819
S11GlcTP314	0.00846248	0.00385246433398	-0.000182704681306	0.00263765517161	0.000114677711718	0.00186194507512	-8.64218790983E-05	8.46401E-06	2.80816E-05	0.00465335	0.00614066	0.00315545	0.000444377	3.96898E-05	-2.62384E-06	-0.000196458	0.00148336	-0.000189401
S11GlcTP315	0.00678593	0.00246835386402	-0.000184467770386	0.00306216571396	-9.86677402483E-05	0.00223257012388	-5.0042191236E-05	0.000122542	5.40597E-05	0.004033075	0.00557875	0.00202025	0.000575795	-3.00413E-05	-6.64144E-06	-0.000199879	0.00222241	-6.15338E-05
S11GlcTP316	0.00608991	0.00259711009935	-0.000110599106657	0.00124363795011	0.000119672731485	0.00216380687992	-5.19919209999E-05	-1.93097E-05	2.83168E-05	0.003708905	0.00462324	0.00199344	0.000661614	4.8422775E-05	-7.11243E-06	-0.000191046	0.0033633	-6.46965E-05
S11GlcTP317	0.00507643	0.00222708155987	-0.000133936876216	0.001985722541	-0.000651092153658	0.0017526419984	-3.93876582384E-05	8.30211E-05	4.86922E-05	0.00337717	0.00422294	-0.00280301	0.000238157	-2.51521E-05	-5.81201E-06	-0.000198269	0.00184994	-0.000236365
S11GlcTP318	0.0043062	0.0030205869235	-6.4211009797E-05	0.00136044953518	0.000692096917813	0.00174803097126	-4.60193532849E-05	9.38019E-05	3.38217E-05	0.002452365	0.00368886	-0.00294794	0.000417825	-0.000270581	-3.77242E-06	-0.000196323	0.00154371	-0.000258884
S11GlcTP319	0.00415895	0.00268737644029	-6.62617638395E-05	0.00175644447688	0.000143427977661	0.000908418144988	-5.97784546732E-05	4.62045E-05	2.16359E-05	0.00267412	0.00325106	0.00107672	0.0003210155	-0.000192696	-4.08171E-06	-0.000197667	0.00148834	-0.000295332
S11WPTP301	0.000492549	-5.01623902892E-05	1.44106759389E-05	-2.1672925545E-05	0.000222516813474	-0.000484130105799	-1.00907714935E-05	-7.2484E-05	2.7445E-05	0.00013708605	5.82215E-06	-0.00301825	0.00018824	0.000132326	0.000262101	-0.0001978	0.0010058	-0.00022625
S11WPTP302	0.00113597	-0.00027473001855	-1.90767918623E-05	0.000666206382685	0.00135501285074	0.000217595175148	3.04332449909E-05	3.37264E-05	2.60735E-05	8.48504E-06	-3.48332E-05	-0.00302339	6.9325E-05	8.86183E-05	-3.06115E-06	-0.000204545	0.00073669	-0.000244455
S11WPTP303	0.00128019	-3.51604949426E-05	6.57991733955E-05	-0.000760602331109	0.000518453669104	0.000414725375621	2.61445463558E-05	9.13158E-05	4.04702E-05	1.45881E-05	2.56618E-05	-0.00303254	0.00039968	-8.85617E-05	-3.41791E-06	-0.000204921	0.000986601	-0.000257126
S11WPTP304	0.00407333	0.0010820941897	-1.95162417382E-06	-8.14588725672E-05	0.0012362544969	-0.000270609845955	9.74679329546E-05	5.13943E-05	0.000146951	9.8757E-05	0.000286019	-0.00301657	0.000439165	0.000341519	0.0009301485	0.000343239	0.00197975	0.000322954
S11WPTP305	0.00980067	0.000886802164701	0.00144422556672	3.57738786566E-07	0.0012357321753	-0.000291109141181	0.000457274355183	0.000428504	0.000376532	0.00058287	0.00136264	-0.00306208	0.0010448	0.000812238	0.0019069	0.000858507	0.00527396	0.000421517
S11WPTP306	0.00888673	0.00175264457194	0.00169870899477	-0.000151468093566	0.000879544784318	0.000446115094848	0.000576536780886	0.00063322	0.000426833	0.001311045	0.00234821	0.00227526	0.00107107	0.000846035	0.00185335	0.000876914	0.00328037	0.000378333
S11WPTP307	0.0111289	0.00315806036641	0.00142524591818	0.000920949327329	0.00199825962568	0.000871280509292	0.000579601100981	0.000736205	0.000626628	0.00206253	0.0033874	0.00338965	0.00152379	0.00104756	0.00195663	0.00113269	0.00385709	0.000490252
S11WPTP308	0.0115816	0.00373777034411	-0.000128155346128	0.00104960001608	0.00176835860259	0.000191013415261	0.00062451395129	0.000879846	0.000675294	0.0028195	0.00406902	0.00393905	0.00140207	0.000763698	0.00193638	0.00126815	0.00317683	0.000495919
S11WPTP309	0.0123106	0.00455628688546	0.00164606293274	0.00170417071647	0.00269295546483	0.000633261476613	0.00053038696699	0.000928562	0.000666596	0.00309261	0.00432566	0.00406848	0.00131946	0.000692168	0.0021598	0.00113711	0.00245653	0.000334892
S11WPTP310	0.0121361	0.0039078964453	-0.000156493879926	0.00149040859372	0.002197659297	0.000431842129394	0.000494690033741	0.000993653	0.000718013	0.00220088	0.00459416	0.00359688	0.001411	0.00065207	3.94191E-05	0.00110052	0.00555969	-0.000352899
S11WPTP311	0.0121454	0.00312165797565	-0.000111625545709	0.00204612959154	0.00196017675986	0.00183122694834	0.000463966903524	0.00100717	0.000688693	0.002784775	0.0051614	0.00539047	0.00145532	0.000467196	0.000815336	0.000994704	0.00399087	-0.000164542
S11WPTP312	0.0121061	0.00262698152313	-2.00249909545E-05	0.00199489810205	0.00170441197825	0.000795490132497	0.000313426619329	0.000948743	0.000571739	0.00383552	0.00553178	0.00528613	0.00106859	0.000701183	NA	0.000942934	0.00177753	0.000291411
S11WPTP313	0.0128028	0.00321090049684	-5.13021443153E-05	0.00237941300133	0.00191260438839	0.00159147112699	0.000347447666748	0.000972069	0.000646509	0.00308251	0.00616417	0.00564893	0.00133912	0.000464483	9.179645E-06	0.000979022	0.00372195	0.0002956
S11WPTP314	0.0110916	0.00411642564786	-0.000115895325092	0.00256435590788	0.0018480024521	0.00169041386331	0.000311614451616	0.0009797355	0.000562472	0.00461897	0.006604945	0.006249795	0.00113141	0.000530142	-5.55369E-06	0.000807749	0.003020755	-0.000467909
S11WPTP315	0.00918538	0.00236899112526	0.00109382002525	0.00250864996513	0.00164246778427	0.00128290351617	0.000198701345359	0.000680114	0.000270348	0.0022286	0.00640853	0.00481921	0.000995851	0.000458029	0.000342496	0.000541919	0.00169171	-0.000365532
S11WPTP316	0.00812844	0.00217833968675	-0.000129385916599	0.00288183000616	0.00113185784597	0.00185716403815	0.000110643396443	0.000579548	0.00013887	0.00408393	0.00597847	0.00525991	0.00074578	0.0003887	0.000201715	0.000379852	0.00256587	0.000141718
S11WPTP317	0.00653715	0.0022570787098	-4.21151750394E-05	0.00326764070994	0.00164280716848	0.00166511925574	0.000109355249923	0.000496561	8.82431E-05	0.003650645	0.0052608	-0.00313276	0.000576597	0.0001778	5.9419185E-05	0.000292877	0.00104145	5.8995E-06
S11WPTP318	0.00566329	0.00334562740816	-3.68403264346E-05	0.00244777118592	0.00151790774777	0.00174356748212	7.29093960799E-05	0.000350902	7.34826E-05	0.00282742	0.00477405	0.00442193	0.000800757	0.00023506	4.27581E-05	0.000292782	0.0021225	-0.000331617
S11WPTP319	0.0050681	0.00414371444291	-3.0401924333E-05	0.00300980386606	0.00152056495091	0.00233592612996	9.75677076452E-05	0.000315516	5.99855E-05	0.00170483	0.00437359	-0.00327277	0.000627603	0.000359672	-2.62848E-06	0.000219373	0.000455924	0.000125276
S12GlcTP301	0.000608141	0.000171689526135	-1.05903715201E-05	0.000207906162319	-8.11103078409E-05	6.88345268846E-05	2.80794874489E-06	3.88163E-05	2.80086E-05	NA	-9.86241E-06	-0.00293725	0.000200491	-0.000176109	-3.4677E-06	-0.000207285	0.000651873	-0.0002876345
S12GlcTP302	0.00153687	0.00122001992437	-4.24014438568E-05	0.00213384925183	0.000462647506247	0.000239538592195	-4.70842846295E-06	2.84084E-05	-1.09662E-05	NA	-3.21043E-05	-0.00285402	0.000377264	-0.0001487835	-5.77236E-06	-0.000209308	0.000682428	-0.000144198
S12GlcTP303	-0.00313927	-0.000445925893348	-3.81098427315E-05	0.00164178195057	0.000170357242889	-5.80496553234E-05	-1.75666582841E-05	9.47691E-05	4.70618E-06	NA	-5.66569E-06	-0.00283933	0.000239735	-0.000500711	-3.78028E-06	-0.000207234	0.000740729	-0.000143519
S12GlcTP304	0.00903238	-0.000453630999976	-8.02289239384E-06	-2.71984210277E-05	0.000338800050822	-0.000288758419514	3.74196749935E-06	0.000101638	9.6397E-06	NA	0.000528606	-0.00275404	0.000344039	3.411615E-05	-7.12072E-06	-0.000195786	0.00100396	-0.000445423
S12GlcTP305	0.0131706	0.000224851290272	-5.65392821884E-05	0.00145634761952	0.000806200152323	-0.000154482774289	-2.75939566359E-05	2.58046E-05	-1.62043E-05	NA	0.00232452	0.000624211	0.000566839	9.49161E-05	-6.22107E-06	-0.000208217	0.00129705	-0.00044212
S12GlcTP306	0.0149961	-8.97923883527E-05	-8.65521442081E-05	0.00216297403189	0.000807742031752	0.000256557137284	2.23354378657E-05	0.000120671	-6.68893E-05	0.000586915	0.00390508	0.00318032	0.000773486	0.00015756	-6.86532E-06	-0.000237877	0.00147386	-0.000404997
S12GlcTP307	0.0157012	0.00115832178766	-0.000128108528779	0.00199414330879	0.000968077323524	0.000221340636866	-2.2784882285E-05	0.000200498	2.14786E-06	0.00152458	0.0050394	0.00413482	0.000637239	-0.000490238	-7.18318E-06	-0.000214161	0.00141916	-0.000111533
S12GlcTP308	0.0160987	0.00254269395464	-0.000183839578213	0.00296136739739	0.000882277434306	0.000682474197513	-6.25771301988E-06	0.000314979	-3.12499E-05	0.00258286	0.00627592	0.00662674	0.000611933	-0.000470903	-7.4309E-06	-0.000200466	0.00195478	-0.000346767
S12GlcTP309	0.0133863	0.00307382392787	-0.000211132260035	0.00436070308968	0.000861757813816	0.000871670219005	-6.10148927178E-05	0.00016974	-3.01945E-05	0.00310893	0.00682259	0.00639675	0.0011844	-0.0002331375	-7.1671E-06	-0.000199606	0.00146066	-0.000403381
S12GlcTP310	0.0115287	0.0025820548796	-8.56428132043E-05	0.00422860548011	0.00114615981249	0.00121798717854	-2.8203286722E-05	3.11528E-06	-9.65783E-05	0.00290038	0.00650406	0.00394748	0.00088067	-0.000394543	-8.15107E-06	-0.000206761	0.000140744	-0.000137212
S12GlcTP311	0.0101294	0.00197423922628	-0.000103431794735	0.00423822209403	0.000917363124074	0.00193921664085	-7.33350425295E-06	3.44082E-05	3.08729E-05	0.00289053	0.00621156	0.00438067	0.000665617	1.20044E-05	-6.43368E-06	-0.000215659	0.00112584	-0.00033843
S12GlcTP312	0.00727507	0.00243963669207	-0.000137059257201	0.00426441928372	0.000929747787323	0.00119909302591	-3.33509239068E-05	-5.51999E-05	-2.28894E-05	NA	0.00557127	0.00312608	0.00066436	-0.000316625	-5.86839E-06	-0.000206189	0.001347	0.000195108
S12GlcTP313	0.0067476	0.00163157332545	-0.00015845989777	0.00322387760972	0.000983703942801	0.0018688572542	-1.1862812646E-05	0.000141639	2.77128E-05	NA	NA	-0.00298005	0.000482084	-0.000208108	-7.43244E-06	-0.00021077	0.000871058	-0.000231234
S12GlcTP314	0.00518605	0.00052737143203	-0.000141497591704	0.00380216207348	0.000856452164675	0.00131621599863	-9.87675752862E-06	0.00013826	6.23595E-05	NA	0.00389301	-0.00296911	0.000769295	-0.0001580595	-1.74609E-06	-0.000197339	0.000734008	1.21197E-05
S12GlcTP315	0.0056383	-0.000104848749652	-0.000118216291402	0.00370351239436	0.00083732090041	0.00138496185	3.32448848807E-06	7.85814E-05	9.7007E-06	NA	0.00317673	-0.00285375	0.000429046	-0.000121857	-7.2333E-06	-0.000215672	0.00126959	-0.000246684
S12GlcTP316	0.00400123	0.000204581027971	-8.99094555706E-05	0.0027683279252	0.000609124693112	0.000815134305846	1.36831934922E-05	5.04043E-05	2.12824E-05	NA	0.00266312	-0.00303247	0.0001997	-0.000525418	6.43621E-05	-0.000199168	0.00107202	-0.000323986
S12GlcTP317	0.00254242	0.000188598948265	-6.71045561423E-05	0.00197606671208	0.000573596374005	0.0009187971765	-2.75912633884E-05	0.000102675	2.13736E-05	NA	0.00229663	-0.00278454	0.000659582	0.000586578	-3.68205E-06	-0.000207937	0.000135993	-0.000231863
S12GlcTP318	0.00159875	0.00141394817901	-0.000113083534793	0.00254349758981	0.00087821425717	0.000607425845838	-1.62167687784E-05	8.9835E-05	1.28592E-06	NA	0.00185176	-0.00289586	0.000523037	-0.00053578	-4.86754E-06	-0.000207591	0.000981843	-8.2396E-05
S12GlcTP319	0.00158553	0.000572257638434	-0.000200805907688	0.00201813498363	0.000765440607596	0.000549630118649	-2.57942702798E-05	0.000108726	3.60214E-06	NA	0.001612465	-0.00285886	0.000306502	-0.000654767	-4.54706E-06	-0.000200723	0.000691774	-0.000142278
S12WPTP301	0.000939096	0.000292497169358	-5.54960539624E-06	0.000247734475048	2.67456282195E-06	-2.17519766124E-05	4.71020132715E-06	5.74249E-05	2.03724E-05	NA	-1.15552E-05	-0.00289859	0.000417592	-1.98204E-05	-3.78565E-06	-0.00021648	0.000809107	-0.000213847
S12WPTP302	0.00200256	-0.000775930709496	4.5512255852E-05	-0.000893294754842	-0.000137801510278	-0.000480147494905	2.22052065906E-05	0.000156925	1.02183E-05	-0.000270163	-3.62645E-05	-0.002742	0.000225547	2.05992E-05	-5.18046E-06	-0.000199457	0.000583303	-0.000203777
S12WPTP303	0.000739685	-0.000322773649806	3.34889621697E-05	-0.000535559366358	0.000190405696801	-0.000144571683321	-5.2147528958E-06	0.000115455	5.1767E-05	NA	-2.50247E-06	-0.00291164	0.000129938	0.000278909	-4.02608E-06	-0.000205982	0.000882609	-0.000316587
S12WPTP304	0.00495012	-0.000158956752851	3.970953141745E-05	-0.000686349557734	-0.000128856102248	-0.000532172608534	5.0381343904E-05	9.886835E-05	0.0001076614	NA	0.0002085855	-0.002917425	0.0007768135	0.000260799	-4.43929E-06	0.0004350325	0.000743712	0.000321421
S12WPTP305	0.0112534	0.00095690573497	0.00134469194012	-0.00019119597378	0.000903904191885	-0.000269784107687	0.000609145308148	0.000441806	0.000422263	NA	0.00167536	0.000454773	0.00151966	0.00126282	0.0028275	0.00122903	0.00320757	0.000513097
S12WPTP306	0.0113982	0.00166226942102	-5.53773654135E-05	0.000200805364963	0.00134776513232	-0.000111208248398	0.000885991883787	0.00090769	0.000558655	1.63109E-05	0.00320915	0.00183766	0.00126893	0.00118717	0.00153347	0.00134141	0.00354243	0.000429153
S12WPTP307	0.0129592	0.00178429295864	0.0014513822961	0.000836070722806	0.0015067302954	-0.000371721013289	0.000887547311652	0.00103513	0.00068148	0.00158167	0.00424386	0.00455265	0.00102422	0.000965741	-4.843965E-06	0.00125393	0.000858174	0.000387828
S12WPTP308	0.0143744	0.00128455441029	0.00134646878209	0.000462705651754	0.00135740621762	0.000506427371529	0.000876425506716	0.00103501	0.000796084	0.00223109	0.00499127	0.00532096	0.00117176	0.00083369	0.00154882	0.0012994	0.00362235	0.000398684
S12WPTP309	0.0146624	0.00239620678783	-9.62148328075E-05	0.00269104884963	0.00139566011062	0.00103707498601	0.000791051523214	0.00100091	0.000726024	0.00239294	0.00584402	0.00595201	0.00139925	0.00083343	0.000443175725	0.00138549	0.00351598	0.000397144
S12WPTP310	0.0143985	0.00265873585654	0.001387992046	0.00230551874854	0.00107301114521	0.000683306732987	0.000724548245295	0.00114883	0.000784401	0.00270657	0.0058528	0.00609386	0.00126676	0.000773981	0.000355357	0.00123884	0.00136002	0.00042752
S12WPTP311	0.0140518	0.00284386817966	0.00131648662554	0.00383817889608	0.00101012145197	0.00131314689187	0.000557821451996	0.00116089	0.000548637	0.00197534	0.00626916	0.00609818	0.00105154	0.000747235	-5.98378E-06	0.00103845	0.00127492	0.000500908
S12WPTP312	0.0120625	0.00151527658383	-8.63557089742E-05	0.00324213962574	0.000365592172541	0.00116789591156	0.000255494762352	0.00084998	0.000487799	0.002345085	0.00635753	0.00562622	0.000848568	0.000664367	-6.65011E-06	0.000709748	0.001308	-0.000345781
S12WPTP313	0.0101992	0.00180747889457	-0.000103768538154	0.0039628685108	0.000438367371198	0.00170656204866	0.000222356111908	0.000667709	0.000247106	0.00356131	0.00611288	0.0029296	0.000814183	0.000393778	-6.13342E-06	0.000473196	0.000865676	-0.000316238
S12WPTP314	0.00817969	0.00206517155812	0.00116628435671	0.00344505524449	0.000381774283405	0.000598182248916	0.000136565418831	0.000509654	0.000183416	0.00275964	0.00534542	0.00226462	0.000707586	0.00029033	-5.89932E-06	0.000317202	0.00132171	-0.000330908
S12WPTP315	0.00586176	0.00143583817198	-6.57671143056E-05	0.000919809382883	0.000607181285485	0.00037892807683	0.000107712425184	0.000428387	0.000104708	NA	0.00451719	-0.00300297	0.000373001	0.000364978	-7.68966E-06	-0.000228248	0.000881179	-0.000370005
S12WPTP316	-0.00150093	0.00233584836516	-9.76479936067E-05	0.00178913266967	0.000519518861664	0.000978164795133	8.79230105406E-05	0.000368183	7.80095E-05	NA	0.00371813	-0.00304477	0.000694972	0.000320802	-4.70833E-06	-0.000221323	0.00100047	-0.000263992
S12WPTP317	0.00482566	0.00150398924496	0.00117230032499	0.00152361902834	7.29172654234E-05	0.000739842487104	0.000109416395116	0.000282676	4.20294E-05	NA	0.00323651	0.00168566	0.00048891	-3.56394E-05	-5.73649E-06	-0.000213995	0.000942372	-0.000335039
S12WPTP318	0.00486725	1.68858949105E-05	-6.26278056961E-05	0.000757522946502	8.90362560581E-05	0.000579565401907	6.21222202637E-05	0.000354435	3.41552E-05	NA	0.00290649	0.00181753	0.000416649	9.75635E-05	-7.21931E-06	-0.000207931	0.00114076	-0.000193736
S12WPTP319	0.00295762	0.000782653656908	-4.45437487267E-05	-4.46189505623E-05	0.000271682707112	0.000273102043144	4.6418063413E-05	0.000246807	3.71906E-05	NA	0.00238449	-0.0030415	0.000335049	0.00026797	-1.81958E-06	-0.000208918	0.0009403	-0.000304711
