# Supplementary material for: Systemic Lactate Acts as a Metabolic Buffer in Humans and Prevents Nutrient Overflow in the Postprandial Phase
Source: Front Nutr. 2022 Mar 10;9:785999. doi: 10.3389/fnut.2022.785999 (PMC8961325; doi:10.3389/fnut.2022.785999)
Supplement: Supplementary file 1 [file Data_Sheet_1.zip › TableS3_AbsQuant_GLCWP_OutliersRemoved_MedianOfTriplicates.csv]

Group.1	Glucose_MP_SP50	Glutamic acid_348.1	Citric acid_465.2	Glycine_276.1	Glutamine_347.2	2-hydroxybutyric acid_233.1	3-hydroxybutyric acid_233	Alanine_218.1	Lactic_acid_219.1	Pyruvic acid_174.1	Serine_306.1	Threonine_320.2	Tyrosine_382.2	Valine_246.1	Isoleucine_260.2	Lysine_434.3
S01GlcTP301	4942.71469196667	75.5826070691632	134.749313812651	168.795248196757	1680.91100913287	98.9397413826989	97.6349661693787	263.080646572839	694.24178407149	37.6144687298952	135.469438666985	163.370422207829	60.2872628209257	277.768338837151	85.517608453575	131.352463485629
S01GlcTP302	4426.93586687953	77.0823525858633	116.306329936289	162.169998865979	1320.47099881984	92.1005276598035	82.3267198666026	225.528097968616	514.09079513949	30.0778541759171	132.418082423643	151.67222519793	54.3700407438213	257.993154107476	74.0194895927867	95.9287142302291
S01GlcTP303	5553.78302972885	87.0441300615879	130.262120039295	175.696826158	1721.02569369277	92.8886548139004	84.0627185088089	267.465285920063	670.071392590973	32.93608398961	147.807982040486	176.250671082048	64.930709744539	293.912153981245	84.6617018929528	103.626571865436
S01GlcTP304	6724.36440631065	90.387973668066	118.261673644128	179.70276517626	1455.96067289834	91.7288981320267	91.6873796545749	224.205607574563	839.749368506906	54.2863843081009	128.315125020074	159.981436037213	59.5874312490192	274.995379014559	76.724673970944	130.691972272278
S01GlcTP305	7127.94104205487	90.7628383365789	123.814031907243	183.797042616103	1764.77120906204	90.7779599074414	67.9489350192336	297.01280713498	1365.73917187287	89.1593126485587	144.213415480468	176.079782398079	60.5609659116428	267.676900855634	74.0301839148687	143.317572494795
S01GlcTP306	5693.22272453485	99.8224581994337	131.27636529524	179.79425405385	1513.36341437413	90.8649736185989	68.8632078895176	344.075921771441	1819.06022913495	129.241052786002	157.302277324097	157.640462204709	59.068964787157	268.541983663095	71.6245592364135	145.873487048858
S01GlcTP307	4840.71916313814	94.3606894896761	136.762855848206	168.287817497844	1914.58191254155	80.7973166254427	73.8411675828529	330.602899435583	1608.37302829903	55.9151823583232	126.050361306673	165.17899507758	55.9888807055047	241.695063148157	60.228358480864	93.5225591467725
S01GlcTP308	5005.75199236974	84.374034491978	122.057608972629	168.853097561071	1891.9244521273	67.8462145917149	72.4692821166397	318.383810526345	1565.52181514433	75.6484116381512	117.050433364207	141.544253942614	50.3889717794491	234.05856556184	53.5473606542057	132.248437081989
S01GlcTP309	5434.2665138774	73.4155173950915	145.419291055171	178.206597600524	1992.96021397138	70.6456855343097	68.5314282590942	301.902419208533	1294.28978007879	36.3691277253779	116.69179262695	144.525749281475	47.9921769725863	233.671734169115	52.7976545557733	94.8692694711491
S01GlcTP310	4606.66504216153	85.8430631011965	111.0103542019	187.850307050388	1749.85504142651	63.1417784641312	65.7289498817706	313.310610535299	805.705832966778	41.1318091126954	140.082016194991	139.885698378666	51.7150934326226	242.215958380135	55.4878448167344	121.685615080367
S01GlcTP311	5472.67258168835	71.7450925317859	103.926723340152	168.338100526462	1434.40356685213	69.9957366227462	78.2485112917576	266.727560883477	870.494857322662	44.1756680001776	111.235048641256	140.059461870743	47.5696789106369	249.15627483862	54.2518747007893	97.3342800882725
S01GlcTP312	3960.3334147732	67.9330798313754	108.057868917106	199.428775119847	2047.29853112486	71.7876711107319	82.2719159420371	283.40017794279	644.812536325677	34.7712907227945	131.277243918655	146.54765710053	51.39074602958	234.916141595431	60.1061220798545	132.297745885985
S01GlcTP313	5527.4741144919	80.7417510460522	100.427569175805	165.461562428518	1455.04200925124	78.597058665092	104.219010972723	217.963707332329	521.163516539934	29.2772625470104	123.049508347619	150.036769181879	48.8486402069018	243.598317216883	58.4384342325405	96.4508402312662
S01GlcTP314	NA	81.202228768837	126.713161721915	187.493475511456	2540.49878838676	95.263622888462	151.003507772945	261.541134603984	746.624400798374	30.3748488270107	136.511317937828	155.740196746416	53.8423851504088	262.221191976485	66.810300964822	137.349770110439
S01GlcTP315	5590.64928428689	82.0295897408611	131.835884917743	177.115656359211	1735.28761496359	122.633604183185	274.57791737979	245.997507799881	767.979896079199	26.179348794228	139.206832369104	153.717650350241	50.4888735861374	265.719084804551	67.2849926398648	101.862569618097
S01GlcTP316	4285.47043828443	51.3505998544604	109.173800910991	148.824548618433	1124.95111188553	106.642961158355	379.669983996615	182.256133519524	597.756933589666	24.229193966284	94.2767826481433	124.716346424789	43.4381743727896	238.638291925201	60.280471632022	75.8731277514414
S01GlcTP317	5017.23898011606	69.3433460589593	144.011951457289	168.959844973754	2161.32521787417	129.77345994385	461.379920473025	200.823357353206	711.157428002726	33.8084891423996	124.760644283634	156.007800163011	49.3792914988356	257.442512775857	66.68380593921	122.506441382234
S01GlcTP318	5987.4135201775	73.6305933637117	149.113925121695	165.522008190136	1640.66113505984	132.56270721148	524.760997890963	214.813300297372	595.315684285335	33.647425728002	128.131505790888	145.665413177817	50.5568220215812	274.078471882603	69.9089047980418	109.448903023888
S01GlcTP319	3947.19008278653	36.7758337949091	97.7610387182083	113.868287927195	821.654397306889	89.786387237718	406.286943951006	132.069790283848	304.622445880593	22.9647414496531	84.0482509608753	94.8446738513441	34.9896284380132	176.720365131704	49.9655184497542	71.4109194883504
S01WPTP301	4323.87195389419	64.8254899691107	134.782599516813	180.146904194585	1412.65806972067	79.2326466605903	106.564466790465	254.281185023468	698.288615294812	26.6236547716903	130.465310275827	145.349639366605	52.2796970066157	243.18124291281	79.0455348474134	118.657064453852
S01WPTP302	5592.00799203969	71.2302780781996	121.268059975456	140.4735729147	1066.20506588839	86.1431188947117	126.474282331946	235.785153856053	592.779821357707	20.6224738365923	133.028067948132	148.183379011686	49.8124361136286	248.496323763924	74.0625161124597	80.0046233714069
S01WPTP303	5666.795172594	54.7423519109096	114.431876375068	184.351896699131	775.00859379584	86.1784235099001	115.573506695999	211.53287617052	611.488666771966	20.2435852491028	114.583386674821	128.592761918235	51.9087622149855	244.052345053254	74.12626114759	97.4990329142702
S01WPTP304	6495.92417227605	86.7504891148176	136.830962002443	173.130753358483	1639.05838763258	94.6477389953453	161.486948177485	254.755473951936	534.889109253637	19.6879721402206	158.44413811037	162.987247002762	58.7857911051877	274.582158696551	88.0128901702722	101.175159044285
S01WPTP305	7411.51609710173	70.8898737657757	156.591169428674	177.823550102465	1522.79670998196	97.0726797228976	105.729519484041	266.960284541454	1021.07954992295	21.913650747585	137.892690975145	146.57341179359	54.4152878163668	240.937513785783	83.4056999257413	97.5814542199368
S01WPTP306	6201.58970534685	92.1773607507977	155.285339777987	194.518371164738	1916.3510427676	87.8400183268966	83.6846466784671	307.93246275891	1423.31656777359	52.5342447249752	144.639560982319	172.264185807698	60.1900144048103	261.945005888928	85.8150977353694	148.595718897032
S01WPTP307	4719.65891768069	74.2422449221956	126.673585437984	176.970358096229	1335.2726801945	80.1630036901952	85.3294572079951	328.033673125975	1539.80707869421	65.2308685549347	130.258367040242	150.467700522801	55.1454920362219	228.48680941943	74.7762986825642	126.476641263826
S01WPTP308	6218.47222073841	67.2484197473388	145.280120235659	173.688741042088	1649.22982178599	69.9625837461569	91.1625714312407	388.949173124174	1546.15123304341	57.3313262778684	145.248923798166	164.187175627424	58.870636206963	268.47660077728	78.2288498362807	116.039723829599
S01WPTP309	4871.65364655908	55.6641291747303	128.963979998126	185.640625742332	1135.17253377942	64.2333384888624	77.9997618695808	300.940295007576	1367.39775601087	77.1579940286009	108.833422839537	127.189711045088	49.3297213081461	209.171012487771	64.3194363337195	127.665408272451
S01WPTP310	5587.3096793032	61.5499244216675	131.134070004228	165.817106124239	1069.4155549172	57.073943554409	74.2152719050874	293.543932842878	1135.42044962496	25.4299304914878	116.404622785093	127.705815379838	45.4893920857073	191.31989219797	59.1340925310549	88.7947412134702
S01WPTP311	4816.92085092931	50.0285814907299	112.622383810128	174.856790359018	1008.59727306484	51.8749541956545	64.8988690161006	256.993982933776	1130.59145595783	46.8749878801272	95.2725731589874	118.435099100647	43.2487580346771	178.790706287191	50.961727707581	109.046792378152
S01WPTP312	4758.91353660452	70.8409639113641	111.525109987104	203.054979467307	1517.81333272739	56.4122745248702	58.5593505249016	312.188328970581	1018.47086068454	40.7700485333868	126.889021145936	141.329528195165	46.4828352237868	207.743495451263	54.7492835522369	132.095592956046
S01WPTP313	4437.63900562538	78.3678095927266	99.5532674055633	169.911147985589	1055.18677161631	63.0637747193125	74.7029423844817	265.145806973952	684.802084993074	30.762003588791	126.555424475471	140.813104622888	47.3603792744727	202.932053864153	57.8269233351222	120.652409225474
S01WPTP314	4053.87896899475	67.1757372769698	106.710805067508	165.537487582809	1290.41413192693	62.6141664953737	111.59240577318	283.819323979583	445.066668772222	20.2590759842982	131.329960592598	135.652109672408	47.4399038416845	195.449240975279	58.6604152993897	90.5465740882869
S01WPTP315	4749.4799588918	44.0604043728972	97.4754023697572	152.555868443843	926.389414407758	78.4134839442437	212.272288602162	221.137977277971	499.563043129711	28.6035538134799	102.290913128705	115.086577293682	43.7207410349579	196.034959858604	57.1798769930264	85.2852239090619
S01WPTP316	5125.98103525008	67.3487645918426	136.598209202359	172.190313396683	1312.13497599962	101.180768895965	341.327813505737	236.696066258285	733.258698554617	20.2093521972278	113.471020196672	131.576868124745	48.2104440191127	232.90727420092	67.7207317888188	88.1245631406097
S01WPTP317	4034.8855170324	53.3516523351201	160.276431475584	145.521816209212	1808.9809820841	120.938142803453	467.65436494142	264.424514706737	980.985262956495	25.601188559519	128.315130496569	140.911814224357	47.5351500121455	216.533437938606	69.6235416820527	76.8662028170773
S01WPTP318	5511.53834313085	59.5152638206301	179.641410216793	141.50346459615	1614.78708455054	130.260544237994	608.546809599434	214.500791176295	813.752413619195	24.2562819393115	116.161061889657	134.438538529485	48.8723373035871	222.636261834211	67.2903214867573	81.7905029098757
S01WPTP319	4850.69422215098	35.6496854243222	188.799996954546	138.98273517786	1330.86886660538	124.092742461285	524.989124661059	208.624566815432	809.657451530592	25.698377040354	105.910334838656	132.834817211215	48.6053950493267	220.2415864758	70.0739686547398	75.5022320854229
S03GlcTP301	3644.24681930819	76.8733077255655	140.668895348391	99.1650647394717	944.232431165639	99.9085904020929	325.337204166689	152.990538201391	830.220746835543	43.8655284682415	92.2428498477552	82.099053797312	41.2657368509841	236.569210389117	67.2516427680321	85.0464497240056
S03GlcTP302	3673.52517329312	92.0001699006445	122.239168796292	136.043296097518	1264.60985589178	101.371833008871	342.687551680782	185.403203077041	558.74020187997	49.1541321162884	126.124564279478	102.121196431541	45.4550402269548	252.947755516152	68.5336771628501	128.504110458176
S03GlcTP303	5104.90339559695	105.181575694784	145.098529286159	132.940622525051	2065.89449267627	90.8701052129866	291.543051255649	225.353262494425	325.654210762993	51.6926335603725	162.898053525288	122.468703242446	48.788910237974	277.406447259828	78.9076295084531	116.060761729238
S03GlcTP304	5674.81947098632	93.974915380235	130.843332226838	142.330871181062	1361.33348129482	94.4395413901419	283.221210572525	182.233908019227	346.439707426077	39.5741070566271	130.425636094289	104.391550620209	45.7636760671824	251.25498461027	71.9971851012295	127.097881708018
S03GlcTP305	NA	74.9538912670489	141.27993050925	117.972932154647	1467.4039939334	95.1460852678989	153.86833178885	215.219577440739	1491.64735683646	81.1691215229162	110.464120546031	94.2984630505615	43.5232322017131	233.93575713174	66.951115563985	94.6790368137806
S03GlcTP306	6524.63200795091	84.844044865197	111.313614898538	134.538544541179	1402.06711168083	84.6794792922576	108.938765235426	216.957441017555	1021.76368866886	92.4210792971047	125.885716219885	104.371420283307	42.7230458289734	221.607508869638	55.0784558109914	115.470236453308
S03GlcTP307	6148.73820871689	83.9391890870439	156.281299779727	145.912231623369	1729.41842678722	85.3572883060195	97.8769150874381	265.174368584863	1447.00011056053	96.8602238582801	126.121686177988	105.15504511714	45.5092648622796	229.961937216032	57.5467880348677	112.144789357742
S03GlcTP308	5789.02842188259	67.3995330039063	138.748037649901	118.05509324644	1305.20688153401	75.7148231270453	89.0033203002124	247.508386624124	1412.30326497911	114.956227342461	114.70640660679	93.5287571821634	41.4284844404934	204.456321089348	50.2222783467518	104.995053885619
S03GlcTP309	5447.53050337939	81.248255531742	129.700354631376	127.16343882278	1241.66856098973	68.565375684654	78.1002247394819	256.670787360023	1225.16374201174	96.9277186280501	112.658740945612	93.0614795358264	40.5395980694586	218.017024845231	50.1129213949199	104.044750410272
S03GlcTP310	5532.39374091555	86.6957285604818	157.449450127793	155.298827663885	1637.49555879617	60.7036978565386	77.268468955674	285.501236550966	1072.33134739622	91.2017522000824	125.090093921769	100.759667263144	43.9861285408619	218.862095833817	52.1093940655979	139.094342909336
S03GlcTP311	5559.69619341549	85.4580423551111	100.28836223315	127.072021125632	906.26329859534	55.8241923174031	71.7975801221015	240.4605752727	984.776243915401	94.9110181675368	100.716298806727	81.8379811072861	38.2506270372084	212.1523005052	49.8442109749049	100.572355460182
S03GlcTP312	4059.34050158911	53.8116197733567	133.850963087893	133.231387701237	1077.61416038458	69.5206182439302	99.7612270796274	234.818651153082	927.267300950637	61.340864105303	96.6753873724565	82.8765267602316	38.2433776937889	220.571890510349	47.9852598776933	104.306684745413
S03GlcTP313	4675.16131468841	92.0584540108655	103.765001921198	139.463390329337	1582.4514015766	67.9501985207183	201.807134415196	244.875300625265	588.427119098346	52.795784002187	135.679528722485	100.147863193122	39.2857567985135	232.582671220509	53.6878295370343	97.6896092611747
S03GlcTP314	4931.7970997871	98.7385086463153	100.114179822639	118.384533202769	1320.47998189925	73.4373188313823	424.964241176321	188.483422214246	517.888163333658	41.1324208461232	114.3259823995	90.7837452887089	39.1993284098131	217.111604529061	53.0662851988367	95.1845072632927
S03GlcTP315	5119.90714128247	103.563965919207	127.834476261338	120.460909566751	1653.19726558927	72.9671279151052	603.761312879308	195.695548292292	504.983478949011	50.472400011538	116.88270803382	91.6068625358451	39.9377633565339	213.198321066984	52.7571702649014	101.684143305251
S03GlcTP316	NA	90.6239024322351	119.933014370296	129.37480834574	1413.0385155025	85.7114971172081	691.412931502586	208.207421085276	491.818040369672	43.7816780783457	131.7013921234	99.9448985658356	40.4730273143559	233.477996627569	59.0443825277659	106.46241703779
S03GlcTP317	3959.5109085622	115.385384542746	124.799143828056	130.231019106576	1977.75951233356	87.339815474043	852.8721248258	216.229911925049	305.683540572096	43.6772292021853	134.656070400081	101.119154155157	42.8253979029209	239.856058455751	61.1138129390672	109.354976994157
S03GlcTP318	4482.7867907792	69.1473044377063	174.290051747239	166.113658672851	1844.31982325119	108.676055711509	1075.29942160833	208.203192650531	607.677811823526	37.2627704027689	151.557640446063	116.145571354203	46.3983783681547	264.046650199737	69.8186600576251	120.968464118394
S03GlcTP319	5740.21692873221	96.9447360072687	138.107096706727	139.140381207903	1548.41070023944	109.477170047814	955.746426519412	180.039042296971	506.590849328812	41.6715774875797	126.426097083811	95.4797421470915	41.594937784313	219.541125137896	57.0043123559224	98.0104268928517
S03WPTP301	5928.3004372067	112.755253871635	156.065727663883	126.046896879822	2324.33667557898	93.6093401908313	198.967537730336	279.257445801849	566.61678616423	62.6279831904395	144.587309656488	118.766401957731	55.2786702281299	300.438020181735	85.1392479039316	125.310432706763
S03WPTP302	4608.18377655738	109.749876068371	113.223681157448	120.88371016104	1429.17787000583	95.0429092464909	187.368402746135	225.205372501373	517.942049089272	55.9670377182622	122.719006852168	101.556181645906	44.2020285963387	265.530007877543	69.2716462483177	113.455494332029
S03WPTP303	5069.82071039932	138.1698209497	182.978158611741	143.168801732937	2735.60476804798	97.5574003192815	258.083508344667	248.428797451074	705.18915913432	60.9654687970237	164.178934412636	128.818331438966	54.874477365528	290.374770311044	72.9304801138057	149.549560580773
S03WPTP304	6008.67744693341	115.564446604571	123.699845247347	136.004825339941	1523.17764751555	93.455285128137	251.08093674771	226.48541055214	393.419463373165	64.6964448731797	153.117073846836	125.118520292401	53.6215464399457	299.248808412476	84.1048360915318	156.870666662803
S03WPTP305	7307.31372918526	130.252406165729	136.730936201916	152.452112405989	1962.59858866057	108.422721666087	191.617479045847	267.24133441016	692.731785694079	91.1881263607868	151.507391649935	127.525231404345	59.0007458872728	301.328210863614	92.5017435053366	121.960381781239
S03WPTP306	5973.83409545006	75.9260748856143	104.851683190378	133.38102429525	1052.79323113092	92.1927362411328	100.452985367622	286.538012057838	1069.19556130894	115.598897872744	123.974796344072	110.651579170491	50.2164710104519	286.960075717174	79.4730011550161	105.367462254574
S03WPTP307	6381.28711500925	110.670517936569	120.053216054622	139.617488543871	1619.35219477431	80.9029148778789	85.9140241355421	300.063216520692	1248.60530809532	139.28703662811	133.692416964271	114.018013285374	50.9857985057057	266.672872217771	66.962061050259	120.719335149936
S03WPTP308	6143.875968909	107.906480461012	134.532986559596	156.512882766486	1736.5688634964	77.758014813674	92.3257367473574	368.990216190932	1301.71605295403	160.046729197406	140.941216770523	124.695164186653	56.6224836100655	295.537418963307	70.7216891258301	153.501512503376
S03WPTP309	6546.29346799453	126.130128304862	142.909022431896	144.355477752823	1967.41750285017	73.2425741772786	87.1454092885772	332.097043317604	1269.54799086455	135.983664514737	139.35075992595	116.005600503418	56.8340219667765	275.707039674233	73.9909659451263	126.534112585283
S03WPTP310	6729.187247511	118.640520488952	113.331600109955	146.747928397284	1766.71317382778	52.6838510185942	64.1188406692381	393.097651426633	787.083446790681	130.315256179624	155.123497811131	120.563112662969	52.2783163913065	269.45501147344	69.3115113487999	149.802083849409
S03WPTP311	5501.10922811915	92.6190566171555	103.514333832747	136.936250341263	1228.06632546838	60.3246668461145	71.0453540621426	336.802243934157	1131.90347442372	94.4429379343783	119.663002507601	100.565839148845	47.651329895011	252.363574765583	60.8868469706803	110.007121076004
S03WPTP312	4279.77902652344	89.1344211950849	98.9774607784775	129.025582301011	1095.59003729357	56.401260258453	70.7836054983999	279.618645752659	901.237803713567	87.9202017052598	109.78778431193	92.6164256383186	42.0798393811982	221.462116111028	49.3760392251829	103.053170616341
S03WPTP313	5665.31810458869	109.817753536037	95.6512207904372	124.280816020159	1697.15804173697	58.2078703809593	100.94624376715	260.320948610162	506.925492623041	66.9040254680084	130.124274180693	104.282267276426	44.0687243982935	237.686306114161	52.2745434648655	105.15711937312
S03WPTP314	5055.64470386335	96.526259297561	103.890202908261	134.747208818265	1641.76023347836	64.4374418476619	280.295184513199	246.85246945908	439.003881280071	71.7212572513679	122.966119278799	100.082531531607	43.2442176583868	215.798488344853	48.7395936277037	110.2870599436
S03WPTP315	4260.29192165231	86.7554019644615	95.9943560212998	127.731055342936	1336.25781976658	68.0787838394754	250.211957595061	217.991351754803	452.073285273705	54.2663557991748	117.482495675077	99.6687305889371	41.3958127541025	234.707236949946	51.0904020058257	110.793081240373
S03WPTP316	5014.69118706058	95.7850809586653	108.83559820451	131.019308062758	1885.23807904513	77.6288306226621	340.254148266517	256.846029095625	290.77528923738	55.9616807628814	138.663451661029	112.990978374773	45.6489805022767	239.758163061031	54.6607663434806	114.414250393018
S03WPTP317	4724.69014072795	105.316086928716	113.610944071708	129.984988335061	1117.12069283254	96.6028245290265	612.652739779305	244.611722370059	549.184600338244	57.5426275773242	145.702575082229	113.313316157789	45.45208579466	238.053014436232	55.8094773889418	110.582809392722
S03WPTP318	5657.76774098602	91.2332996030429	142.463379256687	123.42880830755	2148.52363638282	88.7854518660617	856.854666032266	230.048011088195	513.145315989435	54.9773495443812	136.652247573692	109.705265544788	41.3708923555372	248.625783243246	61.8307343211842	107.222770014137
S03WPTP319	4819.05427580742	81.969259317002	113.676111331212	124.396120224873	1207.22240286308	98.7322401769305	812.828169656121	191.466629534322	483.347759280681	44.1070597176919	115.88481138916	90.5635896161211	39.5580530577629	222.684207435147	54.1303841247968	98.6802186409438
S04GlcTP301	5370.9149310856	84.6686402908547	188.048233068721	148.021953141376	1881.92627899715	65.2373238621375	220.738274061562	301.106620747021	760.610888464308	70.7846734672488	140.591721584044	135.721516556476	44.507579880006	292.856315873792	97.9639791478019	121.888772711493
S04GlcTP302	5709.37956342538	92.5726143253151	162.874962929896	163.152463604304	1755.12423537974	67.7652890446777	273.387336143575	266.28870785482	489.75824407106	64.8046309129371	151.58707809687	139.518834446476	38.5240769778602	300.800521113482	96.2434782185576	125.680501079229
S04GlcTP303	5831.98329161443	96.0132992416941	151.366803621919	138.92581162115	1610.70263028677	64.2701308481744	195.556445244329	243.875533799644	474.914920452082	53.5123203659514	137.497690973127	131.936250400623	40.8408459419661	293.235366952697	93.7350155914069	112.650435057004
S04GlcTP304	7606.1695640012	88.6039756755663	140.868005540889	130.214079744398	1388.07360132136	59.3381565575871	201.966747650979	237.998442127694	307.400019180123	47.1572394298354	125.583603197574	116.289350885464	38.3403330452072	235.247438317271	70.2943076805549	104.008878957513
S04GlcTP305	8407.95087978422	92.8902241815525	144.641949342506	139.93782396171	1530.95928770508	66.9267993581554	158.184469650815	212.832730765286	657.896492948053	77.7830953580882	125.771822997222	118.930292464971	41.1504674908806	244.668938152442	72.3824425958592	122.821400003263
S04GlcTP306	8026.97399046517	59.1903065390633	96.9228052271162	121.084910981005	808.963042239574	52.6111288206324	87.4290704463751	218.664796614497	925.248451927016	111.874144423359	89.7290570084926	91.4838785514603	35.3658082756511	219.210630611685	59.3583284283025	92.6044886803084
S04GlcTP307	8419.04806005448	104.137751892763	160.880836238545	154.764123753956	1952.94109383132	57.2865461088899	84.6784683433963	275.626932374177	1128.4148636521	151.099557835229	131.745296663414	130.176270808083	36.7488283098201	252.670588869125	68.1641624166833	140.569454847276
S04GlcTP308	7892.06540249055	91.0722459448339	151.993800104103	148.279529494798	1747.61604850066	58.2221784495452	78.4639649403607	290.425241682274	1329.81755072098	137.301090623454	125.371215523246	122.670987694478	38.0406590090442	251.990364705741	65.9662125590933	129.988180340102
S04GlcTP309	7467.77340660852	73.4447758412562	141.463113736427	133.827621336324	1412.28617155331	53.7481209054002	67.8049619904239	246.268184397932	1234.80881058971	91.1605085475831	110.928637635086	108.454058570656	34.6976876750913	196.153186295093	49.452298515085	100.635838525491
S04GlcTP310	6915.98190882409	83.7082926171163	123.801929771362	130.06337514138	1489.49924167972	49.6379880924587	62.3374747647671	265.839606535537	1159.60139888985	95.6462216150895	115.804350491386	108.847895070775	31.081211107215	202.170891283021	48.6017225393354	108.562363640104
S04GlcTP311	5410.16890680184	75.3661673988872	129.623978874483	136.331511175574	1364.1727301919	46.2277229550632	60.4153374039987	260.613434729789	1005.68615262916	101.008996022154	106.144403896329	106.693034449128	33.5164112512981	217.876433806293	52.0012150297755	115.654079628584
S04GlcTP312	5328.11264490443	92.195367383513	129.593774746083	136.655474718824	1785.71015611037	48.5335761442828	64.3519940846087	263.00247235108	720.582501288389	68.4366041989569	131.445507776851	123.027787870569	33.8369495313259	228.991995340585	53.2298517031154	120.540908740509
S04GlcTP313	5227.51194044011	60.1438341498994	98.150213411519	112.408690151946	774.432879990861	46.3257809605519	179.187923065528	204.461866988429	616.823594002451	52.1200021437092	90.705985279554	91.2554603287984	29.7139032264725	196.489493636922	46.2304964007191	82.766422774643
S04GlcTP314	NA	98.1124864394163	148.215651919655	147.987943226041	1882.54369986977	62.1922822096772	373.575400054772	274.420779787619	566.038660624642	61.0264038214338	139.519574999093	128.645666780586	30.5727317810708	258.954794797081	66.6783339129468	129.851103842814
S04GlcTP315	5197.04261368484	62.5166484568854	114.333262051804	137.08717617575	1139.13468403016	76.5531799726817	620.480536159881	277.084180938577	793.723794846625	58.1112884823461	107.057990214001	107.497062977579	34.1345209029574	214.941621753185	57.2023755179561	99.7885548693924
S04GlcTP316	5425.1346771752	99.0758635892752	179.488830171969	148.192963169243	1898.11771660105	99.4814132047711	848.570236705862	262.600322233066	1167.49645663696	72.3619283151606	133.918108674801	143.907031008826	39.8997014436348	258.087236555802	64.9864828405548	133.255124206257
S04GlcTP317	5407.523762922	78.7196684001568	158.410234066555	132.802123760109	1447.76183159857	92.9510353120649	856.107702139591	247.157275660004	847.806015629199	69.7661167480027	116.556816251038	110.769141100622	33.0115016555402	233.418672273219	63.3376377095404	114.312436044991
S04GlcTP318	5580.43334014555	61.6527246567242	170.308593616031	122.54578341595	1339.27317393719	92.3412145535338	915.189657514783	216.12783016125	501.509198565652	59.6120239173931	111.691268900034	106.300184110981	31.0526744116413	229.370607610028	60.8240554318111	99.0544647107319
S04GlcTP319	5611.87672919136	61.2243793064291	152.03166468583	125.019420121296	1125.79733823079	102.028941720251	1049.17249925365	206.513046657584	501.519752525299	66.3710900596784	104.033776077724	100.42392138478	29.073497239096	217.304872038665	56.9324345761125	102.11617033553
S04WPTP301	5248.69664843615	95.3234101701925	115.807627463376	135.269517418613	1568.23966801031	83.1314398158785	381.043255025203	208.62525526625	243.495327316411	38.9805727171281	125.613700474084	105.817493823536	40.1931837343614	293.485700299853	97.8567747516516	129.666875593188
S04WPTP302	4679.84223338841	84.6368598908736	99.2013139044434	131.642412110857	1064.73283006134	79.5464601371083	372.033097240957	186.148082961332	359.437070386046	38.390291553793	100.967309726727	90.713455271622	36.064112830687	289.746905997636	96.2564438841964	113.254888309777
S04WPTP303	5304.39020218837	98.118138396601	124.913595456327	159.514848459618	1876.57370574552	89.3661015385086	441.918301662829	198.703604459777	346.964230391497	56.3078264804096	136.113230436074	126.551815435626	47.5715963716365	311.725340917027	99.3976972564506	175.005791673769
S04WPTP304	6349.10169665203	111.149079012502	140.698485756547	162.576254282302	2409.88635174294	99.9535672577135	513.553194359388	190.188457719515	236.796845130519	41.9127403035372	170.578581466265	145.185060365374	46.3132978150203	315.93721498217	107.868771884332	166.031959092542
S04WPTP305	7349.1876082851	79.4575581378764	101.6376589448	119.702176077455	1143.28824749873	84.3009461181037	334.568409786071	194.004035304911	166.763688613761	37.5769604430964	106.19305828191	96.5455682515192	41.2168585346517	279.729461982655	98.3006236237223	106.72855758325
S04WPTP306	7777.21713540116	96.9047231558536	116.124701659569	135.812043754827	1714.65412806166	93.5165760442596	197.724559860945	210.97217213192	285.846399911395	38.9209655125941	127.583608848728	108.051576517717	44.0813516310643	285.673366769154	97.272858264059	121.935377194809
S04WPTP307	6632.6614404229	103.361722218364	115.312081649861	122.746837018648	1507.23630663957	74.9552782565501	116.003841490595	208.698622933546	680.835745357848	58.9101739027701	109.382725746112	102.652750698997	43.6182389702899	281.126341094757	94.0362848125414	127.492444733892
S04WPTP308	6709.34660475381	93.5490209786668	120.710425117304	133.662547596625	1610.6172395943	67.3017484435292	107.35623141721	263.831237238275	861.871133034065	69.5162200304648	115.808588960823	107.471062372807	44.7011720971407	289.299987683541	91.1070982965634	129.23514678946
S04WPTP309	6178.51779461166	106.975997583161	148.477624965537	152.008008682519	1653.23728378889	69.360131054683	115.736388004126	214.08625450812	933.438677490588	100.080058571368	119.997425166966	113.339957618756	42.819543436901	274.435148480074	65.43942660776	140.57979555707
S04WPTP310	5247.21168989893	56.4133487616635	82.4185198322493	106.73842593715	745.459898350193	46.4794048129474	78.0683987063543	183.485778063987	724.304602051403	58.0094824303847	76.8936411009469	71.8053264865034	34.2908309700954	211.749531158773	65.2303282539639	101.868033103106
S04WPTP311	5052.9408012647	72.4395442049562	90.0699896341798	121.703635021793	992.265443242312	48.5961240724365	76.33898086128	263.620343853403	598.49952466475	51.7903845848252	99.7912750139652	87.6816843174133	32.3287668519117	252.586194526512	64.9053618967505	108.771907470188
S04WPTP312	4068.59271663409	72.2696595555498	78.548217306413	118.284775243299	755.51009719998	50.2253232436226	75.1898277862097	195.186107204798	351.691518353346	45.8751714237223	82.6315315643334	75.7863457088458	33.2562327410619	203.324121846647	52.9281505540779	99.7641609315915
S04WPTP313	4276.03017437584	106.36760679704	99.786475861656	129.940731016647	1537.73376682474	52.5980892873351	184.668915315413	211.775617275246	372.470524266996	44.8034853758554	113.854877762276	97.3633836994081	35.6095891868164	255.194898880218	62.4946059980568	116.094997198526
S04WPTP314	4765.9575623946	88.7445918461474	107.858823714861	131.140833270028	1655.04917058539	65.5207659950696	402.619564217761	218.522324569211	564.538123446042	53.778787968656	117.893157551851	100.750821398775	34.3733039589005	218.860433383374	57.270243280605	115.862546686318
S04WPTP315	4399.53315327287	109.190801134115	103.678566300792	133.218755145081	1448.19905349129	76.1341441062076	488.501704018466	203.705261195146	138.592385174862	39.6749423417458	122.777681890254	106.173796159991	32.1230255605652	246.561357672664	60.6074271596334	119.655600018586
S04WPTP316	3765.59477135413	80.2209411861539	100.218779264442	119.995504114448	1325.938169636	82.872689775743	543.439688520836	183.999412432433	321.596656632206	38.3507010798666	120.527233033245	102.84452834603	33.1717245549525	262.955388637701	76.5120596658101	108.280235856558
S04WPTP317	4505.94157227453	77.5285966948951	92.3450827591125	116.294200802621	1148.45800418619	84.317155563862	791.245308956801	199.63251372106	342.549588449858	48.6192260331378	92.7598344295092	81.7099649948632	32.1985899300617	229.802343297	63.5955825937331	106.394892913212
S04WPTP318	3818.65842037651	60.7135848219073	97.4761743184477	110.811833908772	1087.66716807688	89.9823587516968	735.864613961478	178.516970961195	326.668043644477	36.2684067410144	93.5662942839839	81.724958964765	31.165103103142	226.93120637908	67.408601894619	94.4698014214629
S04WPTP319	4146.75879429939	80.1274729683194	140.296291168256	137.797687720839	1814.17796688008	109.540639962348	906.693833939382	179.855330422002	517.340658596278	48.9006082261421	118.537056736306	105.707885834503	31.993588594942	263.836871792649	82.9756351137058	132.033074720524
S05GlcTP301	6470.4790110906	49.1776003445799	188.571443786535	185.795650364293	2047.05396323666	89.7379770007521	202.359509139839	267.189099409235	363.87267109224	53.0168723491834	154.471204778622	122.882040702998	57.0790791598009	269.80401790614	89.1432316984636	157.507043307995
S05GlcTP302	5185.89424723902	44.7578891883714	175.777423423239	139.172828787353	1762.38209913459	87.0385796176833	211.042638437843	281.283974870055	381.130998867543	62.7264970415345	151.860423936353	123.998482604642	52.4827448140866	268.668111588247	86.560089442119	120.099765100634
S05GlcTP303	6639.65223321655	49.1254329482638	190.020605779759	161.643274589121	1821.75937242859	92.2766862037764	251.100795542746	246.286693902337	449.534543731517	53.8907649475831	136.287666133485	115.875006888267	54.0200973337998	246.911295962952	76.3716866206008	141.097722494842
S05GlcTP304	5656.76096102103	48.5854244234988	204.148519919012	144.665035009491	2440.52558820768	93.7658358165583	269.412667098974	285.057825071287	387.501399559293	49.2539158149131	167.476514579768	138.573937466886	58.5359794331732	272.824005255113	87.9252896483766	175.56534781582
S05GlcTP305	7226.69696924782	52.326191604079	171.88024661736	141.3757592267	1848.40866484154	97.446013332293	226.164123896912	244.376979888114	602.599344623399	60.53264356317	151.497480803186	121.436210859108	54.0836310160009	264.586768279538	84.5239656435394	156.948934880009
S05GlcTP306	8004.34497776345	66.0109630280912	195.711387316807	163.611011664818	2575.98602647549	99.4452502871613	126.540817543591	285.679647650938	766.891961823401	84.0343626981362	171.672388471954	134.899349541096	56.0136160903818	280.494759798167	80.3639497570629	164.443247901546
S05GlcTP307	7637.99645735962	40.2311143389847	125.601034036137	140.547815865795	1016.50776514019	73.8840509627803	84.0714530971099	249.209444794344	1063.91812426712	131.779768931035	107.613039692735	93.5671356559716	46.0163468142828	230.678068140016	65.525598523194	123.362089685329
S05GlcTP308	7762.7155425277	51.990403380946	199.915813788791	137.226425830776	1735.00350023983	71.3076768288312	97.0058618876902	273.542910075647	1169.18541695707	119.119453879279	130.421823030106	111.562351986608	51.9591321934135	230.73018448393	59.9644346567512	168.874815160388
S05GlcTP309	7122.52054790694	66.7922867739553	188.476187252056	159.400423725947	2627.88518767796	68.6542820472006	100.50641892876	301.019969780376	1147.43143253493	102.421280461982	150.745538274099	121.40887393754	50.7094090323661	214.158603513864	54.5369311888609	163.666290098966
S05GlcTP310	7107.84820392345	46.3161396540938	120.135157659994	140.932345351263	1186.6419016298	56.4668988202015	79.6104125714894	257.880920888462	884.762111661282	83.0053988913966	106.446017766994	93.0724740049101	41.910998572425	183.841686234592	47.1278470031218	119.433322729716
S05GlcTP311	5289.60667868945	49.4935078244479	124.036593191537	137.217003886275	1218.16043485478	52.5926613709543	69.700665449768	244.233967604224	596.115731349454	66.9476283453957	105.871115936692	90.0924931310997	38.0604121958681	179.362858268914	46.5635931023392	119.837037277888
S05GlcTP312	4689.78298067887	52.1274816588341	124.588139408095	124.002647131924	1770.99129007288	55.6972180297994	76.1618090484327	295.094941163257	597.531342975992	71.3967727628416	126.933299233281	102.964772191018	43.8289788508043	187.351367353749	46.0289716908266	133.045237730642
S05GlcTP313	4087.5535098004	38.4839175481994	99.9476123073299	124.088564301336	1203.8665206423	52.0856248704032	170.608229173547	230.707519972952	124.15514517284	49.0575774735143	102.321972482603	84.0400062750468	36.8755883393602	174.493010819704	45.7711704029132	120.862388731083
S05GlcTP314	4748.51677014155	44.3997146183478	152.453538125255	148.078701565709	1973.91160169715	88.9207189467654	687.350086091246	305.364462563997	752.238573623862	53.7734468546603	147.132018052137	113.438448866266	49.6379890853217	227.69790581816	64.7578406168041	141.010250548447
S05GlcTP315	5059.2488817516	53.6520566644033	124.972325287657	122.235466576155	1281.53537225498	94.5697826309137	732.631397495354	206.225926088011	628.635261328079	58.4268989228007	113.547125548507	87.6996983249171	40.8576827442759	201.778779777275	58.6031329376815	115.698705240554
S05GlcTP316	5117.45974978737	42.1355726140131	128.337966568238	117.938242822382	1386.23254466181	104.755856446974	696.545440347029	225.710900774267	357.735355837167	56.0604817199919	118.077060343819	94.5494475545276	42.3787188944827	217.39034721216	64.2737933153783	120.322583586439
S05GlcTP317	5728.30567381857	45.9053455489179	179.159798307835	138.582633989763	1772.64275375728	132.475072302218	1039.91706469155	234.376989022764	619.418243660675	60.2719846105513	128.61383285522	103.216694739726	48.6184083550435	220.921253713174	65.8725770753365	130.618834888271
S05GlcTP318	4860.03164174915	40.7474984456145	196.958379150826	140.674254409918	2183.09514276216	146.629702813859	1053.5708001086	265.706550995077	664.948158408845	58.4795540296703	141.487219948414	113.554449993274	49.4673835705634	245.34971505677	79.8141829830029	142.731186659101
S05GlcTP319	5049.92691494474	29.447601383796	181.417239833694	134.229405364573	1650.96055620874	151.957823958758	1168.45456806199	239.457329262157	858.450387607751	59.9242014086622	120.233852199548	102.89663261649	46.6612794310177	237.084173096678	76.502954852072	122.768350018055
S05WPTP301	4903.59984046762	38.59590112541	231.403103936632	143.096341267269	2175.99298132839	116.061246163633	397.446413533965	268.579588649238	679.790572544709	48.5414971842799	149.971235651792	119.206808488949	51.5225318505854	247.725723437604	75.503125099375	138.351349254937
S05WPTP302	5313.7350184516	32.4248574388331	206.813127372188	177.495358118103	1712.6276132576	116.333248885691	512.176096762656	271.262520699816	675.79490502404	56.2714884442681	148.344561329362	119.186390177248	48.0393546250231	239.489779537876	75.7877228902188	135.699160199374
S05WPTP303	4864.64150555071	33.5508109026116	212.079591952426	143.231240863297	1965.024716157	105.987239503305	476.616489323772	248.012600505126	675.232123786228	43.5514775580123	133.281686217799	112.463943807758	46.0665829631225	228.064955549449	67.7703805308719	144.540100734935
S05WPTP304	6196.31126417452	51.663041701639	205.915807202849	141.180799267946	2133.56824665328	124.01071183066	800.000946565226	256.62883691298	401.633028781816	55.3704138320382	159.544301513919	128.950757585316	49.5962363653363	281.71231780649	87.5892562201871	175.44439504691
S05WPTP305	6792.44254070388	42.8549876991293	179.030378986824	118.072747291731	1471.21549392203	124.224829561431	NA	209.677446828012	544.162292133507	58.8754514659032	128.704505927933	110.644218229265	51.7795009959737	247.337165220546	84.1171125966044	153.388574748838
S05WPTP306	7114.39818780706	43.2135262082147	189.889297888261	134.512641543947	1563.86383468766	130.824136707999	227.493484308438	218.110608339474	685.994229865563	62.9195643081187	128.644179907964	106.156937060477	48.5349702975806	233.237550583689	77.665013826352	128.718132622558
S05WPTP307	7088.78866055063	36.2314904430128	184.986841337704	132.108118117994	1407.97863367398	97.3184753793369	132.097766354192	231.159687775107	773.135201183638	59.3173229687559	116.848105909312	99.4732358795138	42.8451596999049	212.519626345421	64.4955030761478	113.333388422527
S05WPTP308	7103.7735771107	38.4672237955531	166.726308905129	129.65248864974	1694.04680340162	92.4150279640688	118.030806818699	267.183237039358	1140.48938069321	96.015095371799	127.613667311187	112.157769330401	47.3929870428087	247.967374591086	69.1335239048291	143.869291476824
S05WPTP309	7099.74804496688	42.8952040592465	191.516255867556	132.218119064989	1628.64757971446	76.280699689907	104.584873114052	264.396656580353	974.916502590645	105.592282043635	127.933400374981	101.897296726182	43.6497015112156	220.636127943378	59.105753375626	128.787875474023
S05WPTP310	6751.82997281966	35.3609079918245	141.079219697641	125.923629749855	1116.23173807213	55.1972262646692	92.6024924867088	240.538219321741	783.537538783627	78.5558799184859	102.232598219255	89.0748550575247	38.1444652101158	179.042189261438	46.5780406390651	120.369648791786
S05WPTP311	6213.75350944214	45.2591628567047	178.284031104038	148.133717596275	1774.97244189784	59.2456406000345	99.4238675908766	276.700094418073	1016.82047338266	67.1439263028301	126.79183021522	102.978164334166	40.8909858096004	203.961975879986	51.7339611294637	124.802933711254
S05WPTP312	6125.45918511311	39.3927812137102	169.062048565172	144.819764013903	1490.82929174503	53.2994813693728	89.7316810131153	280.461977119563	1003.94848263857	83.4084158121167	111.35110410933	95.8826673004307	41.0075701012991	189.85108656383	46.6219661131544	117.129271309579
S05WPTP313	4849.0363900607	45.8625575814878	136.313394227109	144.733861425761	1281.08493199596	50.497740001508	83.5995455066992	265.215173742401	653.701987701962	47.9828928529456	112.072382628115	92.6218548753042	38.8345933318256	187.856731536738	45.3229089823707	119.564889047851
S05WPTP314	4496.37656648332	48.704865887542	179.435711921418	130.49718296426	1778.59525164731	59.0284679287177	136.885991728985	292.751495529823	597.228805967792	99.1893723608445	136.395878061471	108.544029592615	46.8248661208537	216.997588125549	51.5347437301089	144.132152324038
S05WPTP315	4864.64034061787	43.324809996872	158.215562199787	137.424239480435	1822.31854401352	70.9672296960873	312.401240605136	274.177359789089	634.804057319427	76.6117274974575	132.032440153863	110.887544303264	47.022657061156	218.152178731236	61.161136476239	138.68472063865
S05WPTP316	5399.26418797673	34.8640004896707	128.60968778254	119.530187808339	1145.36313535493	88.4703018096471	682.973666094021	237.385050442303	590.411738314918	63.4726234015079	108.240345667459	97.033407580256	48.0642008678175	209.67526225979	60.8029249676537	107.688481185722
S05WPTP317	5044.06537941966	48.074074405808	155.328112451852	145.176338447777	1859.68149588189	116.324296457996	1037.04844363407	265.342406483052	750.606521967184	70.6536989124178	147.000568346063	113.587294244506	51.1419184526155	256.968418390079	75.0645296192887	149.452198924882
S05WPTP318	5444.35496632295	52.1164783965823	198.967076434442	144.341725108408	2370.34220374401	137.39200864869	1069.6495910842	281.68391623267	641.005249577212	62.1332631871523	166.273817008295	125.986922044302	53.1732781558405	271.212279026299	79.4726340274763	151.631386742688
S05WPTP319	6213.72678625316	35.1799320973173	223.315138516317	150.01920229556	1930.04803478303	149.19171839978	1221.24606592593	288.688245852949	715.09149798778	77.8944711272015	157.267144202294	127.801385317584	53.0199039855845	276.299252912687	85.770075237864	153.663842989485
S06GlcTP301	6164.9733408448	91.3317608722595	208.188650829173	194.214248078999	2762.51046990223	68.7563460284919	137.553553579791	279.446052247415	646.797956658764	38.4683805040723	149.797594502889	151.470565781231	51.6923208118166	258.118634889891	80.6368588198331	135.293034863064
S06GlcTP302	6000.38918562914	86.7976475641888	183.404024864686	155.096994479664	2236.71327832639	64.1894853237033	136.852410649634	246.466822946075	608.528542780085	33.5987133971569	131.267622698379	141.610440835987	51.9250288176488	239.245328118773	72.2499823932301	107.036342528855
S06GlcTP303	6204.77335813444	57.2633512705777	133.694603287251	147.509324376407	1165.71430434258	57.749798713343	132.241232499106	214.395751913439	491.391597096851	32.5810341186911	102.117919682903	111.813553661262	45.0706088140866	203.89127229978	61.6914243231854	98.4878178566656
S06GlcTP304	6022.42587045784	88.7893079177452	154.253158527192	170.748110568743	1290.58710515505	58.9529008859128	148.873396081414	237.797662997032	350.647990640999	36.7873134821663	128.937845946202	132.258808003091	48.6153487702562	226.432029531493	69.2151211070035	97.9353383191592
S06GlcTP305	7974.95033089563	100.308568303935	180.413034249469	192.697079009167	1194.15276955322	66.9755939076086	119.318054849301	267.64755042012	692.755232794417	48.6580363055808	151.402983592324	149.532270238207	52.9233667552867	232.598185477123	69.3245285872288	126.441198828875
S06GlcTP306	7876.67534524527	68.1524209763724	106.333478061623	152.568049325481	1195.50771265907	52.9432466298877	75.5562639602312	255.484119833492	1058.58810501753	72.8017925352188	102.295303466697	109.230019021782	42.7975176060009	199.078059243301	56.3594524217888	109.610059964912
S06GlcTP307	7607.39150841832	57.8993011665994	151.391364516857	153.773296788053	1081.62054309252	62.7459117555047	72.725301715756	316.894739928679	1764.04852397131	99.1418003751843	111.304553435814	117.890573923157	44.1395710140117	199.719442874728	54.7639557347998	100.359239373536
S06GlcTP308	7083.56399686799	61.4503201999729	108.893939354231	130.969647836679	987.03795813988	54.0062363009272	62.7042932366491	291.855300790213	1615.99140995846	87.2769980523694	92.5517433662913	101.724168942662	37.828766585986	161.330172243336	42.8164026493735	84.1921328936999
S06GlcTP309	6342.53949709558	63.4677983751299	138.870876375532	151.076932437652	1135.03022315993	55.4961634613134	65.4400425828198	317.899722592372	1530.18319296921	93.7740174562814	103.25572194265	108.274306250066	39.8888594922214	185.389514663119	47.8095936653504	91.971133516424
S06GlcTP310	5379.92359839033	75.7938320966277	138.87598995671	165.141773425832	1731.9076102901	51.7602940868976	61.320868897977	315.794192013608	1090.22397775194	57.51377295242	109.364020275755	113.568450402393	39.6237332010858	183.177126476074	45.0867005470718	116.751659440408
S06GlcTP311	4943.94689974126	61.6289362679479	114.44929857647	155.990617263276	1100.51651610094	50.7447618831749	63.4537448527477	322.700114660165	877.417482117583	54.1447862862808	97.2861076420184	106.46326941503	38.8092838149042	201.526319121494	51.0537439810804	97.7448214282938
S06GlcTP312	4956.59603771686	55.6752742972623	100.744121457875	150.013683353142	961.585549036874	45.5097459706706	58.8398791083123	262.476183239709	500.387148480767	34.8403340795252	94.3280223391309	100.532393754485	37.1176935159913	184.083150061292	46.1778904931527	91.3581719025678
S06GlcTP313	5275.29618360821	66.6332094315235	104.245166695333	153.8859192131	1447.78628051704	51.5135457555898	92.1411387731362	247.224114033109	514.35791962072	35.5735211366131	106.861632473056	109.993416765306	39.836889569611	182.834600559511	47.6363709394712	110.162854456161
S06GlcTP314	5594.75712151099	64.6343865747819	106.798491722538	141.698473675694	977.632474921485	61.0480720548867	336.270952729749	232.474404467698	565.862954398447	33.7489599452076	96.952187063601	100.321946057915	38.6403954994736	183.005108469221	48.9623228922531	92.3365840361662
S06GlcTP315	5611.62585870654	83.8568955450809	126.083904164274	141.85473938834	1604.73497738639	65.7609156229625	400.560231698924	224.862797891087	454.826054649631	37.0600177101473	111.352594153678	115.773275476145	41.3759515053693	205.854539460106	55.5440036638698	102.321743719685
S06GlcTP316	5729.98677749867	67.2289087547961	139.766426495298	149.936487572355	1641.56880651657	77.8592493216449	445.835986150242	220.01705160047	525.683487622357	34.8774512747802	104.246820780896	109.109208810319	42.8927656644524	200.318815679383	57.9997038190012	105.337867061707
S06GlcTP317	6056.70640837376	73.6104826902088	148.22451465388	142.357793414192	1586.3262188723	80.6723046074855	557.994499337583	243.093703524453	593.386085636412	39.9898127368363	114.907959017927	117.60138394198	44.2410082319184	209.371537622517	60.2036193771231	111.124675234384
S06GlcTP318	5739.55430587986	71.5350772301074	158.639385358979	160.374065318935	1760.50347533237	84.9341722375228	552.172105340151	257.591627292092	594.865036706916	34.4759362774372	129.244844356317	129.607890187975	45.7966984570799	224.869360097047	67.0559731938359	117.702109968989
S06GlcTP319	5922.07239656595	48.4017011049653	135.089747231415	130.440684323665	1225.82493422737	90.5738749426285	544.668905965093	201.924911993038	865.835372654349	37.4712778001883	90.5276718508164	101.762293931281	39.9404340237958	199.16729918545	56.2572774642928	87.1405440525617
S06WPTP301	5963.7089155211	43.4953731645794	146.670216465759	131.687009393166	1199.84928767124	62.7121033614924	147.242966384951	215.686325928203	583.860359490998	42.1644260369063	98.8979024378056	102.861178451993	46.2029472520972	211.847381054605	66.2621218895584	102.625242797719
S06WPTP302	4928.5628413093	38.2762411007415	135.38592300679	118.714593445351	861.583924044832	61.2716212003524	242.11130933645	177.381736742505	554.509462196535	32.7618750085081	83.6179677605983	84.6411002151444	38.4756979858284	181.802637617556	53.88990342819	84.9333176519147
S06WPTP303	5448.93905591296	41.3200575978969	170.506592669893	164.09880295786	1805.70309116775	60.6546379571862	203.404894396721	276.742916489323	652.874982225764	40.3249052109214	132.61791028717	127.634733599187	49.5941015862173	226.088417229358	72.4209009740923	122.302444212577
S06WPTP304	6551.09386052332	98.5240078631132	173.848193412884	167.112505530587	2242.79908276538	67.4176228645724	460.019016598978	245.577532908464	412.071650730038	37.3203524368348	160.861475441639	135.930893857403	59.4160017133783	241.001903952819	83.9510381478048	120.824830147691
S06WPTP305	8304.94319183559	76.5913760867484	139.522207364766	149.678308245038	1525.95612064971	81.8027958212052	226.108368048822	216.806106178636	757.953380316773	41.2087287162142	126.285910159819	111.638597193788	53.2371849233187	222.539851983553	73.4861371833506	108.3988172653
S06WPTP306	8608.69978185748	82.7583917231248	156.252111601064	155.143878318803	1560.48507708099	76.1031531063146	113.892246445504	299.739566725775	1535.35056180641	73.3409895457043	133.049457194499	125.347711939055	58.0837185847102	216.480620117075	69.8453354462781	98.3434069650878
S06WPTP307	8505.0020614587	74.4470553281447	160.215004892737	163.870653764168	1216.60441149659	72.9973349008737	89.22235693339	358.20013823434	1946.87429773176	124.907927870667	126.747605856776	120.334116549234	52.7529479502028	233.007573387875	70.7568847556358	109.901324147447
S06WPTP308	8431.85760914402	66.4807379060879	139.063605525235	154.63447980073	1330.64815138098	63.6748385457023	76.0325307129553	312.693268042451	1627.02286462492	103.35190150269	109.413597535997	104.08928615851	48.6711908026035	202.195044180054	58.4996354940533	114.690719854551
S06WPTP309	7747.41845702302	72.0089127872095	144.833521891893	164.392811792637	1413.19995081873	58.4011944540424	72.8869598082238	351.176585205108	1564.78962523222	96.1341398791386	124.272137359101	112.267059256801	46.1872790054343	206.688229054515	56.0716014719442	106.648387005903
S06WPTP310	6704.76604820284	69.2131746262451	146.377335622067	154.212498567234	1276.79047552598	47.3776618770697	62.3825101043643	287.940250534604	1362.22106441368	65.1564177363547	104.250832213264	97.4338165602289	42.8610997188199	174.037833738228	44.9569230515353	98.8743436018237
S06WPTP311	6337.53344251636	62.0340062995723	120.145180872964	148.558290804955	1075.12891940303	48.4348859084193	60.1153406464977	285.956937952961	1350.53553062697	66.720769555711	105.352882209939	97.7738962119615	41.236074784115	180.436038116082	47.2908489336283	101.07964427682
S06WPTP312	5738.67747931483	71.788168414883	128.470248371111	162.624810221501	1373.37186748713	47.1855842317566	58.5108127062301	265.28911946182	960.785491632822	54.8324014074993	107.492016661091	99.8808626721972	40.3361635456064	182.739590932	42.877952028093	108.968959999485
S06WPTP313	4905.20812370963	77.8702034385727	127.851436815966	164.911386745261	1512.7143419932	46.5913073207959	62.2017560214056	289.655182687252	992.241391134478	40.6414635713466	126.753029578936	111.461292733431	42.1573899387124	190.147865394601	47.276694423515	101.94902169885
S06WPTP314	4741.82106582178	74.0183721780282	104.892737742933	154.819769287242	1420.94769825134	50.6113605123578	67.5195107658929	246.46256763478	572.3192509434	32.6762424042784	113.27264937138	105.859672998039	41.8036097494268	185.654095435464	48.1023199772304	101.707595132652
S06WPTP315	4827.20070790297	60.1746831059515	140.70328244289	158.760666557228	1771.20526231372	56.3654364645027	317.042335197322	267.853952653906	769.75194440617	44.4761949881429	121.41256217781	109.517211655252	45.2399325336966	192.718380574651	50.3676745142926	118.609337012322
S06WPTP316	5274.52807404711	65.2092230768858	161.641344127919	152.785992293812	1852.40548088046	78.1739580964072	388.293917508922	265.426020486646	968.731857838938	48.5987977336937	121.468900568928	113.218392282134	48.56084997456	206.481060601426	55.0641516058816	118.513606992244
S06WPTP317	5093.92549811123	85.3103133942691	174.690329973389	137.13887664424	2293.64145892952	90.2253563260951	760.025872304088	230.158639804585	607.610609241274	32.4293257526466	121.510026794132	108.078590541618	46.9870624366706	206.393243295554	54.2261262870247	92.6650069715038
S06WPTP318	5213.12520651984	46.375184934938	174.508762554949	139.797510866678	1586.07103801812	95.0760486222625	624.24542770587	229.613932764482	854.14304561262	33.7120120676658	100.188238596195	98.6230365377756	43.8716693996911	199.160022517623	58.2286221186051	98.678683439221
S06WPTP319	5410.07874646182	40.6587816399313	246.785118297855	159.722114063642	2682.14279702601	102.323086201759	768.713073563829	302.934446370468	1335.64853424358	37.6878304817604	134.37165743338	127.59967771983	52.5897852797446	219.33202149148	64.8749086425747	105.523225968201
S07GlcTP301	5120.21604241839	61.5022004102125	172.23539709061	137.950778232761	1227.40114420106	99.0256607917829	486.180270694175	184.881740414853	292.715478842696	45.8857000458251	113.292974626172	91.5558911271949	41.4232559414171	260.003305276316	68.9417632566079	110.423547359584
S07GlcTP302	5483.12271819248	85.3986357359789	185.403895192455	147.776287013998	1840.96233106347	109.235428137146	642.848307184943	194.494546730879	488.301195297602	53.292351342958	128.954892085217	98.1427637255884	43.6058389857118	287.681077610835	74.2284202936258	134.546708171696
S07GlcTP303	4486.5643034925	97.9069002512334	203.847841547138	159.151510635877	1972.94010058782	121.460067522408	NA	200.49500943468	447.528125449201	50.1799529343042	136.442343703468	100.755185680593	43.5150741715465	270.265476652101	68.7827861391798	133.175547948894
S07GlcTP304	7019.49515546445	90.6651183621342	175.617028579294	149.637530051748	1597.73439960882	108.442169225502	517.763675705757	169.325925070344	332.96426704681	44.3887903269493	131.9952362297	95.4642937460657	43.3223926175525	253.761649921149	64.9442881533895	118.486175163659
S07GlcTP305	7824.33860465603	80.3474969082226	146.790272515428	162.030792850054	1304.15500205757	97.8927363689584	252.221177250727	180.094094859412	423.901579281633	66.2165741699877	121.270326584385	92.213028371023	42.2378393795769	273.853980305118	63.8819694317955	126.822455108422
S07GlcTP306	7308.43129501696	71.6855928891721	152.620138214491	160.869681721174	1363.15051887683	89.8603579052238	120.135980057659	188.117389817303	894.23639377651	60.3258067153792	115.973807981293	89.7428762218678	40.9012686423192	226.306215096074	53.8136568172978	119.425138376084
S07GlcTP307	7237.17848626107	101.555109495638	208.69535343084	170.104292593798	2642.90773912448	90.7390337946571	101.707868638564	250.630256797879	1164.29185929581	88.1835483285352	144.10137966408	106.584684216325	46.1155359102671	254.973751484681	57.4970567418681	145.828692232301
S07GlcTP308	6746.9783768331	75.8813723186836	168.549948218654	160.015710225317	1325.34250318062	75.2158743504089	84.0161878960687	263.699601965021	1145.19470586167	84.3611577685471	122.667136977581	92.9437153111159	38.8581846817562	247.93568252457	53.9118866034091	119.855996350418
S07GlcTP309	5224.07151175144	62.5659673177767	130.354229167661	149.781201715569	873.854109364638	66.1536035371255	84.8989020275797	252.078674650716	1133.48682085744	100.983043626129	99.6177536305744	87.4989676053925	40.9908518260734	226.636400158177	54.9087300684082	107.769064784713
S07GlcTP310	NA	77.658760038452	134.158431559493	137.858894393735	1240.18363217372	67.2714161877251	94.7204432470259	213.884028242768	670.513509406443	75.8816735607847	108.657454593868	84.001343934256	35.1712102027692	225.531309840855	47.1309097570438	107.376980745981
S07GlcTP311	3547.29215762671	81.9786302815717	129.029216626514	149.928258210956	1110.8645526143	66.0576546416286	108.133385894374	236.05330677863	830.667550895594	54.7959979752509	118.065909890725	92.4789005903454	38.1463825679609	221.917506796104	52.6130528774942	128.871862383309
S07GlcTP312	4934.07621907547	69.8999723243756	113.797018744811	157.876094710143	903.005498413858	74.4707045875527	NA	214.574320649496	439.019064646134	53.8641786556315	98.5574846430758	85.1439512195701	36.2044230577833	214.934821073255	49.9646466826899	121.850851595295
S07GlcTP313	4642.60097164667	58.2461891594974	105.163787316152	140.660727676698	837.788911673722	77.3449561414867	NA	177.25897605047	320.529857159762	60.9940686558209	89.2637592905808	73.3616341392858	35.9722382129145	197.217194122066	49.2547049139381	105.838688822183
S07GlcTP314	4793.81152882054	69.7388906939032	133.908156173498	148.319858593389	1300.69770597329	88.9306617678651	696.304077394071	214.927949479186	559.643721812067	69.3528399489642	116.632400768588	87.4009742711204	38.5846945429165	236.433130268204	59.1287400795352	126.102520620369
S07GlcTP315	5099.21157951642	69.4000462575296	165.26984582947	164.004409204231	1448.6993495427	99.7786694154726	NA	196.288484036731	527.351213295231	67.3333755992217	113.680837221531	84.9984670014189	42.2818403329182	244.180935783307	61.1141457805193	138.993319220532
S07GlcTP316	3989.44297442084	69.3377071389995	145.21698470897	153.685092175587	1102.59171565678	111.183882961429	1087.43856371287	182.395010191896	502.878551321605	43.866548767011	108.414451205367	85.107919661142	40.3959453303818	241.149381864442	64.5327740554197	117.623081757636
S07GlcTP317	4257.49031561455	62.5289602820608	145.016126731528	144.906343750086	1209.97838683285	108.880517579659	1032.33162985927	189.881456714635	550.31596749379	66.8212081326521	103.706530853476	84.9399452408085	38.0857793345395	238.292003657799	60.5624770214206	116.312883268987
S07GlcTP318	4608.97744857478	75.5878651653594	179.060042712037	153.525255642936	1737.41811210747	113.755567458368	687.672544137612	207.11116923306	470.08969332577	51.0620967518922	128.341753321224	95.3089906389544	39.6393062395131	244.332341931276	64.2019494720447	127.285530529203
S07GlcTP319	4295.27622555583	65.6789050234016	166.810928365549	151.868201389373	1226.85600659579	110.346468451756	922.811798167489	192.075813571657	507.488266675718	63.8703300884907	114.607372191522	86.6684366971947	36.900565748689	225.815005219628	59.3270540161003	121.271756184699
S07WPTP301	4581.58147289657	48.4402283214788	110.944875942567	141.344719439675	740.343547828281	105.253094409841	589.069051350159	142.870548821908	374.749704611352	61.5570875000038	85.4755462241167	81.1597241632239	47.3996296475256	240.940547711879	71.7229330920533	127.074761451626
S07WPTP302	4959.34736059339	57.8458327056943	106.27601613674	144.775392502234	555.158207930299	112.093181854253	588.380346656654	179.64840391388	503.481765475339	52.8659572269946	86.984395287158	82.8794731256413	44.2756067779798	222.983969357728	71.5190590781792	121.61610685613
S07WPTP303	6036.54437189423	42.412282983774	103.084116249191	120.696014346803	480.42642399277	111.377996234401	NA	122.887695229125	318.297893217815	48.4751228941044	68.7644308797079	67.3397637082586	43.058678136546	198.111868033041	57.164114973758	104.492752966406
S07WPTP304	7721.84024289857	60.3892359701109	111.268793241645	150.49452083345	631.819219348416	122.148567218444	662.699261063611	137.275292453554	363.138454332124	49.5289490816231	97.4081501230751	88.8533049557777	54.1060826822457	250.284433582149	88.4287309107772	127.41644266816
S07WPTP305	8719.96250318382	62.596645116412	134.718409117699	177.972468860736	905.737060189153	130.650005570514	333.429835996548	209.700743395906	472.970829783312	52.4709785330301	97.1874660304735	93.5036877696297	56.9344482971869	268.252126221571	87.8033066909552	160.618111085895
S07WPTP306	7725.08703347487	56.6616865266853	120.929575566199	167.236311309492	996.311160023796	114.107031992568	172.079391829285	162.660755634359	1001.45195782927	118.65858894462	93.3996617641173	86.9664910422578	54.2030278925719	269.366895120179	83.0987616644129	137.960481350324
S07WPTP307	7212.93723080935	51.7281047183022	111.849933141057	149.457929882483	862.018935088066	94.1876473679636	136.827725795514	175.443840283633	1111.86191847991	130.458733594984	83.0441956981387	81.2648589613892	49.386163881368	227.525759637598	66.4451363974294	136.968482711231
S07WPTP308	6677.47334574479	59.2788898928615	116.02360234694	165.293168201184	957.665846792853	79.8111469249892	119.80290769279	213.804285585775	1143.07791658238	97.455983973628	100.260546228897	90.6284558055513	45.1615289299781	238.90480998347	65.0948422717199	130.03010295342
S07WPTP309	6170.19360831744	55.1241127165966	108.725987542697	165.237831493152	851.166811238983	72.1254114108471	106.036317168968	199.940990435424	1030.70224411131	94.7908850459634	88.1457132651974	82.827231173508	48.487719030617	216.375858675541	58.9415225247493	130.733376013186
S07WPTP310	4867.41616038259	42.6287582739362	92.5864261203356	152.423625298941	527.150739159513	65.6305588773237	97.94681182711	172.660897210051	945.50166839573	90.1315257545129	79.8712149309625	78.1842266704134	40.1227685369764	226.236142386573	57.1233529316836	108.956394539215
S07WPTP311	4689.28471610389	63.6088706548584	104.106506594133	170.725466002218	676.190779348718	68.9459775099879	111.179832408609	200.387129209029	1065.59922949216	78.7446444887114	87.7901660001536	83.0616718942439	45.3268304351466	218.42781764286	54.3454916352098	129.405369346758
S07WPTP312	4955.11348745815	34.99327213612	85.7333837783498	130.267670394987	556.333202126024	74.764256736291	131.106006059629	127.573151880037	518.091595272309	65.7006680732843	67.6776368255005	69.0478659338739	40.6384911265818	183.450088069812	47.689786515922	112.262386035559
S07WPTP313	5575.97903412788	54.1329391728075	86.4275060835507	141.555738204051	603.428472548876	77.8842161853339	NA	130.565970071283	389.308666051541	58.3679380234434	72.3411361122473	68.6981215307108	42.5250629774075	172.988203437686	49.666252256904	128.907708661835
S07WPTP314	5386.24067720131	49.3304565048552	99.8188728558852	157.647845879673	601.910415342376	92.0208152259035	405.215306057523	210.607908684709	850.327937664783	62.3468713818753	92.0551155688391	87.5514132729644	45.7408557524048	215.080484147927	61.8390563271656	121.492207845851
S07WPTP315	5109.0403623895	34.114007384175	93.0196975163789	141.961571926479	531.824774682353	101.501219540352	473.668710894865	131.554900224457	545.974086194357	58.9376795937841	77.9026885761065	74.5606917417083	42.0325682017341	220.670682074185	62.9469610039729	113.509188129854
S07WPTP316	4700.04412351255	55.10446274215	93.2497629422136	162.68141407739	707.379108444967	101.862477269984	499.155491367722	158.456825176503	453.088789546422	51.739290708491	90.961839288451	84.9189087648942	45.2709394053786	216.411917897825	68.4676769294677	126.618269089055
S07WPTP317	4605.47190847764	35.435503311296	107.080431102757	126.952730967584	665.482754762626	108.059029714899	954.769810618094	140.301018627696	594.74617436167	63.5002985801032	76.9426765839731	72.7136657395819	41.4723488302106	198.671016464878	57.0852883779013	111.795370622498
S07WPTP318	5265.7782527424	35.9165848172537	98.7172909471223	119.486927935886	473.782255562888	118.408897217529	1001.07641723402	131.550810449829	487.716230205041	73.8919291723969	69.7957408590607	71.3854756280609	38.4411186125213	201.446733281094	59.3650793746859	93.5397130540926
S07WPTP319	4948.16639574843	40.5752913799549	132.756984273847	139.258728720762	645.93854404797	139.544892925124	1128.89662602765	202.715840428656	950.338302622363	78.172370649741	89.2559995756591	85.0552664324422	42.7939121307103	254.451090189034	75.6691204579498	110.974640972491
S08GlcTP301	5231.72130502012	67.0390756726533	135.744190662422	129.51074291082	1075.82899863884	76.9570814926644	187.945742457737	178.661379696025	345.013671151928	42.843016522134	87.5947037609374	85.5153752834976	49.1619474798599	266.095543840097	75.2766872955075	112.225325886801
S08GlcTP302	5111.8193824782	43.435053971302	169.663654722868	126.626776697284	1287.59929990689	64.7097734680313	160.189747502858	163.011521095708	512.115878433902	47.0011842025464	79.3073576227397	81.1173663824673	48.3950093061364	240.634277407401	70.5723715708477	115.587276543117
S08GlcTP303	5368.54934179123	54.9170534478121	136.542028651757	128.908276224435	971.041864469797	75.7455991943677	265.174355618814	165.027029342198	550.768534612032	47.6695469878391	84.4986874188522	84.2604017805083	47.6542677643218	239.509536771819	69.0095717357275	109.99242403142
S08GlcTP304	5812.64313105943	59.8164630657718	128.11572603088	111.131780614428	843.521765522225	76.7065836428315	237.720061482683	132.829718596164	302.849534163343	35.8291442566818	76.2563793659366	73.8617357469956	47.480696951152	255.218521702126	69.0873754633392	102.545133971337
S08GlcTP305	7617.05791009975	52.0925096058597	139.519667227334	131.439796961129	990.668389736422	71.5043078212918	150.389838284211	183.11539483122	585.114210444176	47.8437707366271	87.5476131684378	84.99987148323	45.8024809934039	217.809438461182	62.8082899335734	114.717357297059
S08GlcTP306	7814.17356845066	71.5717936088566	143.252736076814	113.645824143422	1315.63991015021	80.16182376181	113.980961885512	199.586856939559	1169.36158924277	88.2320402758597	85.4133287602318	80.5258766985785	47.7006906135047	242.626048333846	58.590676499285	107.567809029327
S08GlcTP307	6763.23206818002	74.5356153547436	160.717727560519	137.294355233445	655.754588278001	75.0247772342545	107.946415095259	253.427866097409	1479.8343069711	93.461272543981	98.2855428930783	92.0988339944766	47.9462234098217	241.139534531453	58.7003359013652	143.230905591495
S08GlcTP308	6601.31244488902	66.6939126109219	184.641918521931	103.997210526625	1471.50824474113	76.0399072771214	121.731965782946	274.845040147163	1651.69664623815	122.403593442213	91.1497260760734	91.0070901421598	46.7204304935746	253.14748069678	55.7213303725174	112.367931766338
S08GlcTP309	5709.57563646647	89.7608230023281	181.939634735736	123.204129456426	1637.05002179132	65.1579088852591	96.5473999030235	299.266030238749	1441.830915511	117.432899482891	102.828290460867	94.5787662539892	44.1803039362011	251.530248328294	54.9227560307497	115.7898818422
S08GlcTP310	5511.13494395847	90.4922070515418	153.337282495331	102.956924459384	1854.40153735586	65.6705729763557	95.3632815767025	277.638696443185	1177.84296610494	99.8151818109542	111.151155015361	93.8688308358278	42.6632023969668	242.958548695463	50.0017049273185	116.578395523515
S08GlcTP311	4761.17911348242	62.0461588854181	147.13201309036	112.49133426225	1089.40307852285	59.4668381410857	88.9512403805428	248.444828959392	1077.88136721547	87.5159697797882	85.628996535605	84.0299047944456	39.9589050927849	226.565771523637	48.2871299082168	96.1820205574461
S08GlcTP312	4924.36329769946	63.7384137130849	142.579373625206	101.695257258774	1842.78227439319	63.8162377019701	104.88197802041	303.408948868169	1612.67137821199	108.079954101033	104.183368871182	100.628831435565	46.522123800635	261.465662661198	52.5183071001695	95.5575719594974
S08GlcTP313	5253.11126473697	101.292769228464	152.282853570911	100.601663960642	2118.24719583654	78.6118369038722	358.704506604478	276.737099873651	1143.48728209063	82.0102260709889	126.442542546525	108.418616606599	46.6085177295378	276.637885181683	58.4814036485418	123.826296817983
S08GlcTP314	5775.67643947971	71.7974596756248	168.7614045366	115.069811745987	1669.00379314229	87.5597079459481	214.622908955526	284.678643464337	1001.55274491594	76.3576295278957	106.863648106339	102.564752985433	47.9404921627772	263.79155089598	66.5949572844987	121.199944863396
S08GlcTP315	5152.24310631369	75.6899344740664	128.074222788518	110.591808083115	1140.85853598615	106.636670919651	484.991355034924	203.005811308618	626.936085103027	55.1926624540897	100.119777345565	88.0695691518875	43.8492241094402	250.09888082902	70.0337258874649	99.4902940867896
S08GlcTP316	5921.27947386545	81.669045863798	188.974571584993	114.178620962599	1898.94881601025	113.555612521334	472.929612884715	253.29454071349	846.070918886419	84.8312398114101	108.165518209327	101.362083554097	48.1405470477034	270.007510171861	71.6372826642343	124.199929185224
S08GlcTP317	5875.28512844636	75.5864473202789	219.450841888678	126.447745934048	2465.64707863683	111.394784122371	779.239970350233	279.272905596816	896.008669503251	81.8476067289306	120.825317727681	112.254461984962	52.5420266653693	290.119673570143	81.4412656788116	131.007609499028
S08GlcTP318	6054.01446103014	81.7761666299232	204.968216625739	89.4701557706232	2229.22607153404	116.711330511345	575.322750952564	241.591087803328	983.187846831952	84.4521131513766	121.766991454899	105.476627981631	48.3739088009381	292.769668403876	79.4965313272329	103.313630470114
S08GlcTP319	5585.6805109476	58.3400037162555	183.91545553343	109.897793112016	1618.15503525986	115.78843058941	550.058608919253	221.624071603113	740.446576388829	68.7373586086463	105.567418720224	96.9260023058881	45.387000895148	256.752557407463	72.678639215605	103.918414679504
S08WPTP301	6055.30096218352	78.2155375375812	148.387667185346	119.012068419761	1686.009074741	100.696234169744	206.114805640304	182.909164621735	525.222364091427	45.8937842293264	117.918664720967	110.264689249712	50.5739413325098	320.028874695594	89.5602758266739	106.068687629922
S08WPTP302	6224.4734003618	74.024253891207	173.106298931048	150.524784081205	1803.62529696876	103.277059503558	167.27925534452	269.74121542764	NA	NA	130.946294106436	137.08313490038	60.2040036036464	NA	108.986387218655	136.911868581875
S08WPTP303	5830.4175915638	64.4790666857014	219.614519896096	145.026989472801	2219.19814223509	91.1253105823589	181.075431481283	286.337963033708	696.828358984129	60.4075134541558	135.462163334629	143.688614201031	63.5283332667434	353.871245029875	100.003413613267	144.701381522903
S08WPTP304	5261.72675103597	95.2812551576482	175.298966488138	130.800830888979	2048.82609102535	85.6685175560448	232.922621433503	205.063203524359	626.694135651871	53.4091466165506	124.824751029471	123.341876456585	55.1442098387783	324.336726065599	91.5250670562548	131.650222113521
S08WPTP305	6515.27728614994	86.4537914571282	141.365871256755	115.720615022313	1801.27645705324	84.6076578621177	156.459331894284	260.758183638389	849.151551769539	70.5246998072598	134.662475376749	130.446859078799	61.842985822707	334.062077926333	105.642288234251	142.281530718425
S08WPTP306	6920.07794819435	55.7723416664467	145.791223515159	116.024129874307	1823.17564907349	64.7872658057308	102.387765945189	276.718827291845	1190.01615610388	73.2803000739244	113.333266761901	121.088184387047	59.0513430695665	327.348118283137	102.06744008962	132.641530398129
S08WPTP307	6877.56537375915	81.4071903389069	144.530950834402	132.399860299563	906.836419912132	81.2132433551062	115.517227407637	332.933425058639	1525.85762316575	96.022236952711	123.456924197187	124.671642187479	59.9005157236152	307.972220133741	89.4945041463572	114.635260291586
S08WPTP308	6428.8994965909	96.4594675339724	146.567477530101	149.05865268151	1782.76374883467	75.0246391882629	101.862627376191	364.572609545897	1424.81934544612	125.762414382259	128.110776708837	127.678651095466	60.038300703678	341.078403268406	95.4519626542279	135.508254971108
S08WPTP309	5525.92359504064	84.3330522836106	136.558779198316	119.620435415144	1792.2237678725	70.1475043512773	97.5609324130812	351.138248439211	1293.70701799496	130.109829364201	124.426908945709	122.490724053979	54.9458145565962	303.777897903658	82.9279657185545	133.616914612777
S08WPTP310	5530.59380897713	80.4145760300889	145.885301807824	139.492182053225	1247.04326919002	64.0085158164075	95.8386558762336	327.479442902283	1194.49391311105	97.5787114505344	111.794008196347	112.904013386777	52.9282530347262	292.000582559387	79.5066847868038	116.900122324141
S08WPTP311	5660.91099031763	103.278990382278	159.207168420899	138.960777750625	1762.08714387793	60.8269850850818	87.1707559328274	375.052938322015	1055.15541065476	103.068197806978	147.150452227807	132.806476393861	58.9300884773348	269.786627292438	71.154669839461	159.013103587276
S08WPTP312	5232.43947111965	115.256283932864	126.221672625029	118.554217390683	1922.34368430662	60.0860965245487	78.6110045995157	316.990008280982	831.182963550526	86.860448886715	120.559771395575	111.647615195873	49.3910513348333	277.952476384157	62.4254216834621	132.390903350482
S08WPTP313	4662.44323009932	69.1642111063671	106.06715457295	97.9012434942826	1206.20303261704	59.0949043575155	103.443041619203	249.698401112547	699.262652599973	65.7416131433621	98.5034203386965	95.1846733168724	45.1478155429751	262.327272740416	56.8967850635397	106.279907866841
S08WPTP314	4254.31408880708	54.6436137882326	82.1155973453377	106.789805879174	915.867283043242	58.0019924906236	134.803279492514	218.074493047275	362.157541319022	54.8835586447295	81.0490826520784	82.0409083042475	41.5076946126113	229.672455713745	57.950374718227	93.785986474775
S08WPTP315	4537.73189847582	53.3755773036156	95.6043700580923	106.56715560445	784.512234573016	70.8014804795131	307.232784722723	216.929227214951	447.362056162916	63.2569037349546	79.1758332700073	79.7184322748921	41.5219884440001	225.046114251544	58.295935734215	94.3395785837145
S08WPTP316	NA	75.2112982149226	119.70293823547	107.881569788567	1472.72007545718	93.4081298855247	301.665244963707	238.502080037937	601.654142377566	63.6604192022414	105.880832681946	99.3475646154638	47.6344469844178	281.729838944439	69.3392847577748	109.199460175787
S08WPTP317	4795.69277436337	54.1633385177205	115.211829572215	108.359220552928	1168.34203633087	96.5197089299391	453.240839284591	209.692340130124	543.681681090925	55.2251208522532	93.1752002958138	90.826915967399	44.8740850693949	248.470971950107	65.7657543152189	95.424137958857
S08WPTP318	4803.99254298117	57.6071684203569	98.2040840286236	100.019341712664	897.365700812777	89.0368829313408	333.574453256914	180.348692172056	355.321933447889	54.096030474747	89.4621608705869	83.5516107109525	42.3565395797793	243.85032341358	67.2059851166927	93.2484855710511
S08WPTP319	4718.99516182466	65.5463296360498	113.040159120569	105.194738330962	1192.34755184311	101.700839948057	730.977862781038	205.556898078829	437.810157926846	52.1964267595155	96.5902926758914	92.2877471093947	43.1598194388358	248.063836884572	70.2063833419308	101.541913759213
S09GlcTP301	5460.11630002961	52.0970944635489	146.630018781792	116.832805510524	1194.55328263663	53.9563931236368	135.056073050755	253.200491507838	566.13704108383	60.1500527202849	118.722969118449	130.30873731004	57.0385203356376	232.892272596725	66.9409953590992	96.2945157991597
S09GlcTP302	5346.3944890088	66.5916030396459	122.962476984634	118.980699993424	1175.62688370485	57.1227347159458	198.894914303511	224.401343741393	439.413916330717	51.5598048745153	110.611107861184	118.728908375404	49.4426353243283	210.196599764708	58.4870669709909	108.783914785411
S09GlcTP303	4983.68629927332	62.1755316939126	111.597303724097	125.401748343282	1196.5990823122	59.1216399936278	166.955793550971	211.937840942173	563.508439810091	46.9691746486349	106.683251245922	112.725982394189	49.0226212509732	208.585722553473	54.7964493322552	105.328591484802
S09GlcTP304	7152.83873704463	98.8845594421588	155.414353152748	152.586872382381	1827.21488781505	67.6955270784945	160.816284654754	251.90343860355	767.895459343454	63.33290665409	146.117177393729	141.216346992328	57.4453739288648	242.657679559189	63.1003823743427	155.891768675679
S09GlcTP305	7816.40545949707	66.1731782981544	128.049414273778	113.291610690603	1178.19768028166	64.4302253627377	88.613028762623	262.172658822938	1367.09458910005	NA	117.1239431934	124.789018341877	55.1411809597842	233.227309099398	57.868810281008	102.846998290054
S09GlcTP306	8141.87769101924	70.4202470397942	103.196986282778	121.420313379595	1125.52616304013	58.381694995742	65.5631863133093	296.8226493718	1886.53303144857	155.053151637715	109.493460695519	114.55205662386	47.2729067354269	191.420957602083	44.7853981298445	96.036387980342
S09GlcTP307	5975.58628315436	62.2789799330768	105.958234912934	124.585437906269	1104.88907797275	45.7997382522257	64.7105350510192	295.497773697519	1664.07043887609	178.512334864131	104.324145384383	109.142977456803	44.5903869144332	182.497956773315	42.60479419334	113.802416055283
S09GlcTP308	5716.79524444756	66.9715347603744	121.827775528081	134.230904616925	1278.32157120808	49.7333694629992	68.7387791013618	319.775850078709	1762.32929311449	151.399476749609	112.893620882519	115.927955849339	46.5482217870071	186.900398979605	45.2099691158827	121.494995883994
S09GlcTP309	5514.47989619917	63.943372465741	115.364963118372	134.675736874873	1269.01605177836	48.4603800130229	62.6789159100515	316.534403888938	1516.165567678	118.022302571088	103.300133512386	109.964340234807	45.6901802199661	181.246235823345	39.5215824221067	117.27051885181
S09GlcTP310	5171.72232004972	57.6695712694479	106.772182092665	122.839503464529	951.886318015638	43.1163190066921	55.2983800892443	251.030821288045	1127.72581518423	82.1108787655524	94.2459926160384	98.6602605131446	39.1529872026805	149.163617744807	34.8841265671387	96.8945496358534
S09GlcTP311	4068.82469322471	52.3654776385805	90.2693136826219	119.568563997806	968.450016885092	43.2704809474897	53.5859221991562	256.49073269452	885.653558769551	68.3704631797624	93.8159222665836	99.4729627575109	40.0502871773244	164.110156546402	36.8835721365742	98.8619149279486
S09GlcTP312	4433.2978476017	53.9484417314178	82.5180420597362	107.539549728965	699.18392663739	44.7519987045702	69.4341370212943	213.106423506204	562.725508193284	64.3826465802385	90.4960621709074	95.8079880880381	39.5915760476892	167.325226318274	40.5264570347297	89.4672525770236
S09GlcTP313	5097.6840371389	66.369050958359	109.841050161061	136.233879395338	1218.26220712644	52.863064406342	163.714072370353	252.597331528709	675.609396959023	49.6980129238898	125.23441310781	123.460709210239	45.9200470398663	182.815781335851	40.8241874641589	110.573020363706
S09GlcTP314	5475.47814829523	91.5411226594596	110.366103532697	142.33196111503	1847.74191912711	56.5755020296636	286.505044247661	250.949060103849	488.229718310532	44.6293655290165	132.738938768098	129.11969806203	51.1530536850042	210.023747858185	51.4197317004743	121.024116591248
S09GlcTP315	5297.98466438828	62.0111191093675	104.87394491412	123.956139896773	1164.38497424527	52.9203733096156	283.130699121239	227.137954031866	470.280035750162	66.4745990261593	112.911696025995	113.800701351468	46.6061953103583	199.718287432942	52.0248116432641	104.141559543924
S09GlcTP316	5564.69031883542	63.5903291535992	112.476648168103	136.75668709068	1520.66061540028	61.7165694809073	557.209511139764	225.259183447739	510.454810399578	67.0957086770155	120.32358710953	121.341199771779	45.7127076357809	203.103173391904	48.729651689174	126.878417600141
S09GlcTP317	5462.18944278048	50.3130802023398	122.920524275396	127.932246614466	1223.76589463963	62.4121311070323	583.497047072847	211.715349653544	641.946069991613	52.9968460490639	118.655564734787	120.957615563613	46.7671303265745	212.155709342823	52.7679947613087	104.282510215767
S09GlcTP318	5526.70468780392	52.180454113919	133.646588803732	140.090640565218	1500.31530176205	61.0153045797139	563.102056921497	186.548181509779	404.083217188369	42.233158514155	119.32776808789	116.951391581556	43.741435585223	182.6608982249	47.2791181903155	111.260889836451
S09GlcTP319	5076.21373009264	45.0319972998221	123.03839005692	118.719880601468	934.17391944823	64.3259527025913	547.158944905248	194.039030836019	314.743299845021	46.7872403543392	107.567944901048	108.995311064089	45.1034386349925	195.827410886276	52.0342999722011	99.1873555671541
S09WPTP301	5126.40400515288	64.6216756748355	116.613994221134	123.988657613059	1274.01962794299	64.5535070241867	316.302570054457	181.058127527748	178.307203103687	40.2594907173909	112.659208372609	98.9590933047243	44.4640506604041	214.750485542309	66.5819880109693	99.4243767579811
S09WPTP302	5826.43741122227	61.6958368791452	114.538799128036	125.125196017162	1106.08385488893	63.7245418504007	223.64562045973	167.65979370173	177.628381968069	38.2873220025995	101.991222064709	92.3519238730401	43.5979969116428	206.739355395162	62.1034978742679	103.610028491688
S09WPTP303	4840.13526691179	65.7986519042959	117.314387537641	123.626759734568	1173.59382668054	67.1319096969392	224.033158699631	184.795352176143	369.599531032643	52.8834134030521	113.225233696243	101.514645521663	46.7255303597233	222.106473152419	67.3784855462239	103.052722568348
S09WPTP304	6350.773353869	76.4237301556701	135.391818973701	123.513907724434	1165.98538185599	66.4936587075746	246.963662270221	208.082501006451	252.279982036812	49.9867065481894	135.1852203777	114.721574877566	56.0794737645006	248.072057456572	88.2494986573624	107.08272952773
S09WPTP305	7977.32941638398	82.5697866204085	134.770847912936	161.688438839686	1852.36305474078	66.3275543726462	113.995019355499	258.254670927012	808.318676726137	77.906048335677	163.144034202066	132.892325946942	59.6243359720142	241.271228013684	81.9752417509466	133.280183940135
S09WPTP306	7435.75722902969	65.2320352887055	105.241289700217	160.964220327596	1572.71099211467	54.8645675584861	70.8516941719543	345.66486479544	1198.2317854959	143.90700454762	156.371860500427	129.895188845643	53.6494210295583	239.915234070004	75.2612884413012	135.347537791645
S09WPTP307	8310.30314437288	72.626022997705	106.243324627223	140.334595689579	1209.1199886166	52.7553114455828	70.6044794899786	337.050814963397	1482.58058659171	175.026242060366	121.914361848979	114.336702374638	53.2994749634011	230.828159953205	67.9863127483883	114.753015902117
S09WPTP308	8120.2405671748	105.004315283038	172.358003241593	160.77637041741	2440.04843207597	57.5777332817465	85.3101485894555	433.853176885199	1844.50969134582	178.227004080443	203.785178223161	161.783226881881	64.0614769317493	269.68631879885	73.8395732628944	141.694517835655
S09WPTP309	7392.06428239393	71.9034443359089	114.495407928165	162.114803651169	1501.23333030217	49.5448612126527	74.4432286872183	334.378990888915	1541.13309047253	135.480962124669	126.487982302474	108.132296628944	48.0921958318753	197.402777275184	49.3088767875278	117.521729444723
S09WPTP310	6126.63948127387	61.8243244679228	107.144234988463	145.118726760428	1003.71243722066	44.3192314430023	65.9963730231314	301.905924963863	1322.3920649463	104.223620839513	108.778867738037	98.1792350004923	44.4298984514484	175.723393792958	42.9204839416432	99.0942555430423
S09WPTP311	6373.08997415193	82.91589841688	125.96005714226	118.549447075295	1252.69628413519	49.1227558203336	67.3852940741108	310.315713957029	1283.1884990534	109.991988684145	119.010429453294	104.851054613979	46.9345658782233	198.423552087329	47.7546660744691	90.5877791849687
S09WPTP312	4915.75387714438	57.7505009802717	116.82457367302	110.227512789131	1009.26857723371	46.4104201401242	61.4117205891778	290.48334819569	938.071457787866	86.365150160823	107.055066318961	99.8966013408084	43.738423144256	191.739209319938	43.7047111822804	84.3464754311848
S09WPTP313	4745.43253368044	63.7615198387795	101.614660206151	125.793412441708	1153.17477240553	44.2138008738131	82.533045914785	234.73555841454	502.638884259423	63.8318812984548	106.303475928966	97.9789688208821	43.4789458810375	184.701748545416	44.2848362092264	103.048477429002
S09WPTP314	4830.70739035522	50.8255903572033	98.2091652771299	121.776522596795	1279.84310602032	47.4752320765406	216.155147308586	234.64312800559	535.133390537382	60.2119057625344	100.524845302403	94.6949106306995	42.4133944482925	177.350771892501	43.7994118231166	99.8413290382391
S09WPTP315	4932.80554848308	68.3801925913296	106.404503998935	142.226375959968	1549.38645999542	61.4095615028133	344.426067160833	229.623512765024	398.325922652977	58.6747896965669	117.675666529718	108.03012326293	46.8660868560882	203.474055994381	55.0318462086368	123.769626135456
S09WPTP316	4666.2062004072	59.0608382319266	92.4647698117263	129.855485523314	1094.43576645071	58.4464815821905	389.123776590681	209.511091058384	322.677382122691	63.6159364363755	116.033224700894	102.154415760532	44.3019006707268	194.405620014213	53.6883782672257	116.519964801709
S09WPTP317	5290.3670630543	62.526409679551	113.92370568744	143.027354704314	1757.79090339172	64.7480464431464	491.450168677171	203.370944433126	350.006141062136	52.4092978670273	119.606636178339	111.067184576067	47.6140347925373	200.572760120822	56.2542396722497	118.735838827022
S09WPTP318	5050.04594215895	70.2915234625822	130.229462822311	142.457851304772	1804.55521917538	70.2395761129252	806.50511453083	216.066773582565	385.621389320759	54.4253334325049	131.965095180921	118.549983913972	48.0872623525481	218.345788862707	62.1993416012617	116.557855041524
S09WPTP319	5162.80117395465	50.3448522273962	173.252616778346	143.496689644276	2370.01863721603	84.2756067605818	690.049655609657	245.234561380869	847.298039529968	65.4499242853386	135.335385132204	124.294003670416	50.3823980894012	242.376114225168	69.6094158046645	115.161669111319
S10GlcTP301	6020.79229317459	70.5592687921273	179.819315743539	123.582771429611	1246.69277631384	56.9518777548539	230.428514145497	213.161031011145	668.843552572534	48.3539388342519	122.905904320666	125.333104093702	47.9077543708254	221.271956446382	72.3414353419175	106.762837455085
S10GlcTP302	6294.16258298792	73.1995311189606	187.3465948273	152.749683083398	2014.00258980382	55.7313124908976	234.683985006335	235.30147492898	663.928815825082	48.4708127486527	146.044537958919	150.137949471534	50.1014572619428	219.293077677744	68.5734695499057	121.111559962459
S10GlcTP303	5966.85801081986	80.6493286222905	226.859856117911	145.837622799442	2184.56006093758	56.6995128022429	276.330125652126	233.891861420151	639.156304134718	44.4842721233745	145.917899700967	143.894886471283	48.4361415106438	215.447849592909	66.7739437717255	126.220788326757
S10GlcTP304	7034.05993127328	90.7587883818606	180.591580232087	134.655631929616	1817.94832229283	61.2120874469758	298.899420820344	217.367586848293	631.046753315294	58.2728207481116	132.528276416656	137.156590576773	50.7536478132753	231.741453038521	71.7741787888523	122.415209406109
S10GlcTP305	9065.44444195475	101.017038377562	187.972976307355	123.284215372469	1855.43313557269	62.1242440256019	212.921761650521	194.701794638747	701.555435829168	45.2241079838318	137.087704788371	136.40253704305	46.1886489780383	207.889932875649	60.5434858589289	105.979897489792
S10GlcTP306	7915.66915088438	82.8679834498045	184.502657573299	137.775735335043	1553.86874308639	59.8247436150666	111.18320839119	219.810877983832	941.442324700169	77.7515267229128	122.799999081697	124.822454003258	45.1951043305925	198.460709043449	59.9228771168568	118.772966172093
S10GlcTP307	8465.68379665021	84.0035941228133	145.115473265936	137.78409194385	1347.1818768775	53.2499784901007	76.065188624301	242.01858546808	1249.90956149673	89.0347951309226	116.602401875314	117.644393906765	44.1682210109343	195.942136206936	52.932647719587	115.264225339639
S10GlcTP308	7581.92539735099	57.6756243554735	160.776602195096	114.686026992621	1017.68656147708	48.8871734139213	72.2256442806322	216.746175745885	1337.71959191801	82.4003586091541	88.8500689277193	92.9551396674969	39.393604293111	164.913580933053	46.1487039527106	105.885311542872
S10GlcTP309	NA	69.1937324856733	143.348577069389	117.650067744352	1225.49796966278	50.3045225505941	61.6028515798127	232.50210532439	1355.14168748056	71.8461058635371	97.1236189596889	94.015275082174	34.4560845702464	159.276245232663	45.7120975256384	86.2689519572558
S10GlcTP310	5045.14986768423	87.4165345866572	130.657340251645	117.746988083734	1193.70353090088	46.6630121416729	62.2679021034324	249.095090472397	1010.21388452267	60.8196881606635	112.0672607544	107.658968507534	37.8646593481445	164.798595613267	43.811198514102	99.847777383639
S10GlcTP311	4263.98868738379	106.08017228517	149.745052624715	118.198671348931	1521.87790117672	44.8437597929768	66.7035553455672	229.20705663691	938.694368129238	59.9889609512436	106.451705243747	105.061709529361	38.6386492897578	168.711729832642	44.9473056365756	94.6725465708909
S10GlcTP312	4727.00861381442	79.1940056102234	154.155470162435	146.634707613592	2448.43184988643	46.3783064037614	109.77164434897	264.789554631646	803.762875782649	65.1211599649798	126.296600317405	124.092565767226	43.8751282555003	184.734141720625	48.5285450656751	140.300733630402
S10GlcTP313	5495.12513348695	67.2210511807713	158.605323304565	135.107856310906	2052.26876260858	56.7416900980478	357.563308374212	263.99719192387	1174.55967895684	48.7093867173079	130.905025451746	132.518639745584	41.3047232148177	185.96495875454	52.3913733044857	118.184846235862
S10GlcTP314	4919.64356315595	62.883955924755	131.36404740703	124.932791075519	1258.00813271909	71.8498140349941	640.689844039142	201.431136593764	758.474629572612	67.8999381039613	98.3688700116192	101.322910802828	40.4087579316327	176.134067215964	50.329921110245	112.82576144552
S10GlcTP315	NA	76.6873904537769	119.242598810694	113.325708888636	1310.05890567817	85.4883529940945	690.258112600079	200.413682107544	801.442150701475	45.1966284986085	113.524513486893	106.003985600988	39.7514867128298	186.807637188553	53.2712092965928	95.7288681987231
S10GlcTP316	5633.98406669694	85.0666601924271	164.088935179342	125.278960119256	1811.59760952873	94.169124376864	1028.80833847221	187.513892830404	785.318251783316	48.1162392622403	110.32553598728	108.815712296241	39.9405887009089	184.152547740603	54.0620079855341	110.482103824883
S10GlcTP317	5774.69074211021	109.651925782618	187.973297116282	128.146429412767	2659.86922726737	96.5861185564717	952.127357767317	211.870043672827	756.925503153532	47.0260095411711	139.655063659173	131.008105909646	41.5806408658137	204.9504722196	58.3208142027887	101.505015847992
S10GlcTP318	6223.76208062418	55.7351234371623	193.825297406782	112.130286840699	1430.77691040004	84.0286404831231	886.514922431028	198.314704856239	623.574258460105	39.4601011814768	104.292647429071	105.535995494818	40.7902893915228	179.778602635134	55.4391561963016	92.489334398601
S10GlcTP319	6439.45177091266	68.1957961932914	243.657801813676	118.803286957208	1994.60569174822	105.050303731414	931.716954982895	204.430519604973	907.40168841002	49.8078106416953	115.665683078696	114.996115168275	40.4743064960778	187.70441135939	55.9786054396461	99.7757690805501
S10WPTP301	5449.32227692563	82.3924376763226	97.5917420610943	117.610924743813	1157.74498354985	45.1110587861533	85.7044328318412	213.95990230129	466.542908778463	44.0618058907885	103.875414624441	107.773625373885	40.6585797676982	183.495472359701	57.259127211341	90.6296521038521
S10WPTP302	4336.29636800588	91.8050506897345	105.533607721021	113.190968916374	1360.99629746742	46.690120220235	88.5726394742016	216.340475477714	518.603326562367	49.9656679236338	104.97124764971	109.928078328	39.4102213574649	191.17627494654	58.6941961794975	90.7255465055659
S10WPTP303	5668.86922565334	97.8671764750266	112.221419369685	137.519279210853	1182.70186458269	49.8341727682037	98.1716483251165	215.016236044036	579.905400672056	49.0505381865293	109.710477977838	115.439583802226	41.6789223010299	208.564891725283	66.4071138176008	104.418270978656
S10WPTP304	6161.40242590815	110.946014411521	117.983172579345	123.843693996088	1421.85892408464	45.8511340895462	100.554242816366	211.595332189886	515.886067285543	44.145329426421	109.870437539234	116.08606732493	40.6135313626013	193.327135809189	58.2978140363922	94.4517306989809
S10WPTP305	6307.33646435305	93.8284711196522	113.268282586933	133.200763710252	1187.06877436079	48.3305327903715	89.838629503646	225.277022230448	654.190260205678	43.7320861991683	114.876388731	116.301895428758	47.328728924464	200.696700318494	65.6363900183795	96.5521787244992
S10WPTP306	7214.23413948311	111.115820620325	125.749414179998	140.077087539085	1543.16023758816	50.3095655747588	78.1061393225371	272.327842611332	960.730221619818	62.3952323251156	127.858062368653	127.44415068418	48.1037375306288	210.263535252045	72.4954295050455	105.448390842894
S10WPTP307	6761.0895505773	97.2193550378239	98.888954430069	149.389316822135	1223.52884871138	45.510015405688	67.2258672762228	306.479373499465	1046.18335892302	123.230564186989	122.468820752974	126.613600060719	47.6847357237078	207.220272310172	69.0735507829324	106.377190463885
S10WPTP308	5729.31447578905	83.255960027122	89.1669813306805	128.211985777322	1106.82296682424	43.7498563455851	61.3915749394138	280.841553110416	1210.60171950054	100.722994632218	106.552213303212	111.176472444685	42.8886639922759	196.198084327477	61.8702483982438	94.5684736033051
S10WPTP309	5729.56570308158	62.4464091557758	79.632384330537	109.323388447734	762.866129807242	37.6468972867646	54.1577733048235	237.2478741309	968.600325890383	72.3701412450823	86.2203636394868	90.8719552087469	36.2203628970377	159.779084548711	52.1079983611529	82.1573011624682
S10WPTP310	5071.34951516988	82.8119698506323	111.967343645431	128.523016867225	1064.18054339594	47.6370775141422	62.9064541179742	256.005818562129	1212.51317353399	91.7764225734468	96.8180183045579	102.157218075785	42.2356448959654	181.482794863766	53.8232097765082	107.572811353951
S10WPTP311	4488.10218143648	66.418381542009	102.749999110986	116.360697243533	940.522547836009	46.7018728055796	55.4478239403108	221.734594499597	968.552971663984	66.313239313399	83.6309303640097	89.2857950680773	36.1246572532396	165.23547759174	50.1599655914972	83.6556681864899
S10WPTP312	4598.84150019617	65.8868678317787	76.9411128403279	117.259495423754	802.947978458028	40.1851069207886	56.6843750785649	215.511636639552	664.558010611115	49.2964558326257	86.9839888015815	90.7314742643869	37.6857884714719	162.023468108727	45.8280986210491	87.1619172383894
S10WPTP313	3980.88136833204	74.1729243931341	72.0169056440089	109.152161534178	764.006576085783	53.1167914998956	61.2257575653931	170.37986109191	255.703199079982	46.0350364323509	79.2823549894605	81.0449948121027	33.8385248966912	145.334078940345	41.8741518669288	85.3337340223958
S10WPTP314	4891.55198262185	91.9519331253754	100.140681749551	134.906152123902	1251.96868488306	43.3325322882243	77.5156035629624	217.154457088072	393.05312775767	48.8228733447352	105.140218346006	107.063146038596	38.7727784521571	179.212539564323	50.8983901597924	103.857733940142
S10WPTP315	4642.41199547411	93.3450147174557	111.617784949361	121.125474180562	1622.28116973536	46.7728044583965	109.820024269189	213.791464034901	481.379724860523	56.0122285281802	105.817218126767	108.426035581938	39.2244143601701	177.938040430236	47.6989944003055	99.3583777933021
S10WPTP316	4545.27195668889	91.0510860906898	93.4697250517158	120.655465469192	1285.59713137089	50.9832585751214	208.025730128654	192.441281185028	407.973802138077	39.6921555002575	104.286012265645	101.978561999775	38.539313162764	175.169378288261	48.3949015060581	93.4872927740206
S10WPTP317	4663.21769238444	90.1483060056081	136.867819899295	113.240167274926	1869.48596865234	53.8026945224475	311.139814382362	223.787487267087	542.616412556736	46.532287397107	115.630499376133	115.142733799287	40.0418353797732	184.370663154607	50.25249632637	92.9772957114086
S10WPTP318	4767.94250721195	72.7928967918114	104.001172598966	123.488621677644	1269.33173434136	57.2368778209738	268.277744832762	186.205197833905	369.107966016261	50.9262051849786	101.959190842794	98.9881586058131	39.8076798628305	171.108281415476	48.9304733583274	108.253614291038
S10WPTP319	4663.34733595747	67.1487174260876	100.12022850419	111.068823932952	1096.18517239973	58.7640282697677	307.143215382752	198.715049056748	502.755365712287	40.2364783717838	103.042290569	98.7122119965906	39.234280107316	170.571685242941	48.4409699689226	89.7157284891471
S11GlcTP301	5019.48202607904	60.5957848464292	105.272559906291	95.1206252122564	561.301401645391	61.5917344825269	115.169138694555	242.774239785076	1071.17100143783	71.8474568516614	80.0672653264853	118.054339680892	47.2191207330852	225.417022791832	66.9202923431859	88.2566360095239
S11GlcTP302	NA	86.3995728322498	136.408246441169	143.299897937269	1459.97073030824	60.844213124261	116.951183296073	297.137351677093	973.663090869874	56.5422736268729	102.857303388845	143.873330702439	51.3626098503449	207.139048403402	61.2203424483046	139.171775514146
S11GlcTP303	5585.86304415342	106.567380529867	153.633206539993	142.451600498147	1616.00535289129	73.9713282501138	147.708378681996	324.853116381796	1066.04134257265	66.1705369776024	115.682692734373	149.239530094581	62.5355751120372	304.815392161116	91.9029177970792	104.446961997416
S11GlcTP304	6324.84059100599	94.8811132172435	131.360189016015	113.533079063029	1279.95364568425	66.8792861626948	160.523764621229	285.595692384664	943.497742697806	62.3629405166149	104.710702614242	144.476949666359	52.8224311158401	244.309654659743	68.5518398763714	106.802730195004
S11GlcTP305	9358.7959209351	107.279396785588	152.716785537573	173.984600989405	2439.16670801716	74.6402318217844	152.148671865302	306.409258047766	1227.03400348095	86.8496619634864	135.088111643039	155.331098078734	60.098137611879	240.839670720874	68.5530019726336	154.965284819159
S11GlcTP306	7270.97066440148	63.7608654203257	94.865780528123	112.246643163612	975.533375530747	59.679070875229	88.3553409544754	254.233698859905	1367.44981488327	76.0645795126457	74.646644188107	102.332872163109	39.8845706861977	175.668420585552	47.0067728535619	90.3506148309733
S11GlcTP307	7086.02183114252	75.543726676925	114.330544253405	111.305571275129	1594.76361665061	69.3354438628249	89.7977031835141	330.739900209691	1855.66555041705	109.129477897449	91.5583376069822	131.364295822269	47.0523850279591	208.716377271797	56.7062999528527	97.9909712151052
S11GlcTP308	8719.66120623385	85.2500026635517	120.318623974463	139.654972427992	1196.85186966322	70.5241175213629	94.7115136189037	343.043594819035	1985.1320922387	121.403968217748	95.7993859270188	129.804731885513	48.5497117363336	209.343496024981	57.3051683878155	111.735496132376
S11GlcTP309	8155.38009158538	80.6848754414579	146.283036561312	119.953793647782	1641.6757932706	66.5660869641473	85.8058536942753	406.035223714906	1765.64043566127	108.998570029039	100.424766052733	128.818978834834	49.2041428515349	223.163853368653	54.5030746567497	112.476857281453
S11GlcTP310	7563.04024424973	70.0294494437597	113.987455071219	120.751325040004	1101.00035155589	66.1806736140581	80.4652925624187	372.735589276817	1631.4644871974	92.6622939697272	86.5996920248478	123.652156777682	43.6019380747035	217.601503162242	51.7396283455364	92.7865635459231
S11GlcTP311	NA	97.0720161325058	126.033589839357	109.771730316865	493.467268383468	65.0510171390377	78.6746965825261	308.378511429868	1343.60761395982	90.2237217072192	96.6340464501153	111.986529034525	45.4446926609942	225.950566392546	51.2117143202101	93.262060573201
S11GlcTP312	5423.05577301975	80.5427180994156	97.3937698551535	125.085786666341	929.161899712313	52.2550496711962	68.0846405743491	291.4571130166	991.63807858536	68.6274537949038	80.6300872525969	112.351595096663	42.1563787684895	181.277568606666	44.9707059268875	109.114038210815
S11GlcTP313	4829.95551972828	83.7584224471694	104.179287870838	117.032512319339	1007.69770600195	56.2776637833554	77.6254602166976	329.234700122464	845.427355596293	53.2267995174619	95.5955558750511	135.735873364701	46.7355612187001	218.129160925382	53.210286251984	105.312238265288
S11GlcTP314	5110.48834744238	51.9648788756635	73.4995935777563	103.492986304277	841.942993372892	51.6206869592188	91.4416116499519	237.654295478692	592.11907828702	44.5259988182218	74.0634262520569	104.392956150823	39.4420616987478	181.806273379428	46.7289159951982	88.1908185830172
S11GlcTP315	NA	79.6132332848058	108.01566296608	130.584586877103	1538.96317379368	64.2849037590104	195.110098330819	227.481600187758	626.535443933037	48.3343123726018	97.2546566533101	113.238231094582	46.7770713878235	204.396793892616	53.8826439696888	117.349030271801
S11GlcTP316	6578.12529758681	54.3297325182601	128.623577521801	141.14044641991	984.795052412559	69.2135201422474	212.281705047734	210.080539429965	727.585793205134	55.1836837091176	101.588828090958	104.732250719404	43.0841462181019	218.805791867689	61.0034479383667	100.892029972085
S11GlcTP317	NA	72.6647105396858	107.016991977612	121.449693366199	1604.55400354888	66.7991533925182	199.704969700217	240.501496164555	554.65612548019	44.9153454364703	88.4190366840648	121.174296188041	45.822206959103	203.350954739757	55.5708555186121	109.697067414678
S11GlcTP318	5221.25995314076	85.990444657937	146.413233073286	140.901860369365	1938.58446326463	64.5071610581895	352.453305813299	280.368150515957	492.110866424751	58.8936056471635	101.634095737722	139.655964323404	50.6545848611679	224.977289380898	59.3434461362484	135.820969319843
S11GlcTP319	6219.47506769421	61.0596200818129	121.986622046002	127.333419132411	919.273456425934	69.227205458829	300.158095403974	251.706790097614	766.299013268652	55.4930791369918	91.2324105543433	119.603534322955	45.9515493580201	221.419502444218	60.4217766003437	109.73282419684
S11WPTP301	NA	85.3809066195907	147.449559075594	137.986935914515	1275.06383061404	101.034958123029	174.763605552235	275.164893719005	595.415143220253	52.9841922421506	118.92222846557	151.962539479574	56.9699020141426	270.794081210183	73.662943428808	142.048156154664
S11WPTP302	6617.1944904034	108.166276632887	153.368713494005	130.417507016903	1502.54875531723	112.257149287322	199.950103696149	309.54793541637	847.694220514109	58.8410638816027	131.37477783466	167.506116907246	61.6351372548002	315.516968046762	81.9613788628382	123.485455869726
S11WPTP303	5668.29684437115	80.3521908700167	115.244477732345	119.705642368691	1259.86651888462	106.381538038017	205.957406736834	246.15128869896	654.942038855527	52.8014631862611	95.4932216072686	124.619791413918	52.2837584991595	239.953001490692	65.3591211429197	114.612527030288
S11WPTP304	NA	108.483098985269	128.881166907239	111.311526315832	1208.15962366118	102.109409517311	246.294839894938	265.564269926602	642.510379668234	49.9916530117923	124.198684566122	151.213119694859	59.5611798152515	292.751026794814	78.6354909330373	119.454577710699
S11WPTP305	NA	113.224949364317	115.366422468285	121.552358288267	879.111112295135	102.495240877687	187.917264885775	294.073788712445	908.237684360956	62.2990132161117	130.737553293367	159.146129440626	62.2518766231438	266.305229592674	79.4106310077828	118.163749317526
S11WPTP306	NA	112.451412279107	134.83435484831	153.532334763693	1234.01982964317	99.7840320181129	127.423192308452	329.014338383829	1322.12333522219	84.1098813968583	130.531825204679	160.041225580767	61.9876595669454	270.4003616702	74.4679844544596	114.850709845567
S11WPTP307	7964.82815691074	101.434502861065	127.220129348247	148.861401629949	1620.15079388839	108.689127462927	116.473688355795	351.498778175801	1754.46678816319	121.261491363155	119.833822342389	150.441650205486	60.3491807293026	254.687288660372	72.3616798806383	140.952029451008
S11WPTP308	7016.39468489574	70.9584377712658	96.6117330250585	111.437420483707	987.221375217014	87.6667684921701	96.9302710229418	333.90165402754	1553.01215648796	94.6260355680965	97.334764338355	125.926764777562	52.4535677885339	211.913227066719	58.8446678789096	87.099571351106
S11WPTP309	6418.67261226897	89.202396525521	129.486399521829	140.951457565076	1669.31181850161	96.0526664990452	114.667693088675	369.028503513401	1713.73124327078	100.078529870065	113.205326842852	139.068118055659	55.9078949411105	247.000505925443	65.9133631028962	108.588644697415
S11WPTP310	5783.94137871779	58.3410591441359	99.8332999884745	101.427023961002	1068.58354211123	79.497012138719	94.8935769693695	275.316925923655	1267.34261784468	79.37360645339	80.918368569505	107.181279762352	47.4317378996457	215.192625514147	52.8950252610125	87.0252649990312
S11WPTP311	7098.08640944796	92.0105641899667	126.169916147014	106.840822372185	846.789203472565	84.7765256983314	97.9180273088878	359.243647271993	1311.07819854854	79.6592717092456	112.343977100009	139.615568059674	53.5767296627499	249.675196071743	56.2474893169459	105.051366509507
S11WPTP312	4991.62875705133	75.8390775190247	116.348636408894	140.70099948614	1602.36267317723	75.8547461711071	83.3691843899559	317.303516413086	952.183290381307	70.6376391173351	98.2910450926726	126.591321252174	50.3275950967111	212.906998521108	49.8666636279084	117.303281487353
S11WPTP313	NA	64.1186946162953	107.59655430177	125.857702126678	1076.46687413022	72.4547935185728	83.4830172477834	282.114713337675	979.474791544667	71.8719417624204	89.0234208130794	115.921317883506	48.4538429160573	224.179369912752	54.5245487079521	99.6923906439329
S11WPTP314	5425.5431421518	57.2498341389179	126.971723770228	127.651253478276	802.294912473954	78.9636547820535	86.9121306477061	312.783834010737	1159.08813325525	71.9881220060763	99.420823456247	104.162860364415	49.6088471747413	220.814392317443	54.0842928311424	93.018003448057
S11WPTP315	NA	92.4423296581718	121.021643522883	119.828858515431	1590.36663701512	88.1381673308899	190.369669255802	268.115033733531	850.989058312127	53.13545010793	104.385918299794	125.735293748344	51.5482784580496	251.099032666163	57.1021318730879	103.49143910627
S11WPTP316	6770.2787667555	80.3962310266409	128.594617836019	145.215314912521	1630.54700393355	102.332776688161	361.209715158919	297.338058618418	892.898666511604	60.3323330315893	98.7700812219254	137.167513896166	57.6480175584754	225.347784078776	56.8459037500914	140.099164208026
S11WPTP317	NA	71.5296119873616	203.398650120377	118.892751648793	2098.10942904583	109.147635152242	526.741477041793	179.11845793375	1132.96878150393	65.4358344521606	116.772099700604	121.878690972247	36.0395059740946	262.268308573896	71.5878419591718	105.274657506063
S11WPTP318	NA	86.7928973681777	192.67455824508	149.798762943558	1725.57600328259	113.523273072217	669.931374320916	327.26709501561	1051.48912018237	77.443785654086	123.082127485122	159.041956783718	62.7368884019212	265.425419479967	68.4149649085392	141.84086957445
S11WPTP319	5383.6630116382	48.0767065903336	194.257829650551	155.429815535974	1924.49820479958	112.063572375114	620.693514244372	361.17047315266	1350.67526594519	88.711128745941	118.729148122784	164.152711114451	60.4747245825139	275.533314472814	63.3680739428329	141.37613691731
S12GlcTP301	4844.79251925382	69.5264124474311	111.198674252212	120.770415712249	1346.66712774733	74.7380650218432	136.578881236721	235.113986758287	455.305691426139	59.2913580122376	116.638060462288	102.940787952085	48.7059096731574	211.532174146835	74.5709219319858	123.061860074019
S12GlcTP302	4891.46320996675	87.659645350335	149.200474739237	130.569988785207	2130.03905838555	87.7219511590187	167.758078518988	262.903664977125	525.390380803655	63.0505284763951	133.653980600222	114.312651032981	51.4264470539149	211.369771780984	72.3324929435783	131.362584054614
S12GlcTP303	4721.97520429882	96.8652480347073	136.950101845631	131.125620153931	1876.4361449264	93.5659059218628	184.126572069309	257.898029027609	675.569318331329	53.6805359111784	132.425101030071	115.09474702474	54.562056560017	228.504469087176	77.0895363220514	141.013367886867
S12GlcTP304	6369.04790950834	62.0909526440871	100.135244044178	124.367245548354	1008.55845040877	94.2982141981321	148.303061599743	206.028693032289	502.981497411449	54.4204379711818	99.869003532114	95.8170833439183	47.9577698321804	205.885299558394	68.7454989084983	135.398035380175
S12GlcTP305	6060.16965102872	60.8316987207856	81.9411296355625	129.085798324374	1028.97039039389	77.7182369795479	77.5072375665944	205.536193951152	575.466249792687	73.6448469359335	99.9818687333236	90.1224936456647	42.5234530451828	173.42344295926	59.0581023186518	140.128806526072
S12GlcTP306	6706.76774447353	56.6715181028892	107.318190354507	135.347663343344	760.429691039891	74.245177606637	71.0710363402229	241.438133164924	1252.04701544913	109.440928500309	104.657522868602	95.192918394272	44.7066013832235	176.830509585517	53.7978012499171	118.26601722658
S12GlcTP307	6232.39798711832	62.5660245649185	124.552596388774	117.335258987322	1289.20599793496	72.367502252849	67.3801542700233	256.660296529519	1605.93961494931	98.6455471436338	93.811675523623	87.2506203868892	41.8106307145303	169.740780151992	49.2024905158353	113.207146755006
S12GlcTP308	4495.27308849576	64.524097192975	102.519245824747	114.410936403844	1214.449964334	66.7227095285924	66.751771128292	268.868191066816	1465.00324040988	113.640444060589	93.2978850964043	85.9343403509133	42.3195014209622	169.821149395643	49.9892641513601	115.0435095182
S12GlcTP309	3611.85797890425	66.7013511847053	130.519026725723	124.601657334009	1161.59572330551	67.4969216811494	74.8860562653569	278.833922539762	1456.13170959597	102.938522107164	87.7823432738145	81.0725969537163	38.8564131109185	169.258831040073	47.0722438681024	101.952163269204
S12GlcTP310	4341.39793415352	71.8952262050568	96.5191021461631	131.398937046889	1204.55119337189	63.0367973537091	66.0618805164025	275.312221022794	1002.37510164509	76.4436929208368	102.318515935134	90.3516710457143	40.773595402465	158.958685761457	45.6109442804377	126.501081938146
S12GlcTP311	4068.7849932384	78.3908854515646	123.239703851586	124.647866029255	1581.04595192112	61.6167130222863	78.7976454036366	293.729755040465	934.24784770704	83.1412240759784	103.078454845094	87.6377387092562	40.1814320190653	176.374663974534	49.4452363720855	100.106947931949
S12GlcTP312	3846.48608703226	72.5222048183226	105.532618838732	121.685163416964	1693.8870324683	68.6521206150671	108.165048543437	275.048244882411	861.213810893896	58.9379329346722	108.728716093536	97.5757741742801	45.2448077794932	172.1313403124	50.8378879099702	125.519869383286
S12GlcTP313	4615.78050807414	69.5478787188755	97.3792752323214	131.032773989479	1363.49747852003	74.231576773756	176.201705853179	256.169093041117	745.545205910071	59.252762480154	109.033928198372	96.9244238828391	44.322656171561	179.042582300145	56.4168755832629	122.60083561777
S12GlcTP314	4616.17152576534	88.2794857074978	142.351197865687	102.772214619393	1831.43156792308	94.6210121435059	277.45130742378	238.351771960769	649.622390813848	54.714418140604	123.756827686463	100.642760313844	43.3908694311149	190.030013207054	63.6886311208558	101.415417770357
S12GlcTP315	5950.78591653051	85.0310371711779	126.79557852234	107.446834057878	1883.29177053925	100.128352545465	530.448013387744	186.372657784769	607.526909655685	46.267223793402	109.114081770644	87.1808573670836	39.0943221068888	160.94368874373	54.9861002963105	102.988745778353
S12GlcTP316	4237.90610589114	71.0300382185844	102.67606002517	120.684077564774	1217.81254725867	109.949767731989	746.9513557341	197.510632596197	604.131822253362	55.9888411146042	107.315559503761	93.7370270777399	42.393883895233	184.767346801485	62.4503265644992	123.189384885987
S12GlcTP317	4572.06750986998	54.2493961781945	126.632659636196	108.923497297895	1210.05768424051	114.20066378801	656.118205630495	168.454123059071	411.229345622142	42.7353402848834	97.7027513366385	83.8108638122673	40.3211623742042	176.071044342656	61.8625718292103	92.9417112014778
S12GlcTP318	4624.00896523221	69.1989072674975	151.19825774712	117.62766580071	1307.82249958476	141.015037283008	1140.40381773811	163.645006732284	493.247848095689	47.0569908398764	105.543126504173	93.8765085426457	40.2356289755949	171.348929889743	65.9654444561683	103.423989977973
S12GlcTP319	4134.56979262759	63.9030997959741	187.529326582833	101.843521540293	1397.99138459949	156.432991952896	1300.59607435063	147.124192815599	676.519152872185	44.2083402465348	119.065159448449	98.0838337057064	40.7901751166434	204.815645568415	74.9651044105263	97.4480384989315
S12WPTP301	5837.31990092433	109.608744388618	166.400193875192	144.422571924144	2769.86035773412	94.5200352627566	191.231945575139	297.133147360237	645.685990809121	63.7043987061749	169.880567712751	157.619508010349	61.8132011654426	261.561746892777	83.4399453791213	151.934097060882
S12WPTP302	5859.08187106182	129.370063920278	134.726565151626	139.146364705928	2157.81633497145	96.0424614393625	210.342425690639	264.810038319733	590.006866590102	59.9432969111178	166.388910187973	144.710245439367	58.0423887614171	246.974698700777	78.3290919794691	147.063837308235
S12WPTP303	5329.55961486495	99.2089441224587	121.630914228831	124.126123549697	1817.02585502872	90.8517515803037	169.506792965052	224.003628199259	505.628922226356	59.1327619494083	135.233222646744	115.754237364067	50.3086127110433	229.021810941865	72.4711870672931	136.831022786295
S12WPTP304	6169.16372392955	76.6618166919402	114.7626248749	131.189885560016	1619.58537358033	83.6763278892795	155.75898939515	244.267591817844	533.53223892354	64.7796447324806	146.691529588547	133.084572246645	57.9449275150752	258.129239656225	89.121922580624	140.789505977089
S12WPTP305	6976.45756882825	127.054938573066	122.992910763915	142.466451064394	2019.03457549165	79.3985851402297	103.963905916222	296.082625899715	781.849585705865	90.3647701945741	168.607747014835	151.075338107928	70.6044381358268	283.302833253721	109.900118877397	153.497836890645
S12WPTP306	6562.43131031352	108.94883603739	147.629376192615	158.718157843125	2510.05485516534	87.7868073501971	94.6330963434966	369.51957626159	1377.54497843905	148.541654397894	179.541265776252	159.848259408759	68.7584737842826	288.084960482581	103.597648397221	149.846865228344
S12WPTP307	5912.94980304936	104.398952614769	127.035497989285	143.397066509548	2211.81041144742	70.3661340419946	86.7070439048373	374.001659334702	1574.86759491462	131.874992191831	147.89050161109	139.976131965224	60.2870773718232	252.469403234391	78.8170075114596	138.158681174503
S12WPTP308	NA	105.132508856822	114.785505321865	122.980447164518	1956.08644624936	60.863830499686	84.4488941209356	342.188827048406	1410.20019476724	148.219611823943	132.015781452653	120.214741821978	53.0925594354518	227.86177806412	71.4646372445944	123.800522236631
S12WPTP309	5497.1088162389	100.71523615727	104.235633778353	132.919083695558	1379.52524665016	59.8542294064091	84.2644718685137	331.815465950959	1463.64352268748	112.207825772876	123.474311282829	116.68880851993	53.396771084903	218.949357010424	69.9231115571033	111.875256828691
S12WPTP310	4988.41379224489	106.894166058154	115.424468851064	127.841798394774	1504.78820841156	61.6169892051512	78.6364615184506	341.118026670391	1072.41909354292	100.692807387399	140.98287230731	130.145121473849	54.8215729306083	227.756830679431	65.7596021764287	120.970629563447
S12WPTP311	5126.89109185501	94.3059669631655	96.8381215063189	133.857073862	1487.6171050433	55.3684808239379	72.398619338507	300.57874675931	895.458666162153	84.7874377297138	130.48125520038	120.713278435905	52.1704916167745	208.0315277018	59.7613703508336	138.895844291607
S12WPTP312	5102.63915940505	87.9617110369735	98.3311648373917	132.852819213532	1354.32278478414	56.1579002624397	73.2396054648645	280.957397796878	814.519270406738	85.8405650256614	123.588571693271	117.975802444282	50.5321725630216	226.810182617068	63.3888235935578	136.223832986443
S12WPTP313	5041.19227390423	102.987038926205	89.9085780377069	132.991795846781	1735.71678332563	55.4478519648701	93.3214509334167	262.713487167661	812.682214505642	54.8044407294357	128.80532348158	115.26745528509	49.5098875027993	194.018502592883	54.1070895420876	121.004955035771
S12WPTP314	4623.83734700115	109.656340870632	128.052427057047	130.18795793911	2072.65366906026	74.6035712566639	177.466637926692	276.831389062288	626.214742158542	63.0089948860013	173.347696715659	148.865839323613	54.9416592271747	230.367305385954	67.3229018472546	125.183556630018
S12WPTP315	5274.3857278925	71.4583133042622	118.166514147873	130.130555275204	1248.00895861163	86.7126018106205	228.363917577875	247.647657571184	747.088197253218	61.6661574804779	104.25889517323	119.073475259919	52.2380047427944	219.39249355237	65.8966747022722	116.654759292105
S12WPTP316	5523.72318072522	83.7668959375235	109.792452496146	123.87135110918	1799.76810362861	110.64249976101	432.026365191452	229.719177424048	631.269301767695	67.1416445512834	139.76119404002	121.390423552386	52.1093574906584	225.287505822053	72.5575990248739	112.011006635264
S12WPTP317	5169.48783431923	116.660972674428	146.83010212553	134.778585574134	2404.54346129507	111.408437024	700.254910348479	260.528241427691	764.790232637567	73.9347536941589	157.103869294529	137.543307972697	55.8797988177671	246.00070534378	75.2907836180559	147.527592787622
S12WPTP318	5588.33943525888	94.1747807799288	152.022211752441	128.012553169053	1588.10670337528	115.223696297681	601.699325353167	236.141488998073	794.840263487366	65.1119862092245	135.169531672863	121.344913794802	51.0275802304601	229.235329814989	74.4493485832804	115.414051774896
S12WPTP319	5572.53824137224	112.285582766057	195.492681803153	118.756240488068	1891.76868118384	129.401005287717	768.941057606601	204.145802406488	603.581616415319	59.8750276017857	148.428739734133	124.993679036682	50.5429857423337	240.743891513798	79.4818613802954	124.680785869958
