# Supplementary material for: Systemic Lactate Acts as a Metabolic Buffer in Humans and Prevents Nutrient Overflow in the Postprandial Phase
Source: Front Nutr. 2022 Mar 10;9:785999. doi: 10.3389/fnut.2022.785999 (PMC8961325; doi:10.3389/fnut.2022.785999)
Supplement: Supplementary file 1 [file Data_Sheet_1.zip › TableS4_AbsoluteQuantification_AverageSE.xlsx]

## Sheet: 20191117_SIM_Batch_NoNorm_AbsQuant_SelectedMetab_decoded_OutliersRemoved_inclGlcSP50_Masterfile_Median_woS02_WPGLC_AveSE_forPlots
Intervention	Time	Group.1	Glucose_MP_SP50	Glutamic acid_348.1	Citric acid_465.2	Glycine_276.1	Glutamine_347.2	2-hydroxybutyric acid_233.1	3-hydroxybutyric acid_233	Alanine_218.1	Lactic_acid_219.1	Pyruvic acid_174.1	Serine_306.1	Threonine_320.2	Tyrosine_382.2	Valine_246.1	Isoleucine_260.2	Lysine_434.3	SE_Glucose_MP_SP50	SE_Glutamic acid_348.1	SE_Citric acid_465.2	SE_Glycine_276.1	SE_Glutamine_347.2	SE_2-hydroxybutyric acid_233.1	SE_3-hydroxybutyric acid_233	SE_Alanine_218.1	SE_Lactic_acid_219.1	SE_Pyruvic acid_174.1	SE_Serine_306.1	SE_Threonine_320.2	SE_Tyrosine_382.2	SE_Valine_246.1	SE_Isoleucine_260.2	SE_Lysine_434.3
GLC	-60	GLCTP301	5299.13	68.9958	155.557	138.16	1451.73	76.891	206.817	233.782	608.63	52.011	119.254	119.023	49.6626	250.212	76.8641	115.283	230.818	3.88654	10.1827	9.93826	182.692	5.25288	34.1679	13.959	70.9079	3.64087	7.51659	7.96619	1.91073	7.86647	3.11279	6.50625
GLC	-30	GLCTP302	5212.31	75.9904	155.599	143.24	1658.86	77.0756	233.42	234.747	559.551	50.9344	126.79	124.112	48.8264	245.088	73.0019	120.71	241.023	5.32042	8.23432	4.36914	113.46	5.70942	46.5399	12.5686	47.3364	3.4057	6.61078	7.0727	1.39429	9.63714	3.19447	3.93274
GLC	-15	GLCTP303	5495.33	81.2463	156.352	144.508	1654.79	79.8745	199.48	235.589	577.649	48.5243	128.024	124.029	50.8524	252.953	74.8839	117.464	195.542	6.50278	10.6539	4.71771	118.796	6.11522	21.9072	12.4286	58.4811	2.8937	6.97358	7.60907	2.27568	11.072	3.66672	4.65726
GLC	15	GLCTP304	6490.68	82.4944	147.237	141.234	1482.86	79.4054	229.017	220.94	519.361	49.606	124.747	121.772	50.0568	244.939	71.1236	125.167	199.878	5.14216	9.17414	6.52693	131.34	5.31067	35.0033	14.1411	71.3094	2.95337	7.28044	7.96344	1.99917	6.06462	1.99581	7.20692
GLC	30	GLCTP305	7847.98	79.9075	145.365	146.263	1509.3	78.6893	150.844	233.556	880.982	67.7081	125.586	122.194	49.4758	235.501	67.266	126.334	302.766	6.03707	8.86319	8.29906	132.036	4.22094	18.3366	13.4487	118.653	5.22945	6.27325	9.07443	2.19648	8.74373	2.35093	6.28943
GLC	45	GLCTP306	7389.43	72.2726	129.756	139.355	1326.37	72.9724	94.3289	247.352	1191.15	96.1128	114.534	109.527	45.6027	218.204	58.2456	116.22	236.588	3.78603	10.6376	6.71103	148.447	5.11214	6.76887	14.0505	111.215	8.4112	8.85244	6.78219	2.07505	10.4806	3.0643	6.72796
GLC	60	GLCTP307	6946.73	76.4592	144.572	141.972	1484.52	69.6898	83.7092	278.771	1457.41	108.342	113.774	114.187	45.4624	218.885	56.7157	118.117	331.006	5.94277	8.55442	5.79461	167.541	4.16515	4.32151	10.2083	81.6229	10.1631	5.06249	6.72851	1.39377	8.76847	2.13189	5.51204
GLC	75	GLCTP308	6672.28	70.2985	143.658	133.671	1379.18	64.9291	82.5293	282.609	1494.54	109.992	107.705	107.237	43.8214	210.421	52.8003	118.789	394.112	3.72096	9.64821	6.07309	90.3107	3.1361	5.21796	10.753	76.5232	7.37293	4.69411	5.52887	1.56409	10.7243	2.07007	6.38347
GLC	90	GLCTP309	6003	71.929	144.704	138.14	1474.41	61.9317	76.9821	291.728	1372.75	94.6249	107.76	106.516	42.4732	205.318	50.1227	108.792	414.031	2.64613	6.6366	5.77474	147.392	2.46958	4.05903	14.5085	57.7401	6.99039	4.91603	5.77731	1.6714	8.75555	1.47315	6.22793
GLC	105	GLCTP310	5717.53	75.7744	126.064	137.531	1394.65	57.6045	72.7676	279.82	1057.52	77.8393	110.166	104.939	40.6859	199.025	47.4175	113.228	347.112	4.13734	5.75045	7.26092	92.6955	2.57678	4.12153	12.7577	74.3968	5.4766	4.30774	4.899	1.59703	9.99604	1.63167	4.1545
GLC	120	GLCTP311	4738.62	74.6932	121.616	132.687	1162.6	55.972	74.4057	264.276	940.477	73.2022	102.266	100.529	39.8752	203.973	48.8275	103.918	224.897	5.34441	5.55236	5.68591	94.619	2.7696	4.51141	9.31851	54.7866	5.73622	2.6687	5.00026	1.13769	8.43311	1.44289	3.57447
GLC	150	GLCTP312	4662.04	67.4171	117.528	136.714	1469.06	58.3067	84.1724	263.743	787.419	62.709	108.141	106.505	41.6375	203.435	49.1704	114.851	160.41	3.94176	6.46057	8.12881	172.957	3.48356	6.21938	9.37119	98.3101	5.92526	5.44348	5.64995	1.56257	9.143	1.54827	5.38591
GLC	180	GLCTP313	4975.2	71.3179	112.181	132.362	1369.21	62.9585	188.177	245.566	660.917	52.065	112.281	109.627	41.4022	206.346	51.1221	108.57	133.489	5.23311	6.55028	5.57001	131.552	3.76541	31.1951	11.9905	94.8832	4.09784	5.03751	7.12882	1.74113	9.82497	1.71231	3.84811
GLC	210	GLCTP314	5107.37	74.8448	126.777	134.597	1585.81	75.6381	380.016	244.571	654.39	52.5033	116.988	110.398	42.983	218.837	58.0151	115.136	137.14	5.51447	8.20969	7.49273	149.798	4.85595	63.872	10.7207	45.1462	4.53819	6.6001	6.05932	2.08764	10.1309	2.41453	5.56669
GLC	240	GLCTP315	5342.08	75.8229	125.212	131.697	1445.47	85.6111	481.595	217.324	619.111	50.8226	112.241	104.508	42.2868	213.422	57.8822	107.277	102.22	4.12661	4.79605	6.66524	77.6822	6.37033	59.0721	8.0522	37.7579	3.6965	3.2523	6.1217	1.34841	9.0217	1.80702	3.74377
GLC	270	GLCTP316	5248.35	70.4944	138.069	135.09	1454.57	94.0218	651.605	214.077	646.994	53.3085	112.578	107.938	42.6137	222.718	60.8182	113.138	264.223	5.26677	8.68299	4.29992	98.9346	5.41338	81.6786	8.11003	67.5764	5.18499	3.70014	5.02414	0.770151	8.55673	1.82414	4.80504
GLC	300	GLCTP317	5211.1	73.4508	151.238	133.704	1756.34	98.4986	724.663	222.125	626.23	53.0778	117.133	112.987	43.9268	225.995	62.5216	113.06	230.091	6.67489	9.99789	4.63301	152.57	7.03044	78.612	9.26491	52.8638	4.45996	4.6786	6.18433	1.68064	9.26431	2.25609	3.5367
GLC	330	GLCTP318	5355.36	67.0166	168.947	137.18	1719.27	104.198	756.951	221.82	584.601	49.6942	122.093	115.28	44.2461	230.326	65.377	114.864	190.359	4.03508	7.00797	7.37333	94.9636	8.8354	80.511	10.7402	46.4271	4.55387	4.76371	5.09716	1.79849	11.9609	2.91709	4.74106
GLC	360	GLCTP319	5274.72	57.7276	157.395	124.651	1314.88	105.909	788.803	197.364	631.811	50.6643	107.18	101.88	40.6243	212.923	61.0971	101.162	255.962	5.44353	12.2871	4.27125	109.733	8.7328	100.009	10.7003	65.3429	4.19571	4.14356	2.86159	1.61827	6.94131	2.79146	4.3322
WP	-60	WPTP301	5341.81	74.8777	142.92	136.419	1598.56	85.9923	254.041	229.048	505.27	47.9454	123.479	118.158	49.7597	253.477	76.9122	121.072	193.165	7.65346	10.9496	5.21366	180.279	6.44917	45.7133	14.8215	52.2111	3.46635	7.358	7.22036	2.04154	12.4414	3.51535	5.8663
WP	-30	WPTP302	5358.65	78.1114	133.04	135.672	1329.14	88.402	265.303	227.594	533.788	46.3916	119.212	116.249	47.6145	240.846	75.5329	113.705	218.942	9.13542	9.98222	5.43935	138.382	7.00823	47.9081	14.1788	56.216	4.1662	7.80498	8.78603	2.68327	13.379	4.85011	6.66545
WP	-15	WPTP303	5429.86	74.1836	144.911	142.279	1571.88	86.9497	237.434	223.874	556.086	49.4676	121.697	117.493	49.7818	250.176	74.1299	127.001	117.615	9.6178	12.978	6.19973	199.298	5.99251	39.9738	13.8066	44.3756	3.55305	7.62369	6.01254	1.8213	14.4743	4.07369	7.48725
WP	15	WPTP304	6326.6	90.1669	142.235	141.015	1640.43	89.5848	348.303	222.317	446.623	48.2572	140.066	129.588	53.7438	270.853	85.9805	131.017	192.381	6.53712	9.07039	6.01262	161.135	7.09545	68.7193	11.2895	41.0934	3.83876	7.09303	6.03091	1.81275	11.4082	3.52328	7.98584
WP	30	WPTP305	7366.18	87.7977	134.181	142.757	1479.13	91.603	184.363	245.349	696.128	58.9146	132.709	125.118	56.2033	262.342	87.4708	126.586	245.392	8.08564	6.45019	6.99541	122.822	7.31059	28.6556	10.7431	70.8806	6.70652	6.70355	6.51671	2.39462	11.2685	4.01275	7.04059
WP	45	WPTP306	7153.33	81.9238	136.598	149.993	1589.78	86.556	124.43	279.927	1095.44	88.5643	132.63	127.978	55.1691	262.698	83.7327	125.369	249.885	7.37309	7.7214	6.38486	127.733	7.31026	15.6699	18.6776	108.806	11.2359	6.71739	7.93081	2.18378	10.5819	3.63137	5.3177
WP	60	WPTP307	6942.46	82.5243	129.365	145.378	1374.54	78.0962	100.175	300.324	1335.01	111.412	121.413	120.386	52.3868	245.683	74.1096	122.706	328.925	7.13693	7.59615	4.57678	112.738	5.54802	7.26088	19.8606	120.315	11.2266	4.86575	6.47274	1.88741	9.18982	2.9167	3.64694
WP	75	WPTP308	6857.96	81.2492	131.075	144.174	1568.34	70.5278	94.0595	324.619	1369.41	111.934	127.917	122.728	52.1777	253.556	72.2052	124.549	270.544	6.78569	7.99784	6.01159	134.46	4.22903	5.27064	19.3914	82.726	11.2654	8.98915	6.83894	2.12149	13.3998	3.6588	6.14155
WP	90	WPTP309	6288.83	78.8545	129.985	146.253	1432.18	66.0809	89.9531	298.75	1283.78	105.453	116.577	111.889	48.7155	229.993	63.4591	119.519	263.57	7.62722	8.76479	6.74547	114.474	4.5732	5.87945	18.0418	82.6395	6.49529	4.97918	4.79365	1.91201	12.4907	2.96255	4.96625
WP	105	WPTP310	5762.61	70.3721	117.017	135.842	1126.37	56.502	78.8733	279.372	1073.38	83.7494	106.734	103.212	45.0031	213.091	57.9308	109.112	216.632	7.63164	6.53798	6.01257	100.913	3.19365	4.29541	19.6548	69.0925	8.32662	7.41074	5.72756	1.94577	11.8135	3.40649	5.34649
WP	120	WPTP311	5578.06	74.9926	119.97	137.771	1185.9	57.6563	78.4839	289.762	1073.4	77.2307	111.571	107.07	45.3108	216.156	55.9275	114.574	251.772	5.81615	8.15558	6.56799	108.397	3.41289	5.42168	16.3519	64.3698	6.03211	5.85106	5.60508	2.33995	10.6332	2.27888	6.59209
WP	150	WPTP312	4978.89	71.0103	109.726	137.061	1225.52	56.0893	76.1088	261.96	814.067	68.8643	103.846	101.944	43.2251	205.455	50.8597	111.882	178.031	6.80778	8.03946	7.98736	125.509	3.33532	6.40857	17.8707	65.0491	5.56264	5.55036	6.42027	1.66259	9.22032	2.09234	5.29267
WP	180	WPTP313	4813.92	76.9658	102.072	133.366	1238.44	57.561	93.0126	238.393	622.656	53.7952	107.602	101.876	42.8168	205.215	51.5045	109.79	167.31	6.41052	5.42096	6.45203	109.577	3.11175	11.134	14.8168	73.2501	3.86405	6.19155	5.79266	1.51834	10.8199	1.93215	3.79634
WP	210	WPTP314	4775.08	71.7116	112.554	135.973	1337.39	63.3282	190.635	250.773	594.921	58.0806	115.763	106.843	44.2428	207.751	54.5638	109.065	127.389	6.57002	7.7223	5.14424	133.265	4.32869	37.0272	10.6709	69.4921	6.25716	7.64312	5.89659	1.67195	5.93014	2.05755	4.94686
WP	240	WPTP315	4759.75	68.7838	112.9	133.776	1330.07	73.2086	294.028	226.593	542.355	54.1196	107.747	105.171	43.903	216.89	57.0345	111.286	98.5863	7.32302	6.22836	4.54639	126.371	4.67125	34.5445	12.0832	60.5979	3.87015	5.18719	4.6719	1.7172	6.85779	1.69451	4.503
WP	270	WPTP316	5078.56	71.6381	115.743	135.062	1410.14	86.0002	407.954	227.847	564.94	52.0704	114.369	109.511	46.2873	224.557	62.1868	112.269	247.863	5.32046	6.57546	6.13619	109.606	5.67574	38.8595	11.9453	69.7759	4.34524	4.60177	4.70765	1.94056	9.04932	2.75393	4.28971
WP	300	WPTP317	4792.77	72.7314	138.142	129.033	1653.79	95.6448	646.02	220.088	650.886	53.8076	119.502	109.707	44.476	226.191	63.1414	109.791	118.159	7.56851	10.1053	4.01611	166.517	6.40814	67.7974	11.7613	73.1419	4.54118	7.4956	6.373	2.02641	7.94252	2.68615	6.72857
WP	330	WPTP318	5112.15	66.1391	142.628	129.377	1506.01	100.47	688.748	219.268	599.346	53.3857	114.934	109.395	45.5373	227.089	64.9815	109.332	173.799	5.68136	11.9619	4.71362	164.847	7.47717	74.3731	15.9725	74.3309	5.00188	8.20395	7.80243	2.56178	8.96134	2.4864	6.42571
WP	360	WPTP319	5080.89	59.7784	165.618	134.92	1644.11	109.966	771.016	235.373	777.595	56.2663	120.305	115.818	46.5777	239.467	69.5092	113.532	166.484	7.32284	14.678	5.39818	182.027	7.70478	77.3078	17.4067	97.9361	5.91828	6.49315	7.13308	2.42521	9.22598	3.46875	6.94367
