# Supplementary material for: Systemic Lactate Acts as a Metabolic Buffer in Humans and Prevents Nutrient Overflow in the Postprandial Phase
Source: Front Nutr. 2022 Mar 10;9:785999. doi: 10.3389/fnut.2022.785999 (PMC8961325; doi:10.3389/fnut.2022.785999)
Supplement: Supplementary file 1 [file Data_Sheet_1.zip › TableS8_kvalues_GlcWP_EarlyLate.xlsx]

## Sheet: GLC Early
Early (0-90min)	kGLY	kLDHf	kLDHb	kALTf	kALTb	kTCA	d_pyr	d_lac	d_ala	d_cit
GLC	0.00452286	0.913465	0.0989332	0.498899	0.464794	0.0158829	0.00136773	0.000142979	0.00229748	0.196092
GLC	0.00497731	0.87904	0.0588954	0.548015	0.433861	0.00704875	0.0262627	0.0014466	0.00673641	0.0471332
GLC	0.00520492	0.980034	0.0969512	0.651285	0.740265	0.0170562	0.0110124	0.00181156	0.0316132	0.205911
GLC	0.00537519	0.855376	0.0640004	0.709556	0.635689	0.0253626	0.00577071	0.00210484	0.00587098	0.231276
GLC	0.00421986	0.941015	0.0690643	0.971778	0.745891	0.05707	0.0171838	0.0010712	0.0079879	0.330964
GLC	0.00589422	0.917795	0.0848651	0.193017	0.204006	0.0649786	0.010436	0.00096375	0.000562677	0.675186
GLC	0.00509515	0.771961	0.0661429	0.777167	0.666198	0.00894726	0.0263954	0.00315894	0.0126778	0.0852254
GLC	0.00508332	0.955212	0.0785365	0.888734	0.838938	0.0351084	0.0010504	0.000524798	0.00417091	0.261544
GLC	0.00398045	0.987118	0.116327	0.608148	0.51515	0.00863443	0.000965973	0.00243657	0.00764735	0.0519714
GLC	0.00504669	0.837895	0.0690699	0.646343	0.448826	0.0742197	0.0232014	0.000988283	0.0319274	0.48991
GLC	0.00517091	0.817925	0.0392811	0.938131	0.733654	0.0799871	0.0111454	0.00114709	0.00135784	0.672193
GLC	0.00460578	0.993901	0.132626	0.320229	0.61382	0.0126849	0.00294785	0.00326433	0.00249954	0.1923
GLC	0.0059147	0.767302	0.0522573	0.945498	0.945877	0.0244241	0.0265227	0.00143583	0.0171558	0.272377
GLC	0.00776866	0.825104	0.0518832	0.701877	0.733038	0.0158435	0.0697196	0.00100723	0.0291715	0.170339
GLC	0.00477014	0.910015	0.117151	0.363645	0.415457	0.00898814	0.0134298	0.000980445	0.00194559	0.0828249
GLC	0.00553643	0.864493	0.0489489	0.235556	0.120795	0.0165794	0.0574201	0.00151823	0.0288314	0.101542
GLC	0.00445652	0.812278	0.0589048	0.956465	0.848392	0.0203735	0.0030647	0.00178008	0.00664958	0.167921
GLC	0.0058034	0.875882	0.0327534	0.576573	0.348632	0.0414026	0.0417169	0.00105829	0.00852398	0.554516
GLC	0.0059223	0.665956	0.0341944	0.0650842	0.0451416	0.0958987	0.0139283	0.000917412	0.00157904	0.631292
GLC	0.00504407	0.747615	0.0868228	0.762188	0.827078	0.0214796	0.0120745	0.00129675	0.010641	0.162475
GLC	0.00594014	0.878908	0.0923319	0.421887	0.451625	0.0284591	0.00570199	0.0021049	0.0338907	0.310149
GLC	0.00481484	0.943949	0.0871391	0.603428	0.935009	0.0218831	0.0231858	0.00125615	0.0127265	0.162784
GLC	0.00493639	0.95824	0.0482705	0.880338	0.520386	0.0438464	0.00219156	0.00302045	0.0132247	0.279919
GLC	0.00515398	0.81909	0.0898604	0.168855	0.200972	0.00801164	0.0278646	0.000637433	0.00516513	0.0934314
GLC	0.00505862	0.671603	0.0314207	0.0926297	0.0647386	0.0092347	0.00154057	0.00266131	0.00889364	0.0715281
GLC	0.004318	0.551062	0.0371638	0.941308	0.625942	0.0249443	0.00208134	0.000627306	0.0299782	0.103884
GLC	0.00535723	0.92414	0.0726124	0.613452	0.435405	0.00632331	0.0131882	0.00161019	0.0137432	0.0907001
GLC	0.00661269	0.937408	0.0433242	0.949575	0.804374	0.0223891	0.00647638	0.00342245	0.00537021	0.213634
GLC	0.00538643	0.84418	0.0690699	0.496203	0.473189	0.0782877	0.0267753	0.00130958	0.0292677	0.53956
GLC	0.00508331	0.998534	0.0833014	0.653714	0.564507	0.0143362	0.00417039	0.00216816	0.00791655	0.0967127
GLC	0.00620038	0.996307	0.130119	0.65535	0.772188	0.0599741	0.0688275	0.00156628	0.00947009	0.933518
GLC	0.00500525	0.75152	0.0564149	0.72354	0.532504	0.036857	0.0447626	0.000875967	0.0224307	0.206395
GLC	0.0054904	0.911927	0.0767743	0.663949	0.597394	0.0391984	0.00244855	0.00139969	0.00763046	0.401236
GLC	0.0043418	0.956615	0.0661786	0.381909	0.24533	0.00680069	0.0131854	0.00020213	0.00464785	0.0544065
GLC	0.00459115	0.999956	0.0765386	0.799471	0.629296	0.0060048	0.000116785	0.000100873	0.000101904	0.0344463
GLC	0.00506066	0.916695	0.0686901	0.593837	0.52686	0.00555124	0.040112	0.0010105	0.0120971	0.0382403
GLC	0.00470594	0.946625	0.11221	0.656489	0.682414	0.0273061	0.00267484	0.00179136	0.014126	0.298745
GLC	0.00598488	0.929634	0.0711099	0.909849	0.610238	0.00810826	0.00726408	0.000535492	0.0204573	0.0735046
GLC	0.00546193	0.588925	0.0430235	0.739098	0.606983	0.032459	0.000472381	0.000411819	0.0407541	0.549587
GLC	0.00536077	0.903249	0.0616433	0.736488	0.7996	0.0185904	0.00267877	0.000869035	0.0353066	0.161694
GLC	0.00486331	0.950056	0.0367184	0.751637	0.360863	0.0207097	0.00203321	0.00456792	0.00245838	0.102937
GLC	0.00463333	0.701881	0.074879	0.398592	0.469658	0.00767172	0.000767069	0.000503458	0.000996755	0.103633
GLC	0.00565752	0.881687	0.0532683	0.5577	0.369879	0.0607798	0.0163004	0.00134382	0.0177335	0.519659
GLC	0.0046962	0.977853	0.0751118	0.842288	0.86164	0.00821966	0.00621155	0.00144274	0.00504557	0.0609127
GLC	0.00611932	0.794244	0.0343305	0.603371	0.372691	0.0632712	0.0275332	0.000582571	0.040636	0.590681
GLC	0.00454899	0.964135	0.131791	0.767976	0.805916	0.0169259	0.0295828	0.00048169	0.00111448	0.201366
GLC	0.00585373	0.752872	0.0442982	0.628332	0.630058	0.0074475	0.0172612	0.000663619	0.0254155	0.0453316
GLC	0.00629601	0.981742	0.0827162	0.138595	0.17885	0.066557	0.00809419	0.00140577	0.00599723	0.7155
GLC	0.00503832	0.865234	0.0400678	0.823431	0.539062	0.0159728	0.0163198	0.00235073	0.00524528	0.139329
GLC	0.0047002	0.702281	0.0579338	0.662743	0.549083	0.0233579	0.00997524	0.00086878	0.00987767	0.151053
GLC	0.00706609	0.70053	0.0305721	0.753137	0.641068	0.0724878	0.0435051	0.000460325	0.0577241	0.579747
GLC	0.00499165	0.984495	0.0832732	0.343965	0.337338	0.0531845	0.024299	0.000170673	0.00165017	0.558754
GLC	0.00471811	0.974725	0.0581682	0.95049	0.694514	0.00481825	0.0165027	0.00137008	0.00138359	0.0229943
GLC	0.0056035	0.740492	0.0459336	0.503803	0.380352	0.00896532	0.0115314	0.00257567	0.0236961	0.0747419
GLC	0.00512366	0.891903	0.0866099	0.850387	0.790739	0.0167461	0.00646201	0.000359316	0.00714126	0.259118
GLC	0.0050739	0.785456	0.0530765	0.479518	0.332269	0.00430438	0.0126328	0.00378496	0.0282271	0.0551765
GLC	0.00444225	0.964384	0.132085	0.722498	0.747556	0.0176449	0.0063591	0.00276085	0.0146464	0.232329
GLC	0.00642022	0.969425	0.0470918	0.236931	0.194793	0.0294071	0.0222619	0.00033913	0.0137587	0.198238
GLC	0.00701078	0.669395	0.0368925	0.983052	0.881097	0.00679374	0.107495	0.00285467	0.0285078	0.0425683
GLC	0.00675433	0.737816	0.0445105	0.675893	0.599703	0.0545603	0.0324093	0.00145977	0.000213871	0.396537
GLC	0.00548105	0.883873	0.0673211	0.849351	0.728878	0.0109	0.0316926	0.00066211	0.0090826	0.0539703
GLC	0.00830031	0.729771	0.0441366	0.48411	0.284062	0.121118	0.0960998	0.00144462	0.124591	0.864806
GLC	0.00483403	0.802997	0.0660363	0.668202	0.521958	0.0181975	0.00896682	0.00274634	0.0216346	0.0928579
GLC	0.00391273	0.93842	0.0795313	0.699378	0.494321	0.0219345	0.00329918	0.000143645	0.0016163	0.148453
GLC	0.00494486	0.992967	0.108717	0.817136	0.80266	0.00415812	0.0120805	0.000112638	0.0134099	0.0196304
GLC	0.00527678	0.80613	0.043055	0.845019	0.69633	0.0108118	0.00375244	0.00253953	0.00127831	0.0982665
GLC	0.00551981	0.682917	0.0759035	0.771674	0.952259	0.00797459	0.0407949	0.00123157	0.026317	0.0553234
GLC	0.00655796	0.913596	0.0553414	0.648733	0.631632	0.0572258	0.0501927	0.00860435	0.0365164	0.398761
GLC	0.00557008	0.702973	0.0478342	0.353053	0.303443	0.0251965	0.00782737	0.000234212	0.0022633	0.225784
GLC	0.00635023	0.94713	0.0304789	0.398128	0.21606	0.00575798	0.0191122	0.00405245	0.00341512	0.0341452
GLC	0.00571775	0.961124	0.0965644	0.952843	0.694518	0.0887317	0.011249	0.00295616	0.0150969	0.761305
GLC	0.00425586	0.8791	0.0883634	0.770056	0.78085	0.00906023	0.0175506	0.00439289	0.00484159	0.0825522
GLC	0.00629435	0.756751	0.07205	0.988728	0.800938	0.0106105	0.0122012	0.000408761	0.0703622	0.0998099
GLC	0.00512063	0.893096	0.0577155	0.364011	0.258065	0.0214606	0.000792509	0.000302121	0.0135891	0.199469
GLC	0.00577986	0.77133	0.0692798	0.907929	0.707503	0.0457061	0.0705397	0.000965351	0.0115513	0.630748
GLC	0.00451376	0.868108	0.0837599	0.344922	0.410575	0.00519972	0.021709	0.00082	0.0136741	0.0375726
GLC	0.00569178	0.98555	0.104006	0.435909	0.530169	0.0456029	0.0273702	0.000486831	0.000607436	0.949838
GLC	0.00468048	0.999834	0.069093	0.147142	0.128828	0.00615512	0.000109537	0.000101898	0.00013414	0.0281472
GLC	0.00454644	0.871963	0.0588656	0.936143	0.62943	0.0274258	0.0355946	0.0002653	0.00556147	0.446006
GLC	0.0048887	0.946102	0.0620896	0.0793837	0.0471591	0.030594	0.0255582	0.00212683	0.00934333	0.302605
GLC	0.00566314	0.969636	0.0610113	0.744713	0.622212	0.0718337	0.0021832	0.00274596	0.0184324	0.473252
GLC	0.00593773	0.987598	0.0795585	0.816592	0.787355	0.00605896	0.00447371	0.000156323	0.00728612	0.134069
GLC	0.00486683	0.758504	0.0661727	0.965828	0.697998	0.00967374	0.00426152	0.000630203	0.0231949	0.188962
GLC	0.00569684	0.700134	0.054678	0.580695	0.443346	0.032791	0.0222974	0.00138035	0.0022829	0.614439
GLC	0.00476798	0.991212	0.0978355	0.325538	0.345181	0.0456793	0.000635851	0.00298638	0.0198323	0.615819
GLC	0.00613683	0.957781	0.0785158	0.533517	0.65259	0.0167749	0.0303785	0.00460201	0.00737224	0.288063
GLC	0.00545444	0.73857	0.0499401	0.740319	0.704383	0.0359613	0.00664327	0.000631479	0.0200341	0.232078
GLC	0.00564188	0.898596	0.0743764	0.839393	0.974678	0.0126014	0.00252054	0.00128887	0.00286563	0.162308
GLC	0.00712395	0.739865	0.0419407	0.445734	0.800244	0.0394422	0.073454	0.00207671	0.0205953	0.50774
GLC	0.00503213	0.730404	0.0829332	0.567972	0.690846	0.0138226	0.00871937	0.00104991	0.0111249	0.145458
GLC	0.00567416	0.961389	0.0594971	0.310132	0.186755	0.041779	0.138636	0.0024178	0.0122678	0.622418
GLC	0.00522533	0.944841	0.0658207	0.940761	0.90842	0.00954238	0.0334888	0.000920685	0.0148497	0.0944776
GLC	0.00536243	0.989053	0.0646899	0.331136	0.258072	0.0678509	0.0110265	0.000366426	0.0227184	0.48143
GLC	0.00554341	0.811882	0.067694	0.489329	0.466015	0.0145189	0.011625	0.00183666	0.0130553	0.225877
GLC	0.0048118	0.689671	0.0814609	0.809955	0.762748	0.0173184	0.000398867	0.00192865	0.0187781	0.155788
GLC	0.00411978	0.891213	0.0967857	0.655516	0.782336	0.0096422	0.00200863	0.00160287	0.000274449	0.0703436
GLC	0.00570788	0.711206	0.0605782	0.309943	0.252163	0.00607061	0.0179398	0.000709638	0.02608	0.0598504
GLC	0.00449863	0.877668	0.0436734	0.998236	0.85749	0.00969948	0.0117665	0.000760452	0.00238802	0.0426938
GLC	0.00616934	0.784569	0.029186	0.773261	0.690142	0.0212225	0.0471444	0.00173412	0.0148514	0.185718
GLC	0.00604098	0.92521	0.095764	0.962661	0.87799	0.0190452	0.0579742	0.000100474	0.00659576	0.423992
GLC	0.00455583	0.812035	0.0583142	0.644847	0.354593	0.0079744	0.00895238	0.000633149	0.0133618	0.0421569
GLC	0.00513838	0.94413	0.0822317	0.830787	0.653869	0.0152476	0.070758	0.000735681	0.00178604	0.105639
GLC	0.00447651	0.413991	0.0488063	0.90881	0.804818	0.05666	0.0304697	0.000978612	0.00686158	0.419828
GLC	0.00650396	0.953699	0.0519023	0.932792	0.768887	0.0113403	0.0225701	0.00216224	0.00123953	0.0908595
GLC	0.00431638	0.763236	0.0485324	0.815519	0.683171	0.00581049	0.0304312	0.00236992	0.00869785	0.0118955
GLC	0.00527282	0.616693	0.0309071	0.8839	0.735359	0.0704673	0.00463425	0.000637073	0.0230706	0.534315
GLC	0.00501781	0.855509	0.0513608	0.448659	0.423376	0.0103298	0.0192917	0.00110859	0.00516249	0.118808
GLC	0.00465575	0.671496	0.0528644	0.207443	0.219579	0.0201055	0.00485711	0.000131447	0.00496713	0.151029
GLC	0.0061421	0.722961	0.0780471	0.551657	0.566928	0.0222793	0.0825865	0.00291051	0.0272976	0.201694
GLC	0.00517382	0.645	0.0475118	0.15802	0.103805	0.0150635	0.00784946	0.00135708	0.0346471	0.127649
GLC	0.00495516	0.958127	0.0565445	0.732534	0.583357	0.00157177	0.000484097	0.00399108	0.0177843	0.00556457
GLC	0.0055773	0.482894	0.0336946	0.477217	0.372627	0.0159395	0.0125131	0.00016402	0.034971	0.236138
GLC	0.00508617	0.972051	0.074665	0.763573	0.576611	0.0298457	0.00973325	0.00207911	0.00492253	0.214025
GLC	0.00463264	0.906691	0.0890869	0.829243	0.635805	0.0107925	0.00298385	0.00122321	0.00037152	0.210274
GLC	0.0045874	0.697469	0.0434477	0.49197	0.496275	0.0234078	0.00620332	0.000747382	0.00235895	0.285936
GLC	0.00786685	0.919072	0.0365434	0.528424	0.420643	0.0747089	0.0253213	0.00763415	0.0152842	0.748534
GLC	0.00477173	0.798012	0.0949101	0.540051	0.526719	0.0400526	0.00436613	0.00430839	0.0229203	0.435262
GLC	0.00487862	0.967382	0.0528631	0.995027	0.672686	0.0039751	0.026961	0.000686084	0.00200595	0.00833488
GLC	0.00406995	0.984943	0.114214	0.101326	0.0859238	0.00826357	0.00108395	0.000284994	0.000395284	0.0491361
GLC	0.00553243	0.87175	0.0900984	0.650568	0.635897	0.0212954	0.0336972	0.00103942	0.0314263	0.517782
GLC	0.00454701	0.868161	0.0821931	0.851027	0.646641	0.00950644	0.0423467	0.00402851	0.00453526	0.0751101
GLC	0.00494896	0.929316	0.0524819	0.579253	0.41064	0.00966446	0.0178452	0.000786113	0.00972274	0.0583988
GLC	0.00598038	0.851221	0.0785902	0.171026	0.289035	0.0295101	0.0215126	0.000969588	0.00809009	0.641182
GLC	0.00466424	0.82453	0.0609611	0.782886	0.805558	0.0445482	0.00692725	0.000239399	0.0196067	0.288258
GLC	0.00499792	0.921927	0.0787242	0.408372	0.415014	0.0106578	0.000941825	0.000602806	0.0110772	0.1612
GLC	0.00496587	0.994659	0.0492396	0.362752	0.245465	0.0300782	0.00708825	0.000111218	0.00300232	0.231428
GLC	0.0052743	0.814603	0.0556125	0.113755	0.075038	0.00873141	0.0070806	0.000479607	0.0321122	0.0722209
GLC	0.00470235	0.973784	0.0545878	0.632877	0.535573	0.00666068	0.01184	0.000735484	0.00517138	0.0660407
GLC	0.00567582	0.723938	0.0762994	0.578624	0.548222	0.0093674	0.0894844	0.00122538	0.00192559	0.121406
GLC	0.00504294	0.9206	0.0435739	0.583647	0.397456	0.0254419	0.00089561	0.000318463	0.00226813	0.208816
GLC	0.00630175	0.822226	0.0437885	0.69668	0.461862	0.0138558	0.0439453	0.000736401	0.01023	0.11497
GLC	0.00599835	0.854003	0.0737828	0.560759	0.430776	0.0546004	0.00763201	0.00533119	0.0089384	0.591994
GLC	0.00556213	0.822392	0.10549	0.465158	0.583914	0.0116063	0.00733332	0.00179444	0.0502929	0.107137
GLC	0.00518338	0.953418	0.0523867	0.907001	0.46451	0.0404765	0.00267755	0.000160688	0.0165385	0.846536
GLC	0.00464038	0.572235	0.0449917	0.509647	0.661222	0.00771808	0.000332686	0.000462941	0.0252507	0.180213
GLC	0.00603476	0.974937	0.0948843	0.96382	0.906209	0.0600958	0.0150562	0.000396347	0.0112109	0.809794
GLC	0.00536762	0.812526	0.0533918	0.691774	0.511496	0.0401958	0.0105147	0.00101671	0.0138132	0.246274
GLC	0.00422629	0.958327	0.0517228	0.776839	0.591215	0.0162594	0.00685442	0.000390585	0.0242415	0.642325
GLC	0.00464353	0.94926	0.0780663	0.514817	0.449029	0.0294743	0.0087009	0.000245334	0.00743648	0.169395
GLC	0.0047091	0.751117	0.0572133	0.972369	0.881598	0.0206034	0.00815148	0.00313797	0.00411783	0.335701
GLC	0.00466581	0.888735	0.0651056	0.645634	0.460406	0.0281717	0.0277523	0.00155607	0.0103532	0.151926
GLC	0.00673183	0.976628	0.0337735	0.600822	0.370464	0.0114657	0.101646	0.00917212	0.0192831	0.0370612
GLC	0.00566147	0.900133	0.045975	0.94366	0.759971	0.0163762	0.0420523	0.0027074	0.00753855	0.0676029
GLC	0.00678584	0.837618	0.0563707	0.375523	0.366179	0.0225008	0.0379036	0.00778748	0.029931	0.644827
GLC	0.00510648	0.876799	0.0781625	0.452467	0.399871	0.0098543	0.0224494	0.000770822	0.00115665	0.075577
GLC	0.00496965	0.719498	0.068243	0.537882	0.856437	0.0187404	0.00823401	0.00262117	0.00450382	0.200705
GLC	0.00476768	0.9753	0.0844197	0.99384	0.64396	0.0182401	0.0219844	0.000762652	0.0194706	0.254945
GLC	0.00546887	0.910115	0.0630686	0.423989	0.376768	0.0747802	0.0275072	0.000418983	0.00456195	0.87235
GLC	0.00595216	0.88599	0.0407417	0.625767	0.378915	0.0353276	0.00718142	0.000350264	0.0248836	0.302582
GLC	0.0060403	0.831788	0.0730596	0.279703	0.290652	0.0579825	0.00165859	0.000344761	0.000620848	0.673445
GLC	0.00514088	0.728468	0.0598675	0.376046	0.53645	0.00382552	0.054859	0.00211302	0.00353786	0.0366977
GLC	0.00639971	0.859507	0.0457456	0.814771	0.619828	0.0500262	0.0425497	0.00443102	0.00860742	0.341203
GLC	0.00507568	0.887482	0.0719	0.880712	0.971228	0.0191789	0.0494805	0.00349439	0.00390736	0.119733
GLC	0.00579626	0.714177	0.0568249	0.737579	0.639733	0.00712842	0.0165645	0.00459383	0.00506575	0.10394
GLC	0.00532528	0.740184	0.0984637	0.662387	0.664874	0.0678959	0.0111256	0.00168764	0.0213309	0.988725
GLC	0.006389	0.972244	0.0451154	0.989422	0.571492	0.0744475	0.0421887	0.00252025	0.0239012	0.745728
GLC	0.00570868	0.541903	0.0320133	0.755958	0.795019	0.0306926	0.0391966	0.00167038	0.00300793	0.222367
GLC	0.00588558	0.895334	0.0598733	0.436315	0.498213	0.0531005	0.0211308	0.000774048	0.00519198	0.631988
GLC	0.00553596	0.690213	0.052925	0.209511	0.188357	0.0208119	0.0175484	0.000645951	0.0125033	0.223792
GLC	0.00504668	0.868148	0.0641563	0.276521	0.224797	0.020548	0.0146401	0.0024761	0.000993415	0.237602
GLC	0.00580676	0.705223	0.0343102	0.826012	0.492453	0.0177631	0.0234256	0.000939356	0.0114644	0.109294
GLC	0.0049259	0.777643	0.070921	0.659589	0.488707	0.0179608	0.0431955	0.000761506	0.00117815	0.134443
GLC	0.00456707	0.87344	0.0798411	0.1328	0.0634539	0.00970509	0.0242001	0.000747028	0.00513236	0.0478659
GLC	0.00421347	0.954049	0.110328	0.994551	0.947754	0.00708526	0.00152404	0.000577194	0.000809176	0.057147
GLC	0.00520492	0.980034	0.0969512	0.651285	0.740265	0.0170562	0.0110124	0.00181156	0.0316132	0.205911
GLC	0.00636733	0.83205	0.0711802	0.958538	0.935166	0.0129762	0.0147248	0.000983855	0.0282151	0.179039
GLC	0.0057001	0.911227	0.0745942	0.239762	0.291468	0.0452739	0.0204983	0.000254211	0.0031254	0.529285
GLC	0.00636776	0.656612	0.0243847	0.952118	0.595355	0.0253235	0.0392242	0.00490432	0.00816126	0.179906
GLC	0.0054231	0.714218	0.0375237	0.524524	0.437673	0.0190001	0.00163155	0.00331374	0.0214917	0.151444
GLC	0.00570801	0.885861	0.066188	0.87204	0.600869	0.0127229	0.0364878	0.0019744	0.0202838	0.0865709
GLC	0.00613636	0.846565	0.0759685	0.48684	0.384588	0.0405377	0.051842	0.00352552	0.0670736	0.458338
GLC	0.00458883	0.746663	0.0893945	0.661486	0.903443	0.00592498	0.00617855	0.00250607	0.00795923	0.0485483
GLC	0.00486734	0.949716	0.0762367	0.333186	0.269386	0.0235774	0.0129805	0.000887805	0.000828234	0.154289
GLC	0.00540983	0.578727	0.0374033	0.146232	0.132098	0.0203883	0.00613314	0.00198298	0.000835223	0.25252
GLC	0.00624943	0.856259	0.0847231	0.50841	0.656318	0.0799749	0.00226528	0.00308903	0.0115934	0.857062
GLC	0.00542293	0.988369	0.10583	0.69112	0.846708	0.0167556	0.0121148	0.000223312	0.00170342	0.349074
GLC	0.00600335	0.608267	0.0333341	0.756639	0.525045	0.0582604	0.000932729	0.000411819	0.0608867	0.638601
GLC	0.00574632	0.916798	0.0566738	0.265185	0.190547	0.0890267	0.00445467	0.00153362	0.00376175	0.510171
GLC	0.00563844	0.994337	0.102253	0.421638	0.481288	0.0415713	0.030385	0.0013275	0.00194187	0.382714
GLC	0.00417649	0.937192	0.101896	0.895911	0.845151	0.0103746	0.0200671	0.00226444	0.00492899	0.0610451
GLC	0.00478613	0.785584	0.0698424	0.522979	0.414979	0.00705866	0.0100644	0.000308226	0.0134517	0.0624449
GLC	0.0054283	0.651514	0.0733781	0.437659	0.592147	0.0262242	0.0342364	0.00163065	0.000249055	0.639783
GLC	0.00459252	0.968642	0.0966568	0.742604	0.668829	0.00995313	0.00738242	0.000176359	0.000289774	0.128255
GLC	0.00670156	0.942412	0.0903945	0.890524	0.802441	0.0152015	0.0217158	0.00140753	0.0205033	0.315237
GLC	0.00617646	0.803014	0.0372377	0.621175	0.412805	0.0453624	0.0585569	0.00251115	0.0992984	0.21394
GLC	0.00603368	0.900832	0.0573934	0.662869	0.543648	0.0255811	0.00358887	0.00039656	0.00977496	0.325145
GLC	0.00529643	0.973779	0.0997615	0.563942	0.685977	0.00767446	0.0334965	0.000253413	0.0168919	0.0603706
GLC	0.00510607	0.987952	0.0837573	0.790746	0.676322	0.00991025	0.029131	0.000484249	0.00163901	0.0795591
GLC	0.00467647	0.871963	0.0704062	0.661355	0.513086	0.0164425	0.0460507	0.000118056	0.0029621	0.328227
GLC	0.00538722	0.976615	0.0541046	0.530216	0.301559	0.0818854	0.0116424	0.00280755	0.0177594	0.717643
GLC	0.00568749	0.836243	0.0560788	0.536366	0.407791	0.0370907	0.00821258	0.0015234	0.015833	0.363863
GLC	0.00689976	0.669528	0.0429767	0.965253	0.875041	0.0962728	0.00239694	0.00201823	0.0042109	0.801683
GLC	0.00523725	0.927357	0.0549764	0.592728	0.335542	0.0185658	0.000267918	0.00217695	0.0632556	0.223803
GLC	0.00512596	0.980872	0.0923561	0.691127	0.843828	0.055266	0.00111007	0.00136935	0.00374522	0.471867
GLC	0.00573252	0.83491	0.0646111	0.507322	0.495107	0.0329473	0.0623884	0.00142288	0.00442454	0.23204
GLC	0.00582819	0.892848	0.0628706	0.770886	0.581332	0.0493593	0.031391	0.00153603	0.000646878	0.397826
GLC	0.00518316	0.744183	0.0194724	0.602166	0.400955	0.0437171	0.023509	0.000301075	0.00705363	0.216989
GLC	0.00523581	0.826925	0.0502038	0.52296	0.286384	0.0171301	0.00375561	0.00290041	0.0139601	0.151888
GLC	0.00638408	0.693793	0.0405347	0.259295	0.114022	0.070605	0.0269184	0.00190533	0.0356031	0.649853
GLC	0.00483672	0.47583	0.0478084	0.479256	0.632458	0.00953342	0.00174599	0.0032161	0.0149734	0.112914
GLC	0.00483449	0.67446	0.0680269	0.551843	0.859582	0.0165648	0.000436621	0.000839125	0.0190059	0.142395
GLC	0.00558195	0.966021	0.0649343	0.741821	0.584078	0.00934983	0.0122097	0.00216469	0.00570096	0.131147
GLC	0.00484253	0.953491	0.077209	0.640074	0.947269	0.0222419	0.00442857	0.000684354	0.0201843	0.167293
GLC	0.00615087	0.921796	0.0641415	0.489734	0.514963	0.0643761	0.00209951	0.00115691	0.0186137	0.442349
GLC	0.00671146	0.999035	0.0862683	0.590201	0.492421	0.0152629	0.0238998	0.00415748	0.0373639	0.168719
GLC	0.00493928	0.830372	0.0629759	0.341606	0.383557	0.0127095	0.0721336	0.00104156	0.00291073	0.0656308
GLC	0.00578665	0.913687	0.0757715	0.985885	0.862882	0.0164262	0.0243645	0.000234384	0.0105392	0.372945
GLC	0.005354	0.738341	0.0706966	0.835775	0.824546	0.00871154	0.0030423	0.00145232	0.0198336	0.0853906
GLC	0.00658261	0.856839	0.0772771	0.992523	0.992193	0.0136962	0.0723491	0.00167815	0.00911494	0.106761
GLC	0.00499286	0.999423	0.077414	0.515839	0.494001	0.00794162	0.00579448	0.00129906	0.00943385	0.104739
GLC	0.00566444	0.6501	0.0633292	0.592814	0.522935	0.015658	0.0848468	0.000241305	0.00627398	0.131711
GLC	0.00527982	0.974404	0.080417	0.690948	0.593236	0.037898	0.0135042	0.0016431	0.000472807	0.25806
GLC	0.00489975	0.934116	0.0907419	0.281935	0.534221	0.00540731	0.00336588	0.000395028	0.000515367	0.0379231
GLC	0.006183	0.786331	0.0524505	0.667538	0.783024	0.0137911	0.0108388	0.000805627	0.0172942	0.0773637
GLC	0.00598384	0.802532	0.0334428	0.384006	0.25172	0.0673373	0.044944	0.00246603	0.0159911	0.582527
GLC	0.00481252	0.881599	0.0958155	0.648618	0.648356	0.017554	0.0122185	0.000220401	0.00127798	0.298121
GLC	0.00438319	0.987915	0.112727	0.606597	0.698186	0.00202127	0.00260034	0.000449355	0.000416633	0.0181798
GLC	0.00539901	0.74418	0.0657222	0.660452	0.786062	0.0142154	0.00361581	0.00237016	0.00388364	0.211099
GLC	0.00546327	0.634278	0.0701443	0.446569	0.441022	0.00862068	0.0287944	0.00106454	0.0277393	0.0625005
GLC	0.00487554	0.85664	0.0775655	0.754865	0.757374	0.0247042	0.00262728	0.00245447	0.000211959	0.252725
GLC	0.00467168	0.525521	0.0219998	0.522998	0.333811	0.0557327	0.0121467	0.00146696	0.00650376	0.455197
GLC	0.00448153	0.928971	0.0856671	0.388414	0.2503	0.0075893	0.0244683	0.000301512	0.0591522	0.0364983
GLC	0.005122	0.962979	0.0649018	0.342711	0.239157	0.0230589	0.00921065	0.00042689	0.0173199	0.241912
GLC	0.00511971	0.842057	0.0370464	0.311677	0.139516	0.0980618	0.00170128	0.001067	0.0179436	0.672668
GLC	0.00459252	0.968642	0.0966568	0.742604	0.668829	0.00995313	0.00738242	0.000176359	0.000289774	0.128255
GLC	0.00443646	0.870438	0.0550545	0.911359	0.879864	0.0106688	0.0117665	0.000760452	0.00238802	0.0422166
GLC	0.00482815	0.833647	0.0789845	0.907459	0.828293	0.00884323	0.00824805	0.00175983	0.00255177	0.106448
GLC	0.00582133	0.839063	0.0732178	0.954862	0.889796	0.062211	0.00341074	0.00750453	0.0186754	0.451409
GLC	0.00468503	0.934877	0.100459	0.85355	0.984721	0.0179964	0.000404465	0.00139382	0.0185321	0.238467
GLC	0.00511507	0.891482	0.0310088	0.84511	0.552899	0.0305699	0.0359913	0.00111413	0.00962125	0.102149
GLC	0.00388607	0.976702	0.0437816	0.931707	0.584811	0.00699845	0.00242683	0.00105608	0.00362951	0.063355
GLC	0.00513411	0.858577	0.0475288	0.768246	0.677175	0.01489	0.0164769	0.000640504	0.0452224	0.281148
GLC	0.00490037	0.721488	0.0520449	0.38786	0.292038	0.057626	0.0270286	0.001056	0.00595896	0.515169
GLC	0.00565685	0.738276	0.0406993	0.945707	0.686333	0.00429679	0.00139612	0.00145146	0.060884	0.0179303
GLC	0.00567823	0.332905	0.00929278	0.574567	0.272215	0.0506327	0.129911	0.00201154	0.0134004	0.340793
GLC	0.00524975	0.747877	0.0600672	0.649403	0.561796	0.0158792	0.063833	0.00119948	0.0070259	0.193817
GLC	0.0045835	0.968714	0.057623	0.98854	0.671011	0.00666585	0.0097891	0.000542115	0.0175442	0.0519166
GLC	0.00552148	0.947913	0.0872736	0.622935	0.922733	0.0147248	0.0356228	0.0006929	0.0136288	0.205263
GLC	0.00549765	0.704454	0.0547505	0.989934	0.824333	0.00848875	0.0384432	0.000335614	0.0196764	0.03218
GLC	0.00536834	0.915941	0.0633503	0.818391	0.9977	0.0186162	0.0327276	0.000506263	0.00445586	0.203393
GLC	0.00453546	0.956281	0.0694471	0.664425	0.527433	0.0109398	0.0137262	0.000643246	0.0241119	0.028183
GLC	0.00543747	0.936372	0.0728698	0.573918	0.62665	0.0124199	0.0162502	0.00147173	0.00427854	0.0972625
GLC	0.00529799	0.951104	0.0920232	0.597713	0.445399	0.0086436	0.0625121	0.000237859	0.0106234	0.0705506
GLC	0.00487634	0.627474	0.0263361	0.534962	0.246098	0.0611378	0.0016962	0.00246168	0.00819938	0.389653
GLC	0.00459235	0.999862	0.0825233	0.873927	0.916459	0.00463795	0.000139712	0.000101094	0.000108647	0.027532
GLC	0.00455934	0.444201	0.0203826	0.596322	0.439872	0.0191691	0.00615131	0.000668464	0.0306981	0.16457
GLC	0.00403076	0.924291	0.113212	0.278648	0.354094	0.0175535	0.000196921	0.000611618	0.00619993	0.159018
GLC	0.00624896	0.729687	0.0294451	0.920618	0.850299	0.0238722	0.0279253	0.000914279	0.0210392	0.153788
GLC	0.00828046	0.733373	0.0225032	0.616446	0.517752	0.00637428	0.106882	0.00917455	0.0323963	0.0251791
GLC	0.00544689	0.832431	0.0576123	0.931854	0.816889	0.0279823	0.0150274	0.00361772	0.00789972	0.840111
GLC	0.00549109	0.858815	0.0874584	0.645368	0.756237	0.0449181	0.0035392	0.000261821	0.000862799	0.684554
GLC	0.00592557	0.791823	0.0582736	0.47642	0.672053	0.0614294	0.0157532	0.00266394	0.012534	0.624837
GLC	0.00589654	0.870543	0.0548813	0.336984	0.286902	0.0207125	0.0364075	0.000612693	0.00623863	0.127992
GLC	0.00618836	0.788055	0.0503963	0.686489	0.798634	0.0263382	0.0148504	0.00251242	0.013922	0.226418
GLC	0.00534485	0.74651	0.0615566	0.989652	0.771612	0.0671492	0.00713291	0.00167051	0.00187594	0.562031
GLC	0.00666879	0.864158	0.0861229	0.397097	0.35916	0.0745189	0.0197753	0.000198926	0.0223891	0.794813
GLC	0.00475795	0.750895	0.0409152	0.823763	0.524451	0.0281429	0.0145813	0.0015565	0.0337612	0.407193
GLC	0.00587397	0.87814	0.0753868	0.322175	0.334803	0.0508017	0.0267242	0.000645627	0.0187034	0.359443
GLC	0.00500504	0.953994	0.0697507	0.740059	0.570032	0.0153351	0.0214824	0.00112221	0.0118249	0.126303
GLC	0.00422846	0.95356	0.0981121	0.886855	0.97202	0.00563914	0.000234805	0.000119493	0.000464501	0.203082
GLC	0.00473647	0.898924	0.0229584	0.836268	0.34429	0.0162861	0.0033361	0.00130449	0.0220222	0.115646
GLC	0.00431409	0.926859	0.0802837	0.663352	0.582465	0.0299409	0.0129087	0.00214717	0.00987202	0.389209
GLC	0.00584759	0.901812	0.0939131	0.70251	0.96652	0.00977895	0.00104293	0.00250173	0.0225814	0.121626
GLC	0.00546752	0.816549	0.0686207	0.547632	0.620072	0.0305521	0.0217569	0.000657264	0.00656073	0.509739
GLC	0.00484374	0.998176	0.0458753	0.73872	0.397519	0.0109201	0.0552719	0.000543798	0.0431273	0.035161
GLC	0.00568088	0.943383	0.0877707	0.444788	0.396766	0.0140676	0.00735451	0.000460991	0.00470939	0.248963
GLC	0.00615355	0.88005	0.0663882	0.918433	0.756092	0.00866307	0.00390679	0.00513303	0.0338955	0.0332114
GLC	0.00559128	0.893322	0.0842263	0.481845	0.488476	0.00778142	0.00413699	0.000347288	0.000982583	0.109915
GLC	0.00488322	0.82354	0.0716355	0.400237	0.719293	0.0111422	0.00230891	0.000421783	0.0136675	0.122701
GLC	0.0046984	0.982582	0.0597944	0.617979	0.546387	0.00388515	0.00424665	0.000163382	0.00872352	0.0165233
GLC	0.00588445	0.864758	0.0663512	0.339799	0.288309	0.0294293	0.00585951	0.00193443	0.00248384	0.348208
GLC	0.00514481	0.951914	0.0644796	0.580392	0.40953	0.0297874	0.018166	0.00019636	0.014943	0.140225
GLC	0.00520357	0.846897	0.0780326	0.707981	0.654282	0.0065044	0.0130726	0.000614538	0.00142302	0.0594789
GLC	0.00544308	0.836784	0.0872253	0.482073	0.467606	0.0443648	0.0144188	0.0007509	0.0143362	0.444057
GLC	0.00515418	0.960476	0.0814181	0.442394	0.498979	0.00388789	0.017673	0.00015594	0.000611436	0.0521526
GLC	0.00476615	0.684909	0.0731287	0.766439	0.872766	0.0220699	0.0099001	0.000847932	0.0133492	0.324687
GLC	0.0046064	0.627123	0.0380803	0.977076	0.497073	0.0066978	0.0347977	0.000416243	0.00747236	0.0340807
GLC	0.00599063	0.952294	0.0818907	0.789732	0.688415	0.0445505	0.0579932	0.00109351	0.0156397	0.426161
GLC	0.00664429	0.831496	0.061934	0.881534	0.699685	0.0492858	0.00725679	0.000121206	0.0499727	0.93881
GLC	0.00502823	0.851259	0.0856533	0.557597	0.583999	0.0103345	0.0749454	0.000159465	0.0280333	0.0835125
GLC	0.00588371	0.954576	0.0975981	0.382461	0.402398	0.0136371	0.0520393	0.00173494	0.000664477	0.459176
GLC	0.00543805	0.875672	0.0683089	0.807607	0.535997	0.0146251	0.00380078	0.00219165	0.0498432	0.0900227
GLC	0.00514719	0.862603	0.0467193	0.613968	0.402273	0.0394518	0.00659806	0.00285615	0.00338406	0.361445
GLC	0.00505186	0.808681	0.028468	0.929209	0.565427	0.0108162	0.0240526	0.00117322	0.0109589	0.0699126
GLC	0.00472553	0.583158	0.0557431	0.631793	0.735153	0.0167513	0.00256247	0.00154151	0.0251317	0.19078
GLC	0.00536304	0.854184	0.0648787	0.282208	0.270775	0.00598695	0.0146269	0.00218088	0.000505542	0.0393695
GLC	0.00552613	0.702878	0.0795114	0.96682	0.990967	0.0694066	0.00640734	0.000729245	0.0362863	0.773061
GLC	0.00560655	0.994932	0.0816313	0.822154	0.849666	0.0054786	0.0145834	0.000189427	0.0105822	0.0269692
GLC	0.00440796	0.998579	0.0946667	0.530159	0.689084	0.0137897	0.00167894	0.000159408	0.000111677	0.0845212
GLC	0.00456925	0.985853	0.0724592	0.859991	0.817603	0.00471632	0.00546643	0.000356811	0.000407951	0.0477189
GLC	0.00550941	0.981715	0.0713967	0.91918	0.991118	0.0197903	0.00975914	0.00218004	0.00307819	0.420863
GLC	0.00569017	0.947925	0.0449313	0.736537	0.575934	0.0210391	0.0505878	0.002683	0.00484991	0.222476
GLC	0.00480835	0.978744	0.117397	0.365127	0.273411	0.00860627	0.0115386	0.00180241	0.0177147	0.0897709
GLC	0.00585129	0.971815	0.0718545	0.927794	0.85998	0.0282985	0.0112447	0.00172988	0.0481899	0.282832
GLC	0.0051373	0.895796	0.104277	0.851434	0.69992	0.0202601	0.0550377	0.00283167	0.00468849	0.159445
GLC	0.00586203	0.794988	0.0534642	0.955558	0.950134	0.0237014	0.00809991	0.000151272	0.00905426	0.268627
GLC	0.00516666	0.57905	0.0508713	0.870814	0.790192	0.0171624	0.0201052	0.000172611	0.0115265	0.156744
GLC	0.00450585	0.980168	0.0964025	0.502132	0.527402	0.00416944	0.00844973	0.00145942	0.000168269	0.00516886
GLC	0.00527476	0.920625	0.0812652	0.375259	0.654203	0.0216315	0.00352828	0.00289767	0.0129662	0.441949
GLC	0.00556138	0.651272	0.0460399	0.435465	0.342668	0.0322248	0.0145661	0.000210241	0.0173784	0.546159
GLC	0.00501783	0.74623	0.0574059	0.909275	0.816984	0.0243666	0.00292618	0.00148394	0.00128773	0.217704
GLC	0.0044462	0.768855	0.0843709	0.79432	0.651717	0.00732794	0.00309593	0.00182009	0.0213757	0.0504648
GLC	0.00514373	0.938375	0.127399	0.648296	0.658831	0.0264316	0.0109905	0.000537014	0.00764432	0.709621
GLC	0.00511938	0.729503	0.0663861	0.483886	0.703187	0.00739098	0.0438567	0.00133436	0.0328587	0.0980155
GLC	0.00477116	0.676204	0.0513715	0.33861	0.250173	0.00896948	0.00822797	0.00258176	0.0102658	0.093373
GLC	0.0049316	0.82371	0.0840119	0.920824	0.849653	0.0119776	0.0280907	0.00152905	0.00720781	0.0652231
GLC	0.0056998	0.994542	0.0750868	0.604268	0.316818	0.0517733	0.0145387	0.00130939	0.0432887	0.40498
GLC	0.00614546	0.646528	0.0583269	0.797186	0.974968	0.0292844	0.00852669	0.0061729	0.0182823	0.315953
GLC	0.00567915	0.90213	0.0727742	0.76993	0.5165	0.0199079	0.0532259	0.0020641	0.0241159	0.198864
GLC	0.00499268	0.88821	0.0528606	0.733707	0.471258	0.032743	0.000367295	0.000485294	0.00750183	0.496139
GLC	0.0048238	0.460231	0.0333288	0.624019	0.878039	0.0243347	0.0233729	0.00039405	0.0116739	0.217967
GLC	0.0063645	0.725956	0.0499204	0.965861	0.748502	0.0723685	0.0565537	0.00127779	0.0424187	0.643588
GLC	0.0054618	0.708108	0.0497857	0.572567	0.63565	0.00611914	0.000920091	0.00328108	0.00661014	0.0916809
GLC	0.00469515	0.990959	0.0779783	0.744448	0.686145	0.0202709	0.0110147	0.000960503	0.0100591	0.145881
GLC	0.00484895	0.973792	0.0699509	0.963234	0.707916	0.0336819	0.0147044	0.00014356	0.000424151	0.230117
GLC	0.00464469	0.55969	0.0489586	0.493423	0.511351	0.0214982	0.0115205	0.00105459	0.00802079	0.224414
GLC	0.00532532	0.909013	0.0446646	0.928712	0.751587	0.0397169	0.0259048	0.000321423	0.00191875	0.555148
GLC	0.00450984	0.707385	0.0321482	0.303363	0.263522	0.051906	0.000732778	0.00258416	0.00958139	0.332596
GLC	0.00482399	0.687958	0.0271641	0.912875	0.660566	0.0153534	0.0253527	0.0010885	0.01339	0.0842545
GLC	0.00421595	0.929632	0.0704063	0.610727	0.558095	0.0269589	0.00831275	0.000363881	0.0182718	0.394287
GLC	0.00528918	0.857182	0.0346427	0.987611	0.65972	0.00674274	0.0412246	0.00415403	0.00436682	0.219189
GLC	0.00528216	0.904332	0.064492	0.848222	0.749705	0.0162645	0.0233271	0.00575819	0.00248535	0.181638
GLC	0.00443335	0.955079	0.0622617	0.641394	0.618785	0.0139806	0.00280519	0.00197297	0.000205658	0.140794
GLC	0.00539671	0.910714	0.0822823	0.972136	0.932104	0.027773	0.0108886	0.00528165	0.0192447	0.268784
GLC	0.00522875	0.752911	0.0328612	0.333872	0.22023	0.0140174	0.00636021	0.00207474	0.0451298	0.0918322
GLC	0.00545111	0.949706	0.0983344	0.479395	0.456802	0.0200522	0.0145125	0.00139064	0.00418442	0.241124
GLC	0.00519894	0.775158	0.0636286	0.857031	0.907673	0.0311326	0.0216001	0.00018151	0.00345489	0.207833
GLC	0.00596274	0.911564	0.0723124	0.78433	0.810939	0.05181	0.00972266	0.00105652	0.0434058	0.674747
GLC	0.00475105	0.987643	0.0755367	0.747328	0.700619	0.00916802	0.00971972	0.00205661	0.000411705	0.135768
GLC	0.0059875	0.993304	0.0587874	0.750133	0.670167	0.0147621	0.043076	0.0016311	0.00025813	0.326212
GLC	0.00491359	0.930795	0.0595643	0.732931	0.359448	0.0312573	0.00992527	0.00286556	0.0178296	0.359484
GLC	0.0054412	0.748902	0.0637767	0.61152	0.48733	0.0103131	0.0694006	0.000579727	0.0125108	0.0695555
GLC	0.0065906	0.800916	0.075405	0.473984	0.474416	0.08946	0.0368386	0.00227229	0.00766415	0.636087
GLC	0.00587673	0.530176	0.0945587	0.250738	0.262796	0.0659877	0.0209201	0.0005649	0.02957	0.771568
GLC	0.00613697	0.957608	0.0513294	0.327425	0.178321	0.0414283	0.0765813	0.000308438	0.0271566	0.253319
GLC	0.00740421	0.884586	0.109279	0.272593	0.32349	0.0425886	0.0579696	0.00601409	0.0461048	0.468172
GLC	0.00433651	0.937271	0.103642	0.698094	0.681408	0.0230093	0.00285413	0.000585475	0.000854017	0.153885
GLC	0.00600496	0.812335	0.115028	0.672995	0.705611	0.0641712	0.0149309	0.000406344	0.0261932	0.822373
GLC	0.00503722	0.864987	0.0668137	0.695273	0.491265	0.0244492	0.00881038	0.00148066	0.019919	0.167238
GLC	0.00508438	0.712869	0.0417645	0.449239	0.295342	0.0206284	0.00804682	0.00266502	0.0037517	0.169508
GLC	0.00492495	0.698402	0.0417467	0.745875	0.631633	0.017906	0.0218403	0.00213703	0.00196052	0.109214
GLC	0.00545641	0.84975	0.0810123	0.386292	0.456613	0.025924	0.0145303	0.000656058	0.00265303	0.249865
GLC	0.00500214	0.973072	0.0979651	0.867705	0.783725	0.0163083	0.0202235	0.00272402	0.0110374	0.129061
GLC	0.00574025	0.997373	0.0839041	0.592045	0.868887	0.0245916	0.00274771	0.000318326	0.000219203	0.317921
GLC	0.0046455	0.82915	0.0804906	0.56169	0.700264	0.0239035	0.0132125	0.000164659	0.00312416	0.284978
GLC	0.0049737	0.896623	0.0727902	0.443271	0.647057	0.00872049	0.00901119	0.00174712	0.0102173	0.111839
GLC	0.00491003	0.937953	0.0580422	0.79048	0.608435	0.0129192	0.0142218	0.000475058	0.0356401	0.0636294
GLC	0.00496683	0.933637	0.104054	0.471662	0.593012	0.00777426	0.024365	0.000707317	0.010746	0.0392763
GLC	0.00575258	0.700118	0.0552169	0.860804	0.843735	0.0485452	0.0257941	0.000947662	0.00308707	0.43742
GLC	0.0059192	0.80131	0.0769455	0.861741	0.639418	0.00449729	0.0107181	0.00145233	0.0755637	0.0881871
GLC	0.00642369	0.54506	0.0348599	0.650871	0.472649	0.0103784	0.00472404	0.00182125	0.0459858	0.328339
GLC	0.00510999	0.710444	0.0462732	0.34418	0.358657	0.0175965	0.00575005	0.000373945	0.0284037	0.199004
GLC	0.00545147	0.879751	0.0649066	0.801842	0.64432	0.0415613	0.00641703	0.00114233	0.00164549	0.832407
GLC	0.00614199	0.99053	0.0810977	0.293248	0.294704	0.00930657	0.0772383	0.000506375	0.024841	0.231054
GLC	0.00497023	0.906248	0.0805448	0.661039	0.823667	0.00591414	0.00989189	0.00152169	0.00404094	0.0792768
GLC	0.00490611	0.816025	0.0539217	0.653787	0.592229	0.00388627	0.0425514	0.00169952	0.0128344	0.055756
GLC	0.00499898	0.751605	0.0378893	0.969848	0.715947	0.0486734	0.0206302	0.00201759	0.00251529	0.272202
GLC	0.00563248	0.961495	0.0808175	0.520812	0.504448	0.025424	0.0125246	0.00359827	0.00970164	0.207613
GLC	0.00581428	0.927192	0.0912779	0.852816	0.916165	0.0400137	0.0331231	0.00158459	0.0049309	0.655404
GLC	0.00514996	0.873748	0.0631875	0.148069	0.092796	0.0295569	0.0148622	0.0011514	0.053717	0.281879
GLC	0.00600749	0.91261	0.0592464	0.714292	0.865021	0.0206699	0.0156073	0.000520774	0.0168862	0.226454
GLC	0.00517923	0.910583	0.0503528	0.998094	0.791379	0.0110557	0.0156284	0.000994973	0.00177078	0.0585915
GLC	0.00654041	0.587643	0.0472335	0.764967	0.829881	0.0392383	0.0909185	0.00118672	0.0147892	0.248637
GLC	0.00676811	0.801965	0.0218587	0.689649	0.401343	0.0491393	0.117825	0.00471173	0.0308791	0.325756
GLC	0.00452298	0.829311	0.0729037	0.757695	0.449922	0.0353267	0.0190728	0.00049608	0.00621929	0.230397
GLC	0.00541207	0.771176	0.0655172	0.627296	0.444716	0.00919538	0.0114137	0.000429743	0.0289643	0.102598
GLC	0.00531585	0.697335	0.0372204	0.505696	0.272407	0.0193492	0.00386587	0.00127586	0.0275871	0.152363
GLC	0.00666328	0.843562	0.0884744	0.539807	0.442722	0.0488347	0.0236163	0.00915157	0.0304913	0.79758
GLC	0.00445489	0.848009	0.0536844	0.56893	0.331914	0.0076618	0.00232665	0.0015713	0.00690728	0.0389376
GLC	0.00573414	0.994731	0.0608714	0.609219	0.495257	0.0110521	0.00312421	0.00296316	0.0481104	0.0802562
GLC	0.00605169	0.757269	0.0767595	0.387208	0.38986	0.0181594	0.0776694	0.00221024	0.0201173	0.159335
GLC	0.00520271	0.972549	0.127115	0.292227	0.263938	0.0491707	0.0242515	0.0085087	0.0212265	0.716559
GLC	0.00554321	0.763618	0.0348352	0.647794	0.492113	0.0466022	0.0296621	0.000708309	0.0467199	0.238425
GLC	0.00553542	0.845423	0.0290692	0.804017	0.748023	0.013857	0.0196669	0.000140908	0.0174744	0.0861775
GLC	0.00530381	0.909316	0.106748	0.6071	0.83666	0.0114634	0.0150116	0.00102535	0.00731401	0.123156
GLC	0.00546092	0.751354	0.0304178	0.560873	0.377086	0.0152501	0.00865887	0.000840905	0.0288884	0.351129
GLC	0.00603198	0.973423	0.0417282	0.580339	0.504612	0.0454805	0.0279376	0.00174942	0.0154423	0.331505
GLC	0.00439148	0.741651	0.0322628	0.943239	0.496246	0.0186472	0.0207058	0.000217407	0.00799986	0.188558
GLC	0.00586404	0.806473	0.0398	0.825897	0.455654	0.0636169	0.0626741	0.00153425	0.0261881	0.498433
GLC	0.00576059	0.891296	0.0513348	0.823689	0.567106	0.0248309	0.114364	0.00321578	0.00680261	0.129757
GLC	0.00533638	0.325057	0.026861	0.18613	0.255293	0.0178233	0.00508574	0.000404827	0.00688	0.488086
GLC	0.00566693	0.767421	0.0839033	0.184518	0.305991	0.0120108	0.0108034	0.000464075	0.0145851	0.130555
GLC	0.00496707	0.909967	0.0913384	0.609854	0.760809	0.0135899	0.00338102	0.00149944	0.00987382	0.121769
GLC	0.00613203	0.942604	0.0852341	0.497068	0.355036	0.0332525	0.0383188	0.000143951	0.0248243	0.686882
GLC	0.00503781	0.851483	0.0675103	0.715034	0.724473	0.015258	0.0151728	0.000243401	0.00163203	0.0842095
GLC	0.00528155	0.991287	0.0731775	0.109241	0.10659	0.0190287	0.0191741	0.000657626	0.0011528	0.0897611
GLC	0.00556553	0.937184	0.0922835	0.385357	0.50235	0.0297128	0.0216264	0.000305993	0.0101664	0.416717
GLC	0.00511865	0.870385	0.0774619	0.521414	0.488663	0.00972064	0.0144288	0.000993933	0.0121801	0.165771
GLC	0.00502461	0.709739	0.0417222	0.499194	0.484013	0.0159922	0.0303233	0.00151644	0.0271107	0.187812
GLC	0.00703559	0.975109	0.0813995	0.341406	0.33767	0.0284291	0.014292	0.00867184	0.0100823	0.255796
GLC	0.00426374	0.732333	0.038652	0.297155	0.199282	0.0105219	0.00812132	0.000316433	0.00670659	0.0657949
GLC	0.00484665	0.939328	0.0913384	0.641335	0.638659	0.00558973	0.00338102	0.00185868	0.0133052	0.0954778
GLC	0.00522233	0.996302	0.0989326	0.762058	0.580307	0.025464	0.0292505	0.002713	0.00552623	0.457271
GLC	0.00791383	0.738815	0.0228997	0.678142	0.277544	0.125773	0.12519	0.00200922	0.0527001	0.812874
GLC	0.00567823	0.332905	0.00929278	0.574567	0.272215	0.0506327	0.129911	0.00201154	0.0134004	0.340793
GLC	0.00604679	0.863576	0.0829834	0.487053	0.435925	0.0231092	0.0381148	0.00119382	0.0429632	0.205975
GLC	0.0089433	0.973681	0.101456	0.322429	0.311628	0.0363957	0.197493	0.00310959	0.0221058	0.410294
GLC	0.00584845	0.737871	0.046605	0.249061	0.187644	0.0387535	0.0267834	0.0024436	0.0115399	0.264479
GLC	0.00620185	0.945542	0.0346743	0.98113	0.672417	0.0321246	0.00465373	0.00152969	0.0033125	0.344543
GLC	0.00462999	0.989186	0.094729	0.875017	0.682628	0.0065644	0.00241598	0.00110588	0.00078968	0.0428357
GLC	0.00577874	0.928742	0.0657856	0.0818227	0.060876	0.0229318	0.0116836	0.00495702	0.00603846	0.314514
GLC	0.00771409	0.969187	0.070853	0.641356	0.724974	0.0673894	0.073299	0.00332591	0.0369156	0.726193
GLC	0.0051306	0.881001	0.0487677	0.850936	0.355721	0.0542893	0.0563705	0.00171063	0.0217862	0.290201
GLC	0.00570374	0.669335	0.0547368	0.443215	0.582094	0.0509062	0.00269737	0.00136414	0.0333885	0.67968
GLC	0.00481045	0.679675	0.0358991	0.847942	0.779855	0.0242043	0.00287669	0.00206089	0.0153415	0.120579
GLC	0.00516748	0.880537	0.0852826	0.600898	0.812784	0.0151472	0.00945111	0.00291272	0.0014181	0.277216
GLC	0.00529071	0.777618	0.0594231	0.86381	0.951606	0.0320732	0.050259	0.000273335	0.00443966	0.313073
GLC	0.00573983	0.990795	0.0688078	0.724618	0.495257	0.0110521	0.00140235	0.00331394	0.0515596	0.0531255
GLC	0.00568801	0.715215	0.0293977	0.357584	0.356261	0.0225731	0.0159944	0.00101836	0.0110699	0.137234
GLC	0.00652969	0.708026	0.0520966	0.206259	0.165979	0.0711025	0.0189234	0.0019077	0.0356031	0.626853
GLC	0.00528105	0.705514	0.0687411	0.758025	0.881385	0.0252566	0.0121043	0.00471186	0.000203112	0.482082
GLC	0.00535281	0.969817	0.0811456	0.72975	0.582044	0.0204812	0.00617905	0.00331703	0.00237441	0.193307
GLC	0.00486365	0.890608	0.0557081	0.805855	0.501148	0.0269609	0.00403952	0.00204791	0.0363492	0.19494
GLC	0.00643098	0.876785	0.0637077	0.755837	0.558525	0.0999807	0.00645893	0.0021036	0.00916025	0.864292
GLC	0.00537958	0.970095	0.105451	0.361511	0.358833	0.0226727	0.0229405	0.00140473	0.010444	0.261545
GLC	0.00653265	0.689288	0.0397846	0.908824	0.754776	0.030821	0.0021569	0.00358265	0.0097044	0.26484
GLC	0.00791835	0.821874	0.0610942	0.496426	0.324004	0.125882	0.0677603	0.00141458	0.0799136	0.864806
GLC	0.00630307	0.985146	0.0524019	0.926595	0.663016	0.0119543	0.00392761	0.000846328	0.0494965	0.0832713
GLC	0.00500107	0.99032	0.0824492	0.0791267	0.112513	0.00815347	0.00221174	0.000115477	0.000346141	0.139798
GLC	0.00552727	0.86084	0.0716723	0.739096	0.737203	0.0671608	0.012936	0.000795147	0.00127873	0.633487
GLC	0.00635409	0.798207	0.0756639	0.60654	0.663084	0.00599084	0.043964	0.00163526	0.0302696	0.052581
GLC	0.00496283	0.982072	0.0593107	0.805317	0.569922	0.0525268	0.00519919	0.000147588	0.0179937	0.33995
GLC	0.00482321	0.84071	0.0728985	0.957195	0.855409	0.00904973	0.0148282	0.00173379	0.0150183	0.0557994
GLC	0.00529656	0.91475	0.0614339	0.885868	0.766319	0.00777779	0.0101667	0.000263716	0.0105791	0.0338879
GLC	0.00502192	0.865765	0.0978987	0.26275	0.399549	0.023568	0.00522853	0.00100377	0.000387737	0.299009
GLC	0.00486753	0.672972	0.0719638	0.664926	0.524051	0.0319695	0.000792443	0.00117327	0.0301215	0.455172
GLC	0.00565856	0.875962	0.0457156	0.981538	0.517698	0.0215985	0.0866227	0.00320042	0.00707198	0.16399
GLC	0.00514802	0.913497	0.117936	0.42648	0.633805	0.00930239	0.0177682	0.000126336	0.0167422	0.157322
GLC	0.00520492	0.980034	0.0969512	0.651285	0.740265	0.0170562	0.0110124	0.00181156	0.0316132	0.205911
GLC	0.00607356	0.932275	0.124272	0.859457	0.926797	0.0386486	0.0327578	0.00135886	0.0160388	0.657625
GLC	0.00456722	0.877854	0.0674272	0.538788	0.44535	0.0146789	0.00846788	0.00168615	0.00979341	0.116623
GLC	0.00473664	0.841398	0.0602446	0.395444	0.393837	0.0635439	0.0148519	0.000119453	0.00496999	0.415177
GLC	0.00486887	0.924592	0.0694918	0.763226	0.734727	0.0296908	0.00764111	0.000313794	0.00707071	0.225526
GLC	0.00469121	0.801432	0.0774303	0.768672	0.702897	0.0180673	0.000920956	0.00212381	0.00976733	0.204455
GLC	0.00625297	0.642117	0.0305616	0.927272	0.703644	0.0206122	0.0149757	0.00299847	0.0359014	0.231152
GLC	0.00555009	0.99407	0.107856	0.472863	0.434935	0.0144199	0.0126294	0.00263077	0.00470902	0.172606
GLC	0.00461033	0.999942	0.0787739	0.113585	0.128239	0.00531393	0.000105675	0.000100665	0.000100653	0.0314212
GLC	0.00641065	0.524428	0.0165218	0.542924	0.330118	0.0449435	0.0367655	0.00075935	0.0963023	0.381798
GLC	0.00498574	0.706187	0.0608785	0.967008	0.949918	0.0120043	0.0165576	0.000653033	0.0294973	0.0896662
GLC	0.00540131	0.839633	0.0541713	0.429283	0.19439	0.00737741	0.0260158	0.000194902	0.052663	0.0522546
GLC	0.00565024	0.694441	0.0258092	0.322542	0.249805	0.00725425	0.0395879	0.002555	0.00165294	0.0299629
GLC	0.00621684	0.863366	0.0809987	0.858526	0.811863	0.0258255	0.0199255	0.00120914	0.0428121	0.536231
GLC	0.00499744	0.716803	0.0432431	0.428105	0.324647	0.0236175	0.0118802	0.000715656	0.00106923	0.267001
GLC	0.00458879	0.979987	0.130847	0.466062	0.540734	0.0107438	0.00600567	0.000105054	0.000163613	0.181301
GLC	0.00475432	0.788262	0.0673519	0.148331	0.130218	0.0072575	0.00889574	0.00108062	0.00250972	0.0783111
GLC	0.00546076	0.77573	0.0691747	0.774749	0.71221	0.027648	0.0213765	0.00572813	0.0062079	0.430553
GLC	0.00564657	0.981727	0.0831731	0.339987	0.238521	0.0393839	0.0113304	0.000336371	0.0125435	0.387579
GLC	0.00536745	0.683846	0.0416418	0.80459	0.54574	0.0101006	0.00925867	0.00257027	0.00903757	0.0762906
GLC	0.00421818	0.820738	0.111365	0.27716	0.294339	0.0212273	0.0140762	0.00165672	0.00216913	0.230362
GLC	0.00545117	0.775603	0.0745101	0.843323	0.968927	0.0178715	0.0700309	0.000453551	0.0102941	0.119758
GLC	0.00580552	0.831314	0.0570133	0.783139	0.583633	0.0212837	0.00332856	0.00187536	0.0259933	0.183874
GLC	0.00464388	0.99997	0.0816807	0.117781	0.104113	0.00620743	0.00127759	0.000177098	0.000118927	0.0391981
GLC	0.00507562	0.955068	0.0673616	0.87642	0.598525	0.0704048	0.0157898	0.00142489	0.027257	0.483001
GLC	0.00442837	0.709416	0.0661934	0.8438	0.719957	0.0482384	0.0185313	0.000148726	0.0114283	0.370307
GLC	0.00573072	0.954689	0.0902991	0.87744	0.907073	0.0543013	0.00263704	0.00517975	0.00727508	0.408766
GLC	0.00481786	0.700212	0.0532302	0.895068	0.879731	0.0101262	0.00493883	0.000886079	0.0110444	0.078961
GLC	0.00653043	0.785602	0.0655866	0.516424	0.498042	0.0738756	0.0108354	0.00172357	0.0138195	0.831125
GLC	0.00539885	0.97685	0.0697211	0.743205	0.502924	0.00664865	0.0282877	0.00275577	0.00318598	0.0368794
GLC	0.00586001	0.844343	0.0693112	0.650725	0.891416	0.0523546	0.00994858	0.00130167	0.0552943	0.332974
GLC	0.00495146	0.929779	0.0770123	0.296877	0.296306	0.0105359	0.00744915	0.00301082	0.00824423	0.073912
GLC	0.0046064	0.627123	0.0380803	0.977076	0.497073	0.0066978	0.0347977	0.000416243	0.00747236	0.0340807
GLC	0.00520638	0.836541	0.0718689	0.806916	0.790919	0.0405497	0.00184868	0.000896208	0.00906591	0.249812
GLC	0.00572656	0.922333	0.0961189	0.590619	0.582992	0.0192886	0.047672	0.00120889	0.0447695	0.192899
GLC	0.00603928	0.763726	0.0494665	0.954258	0.663474	0.0373964	0.0120305	0.00272485	0.0148921	0.768865
GLC	0.00577183	0.739715	0.0489097	0.800716	0.744961	0.00163029	0.0190604	0.00135525	0.0213879	0.0202408
GLC	0.00620018	0.574057	0.0478857	0.89555	0.862044	0.00775406	0.0344119	0.00185434	0.0355902	0.0911137
GLC	0.00412089	0.576675	0.0406839	0.533854	0.457064	0.0121136	0.0123533	0.00201427	0.00274804	0.0984211
GLC	0.00534955	0.957079	0.105962	0.290934	0.312906	0.0188889	0.00401819	0.00134422	0.000450946	0.368617
GLC	0.00511545	0.793322	0.0707318	0.557724	0.556241	0.0555046	0.00111007	0.00132604	0.000458171	0.606845
GLC	0.00556282	0.850324	0.0584339	0.707494	0.798471	0.0433433	0.0026865	0.000128967	0.00842594	0.678137
GLC	0.0052885	0.685467	0.0357591	0.530899	0.39133	0.0261985	0.000603923	0.00429207	0.0108384	0.715515
GLC	0.00545819	0.855066	0.0822733	0.435088	0.33375	0.0200129	0.0323136	0.00079282	0.0368135	0.185691
GLC	0.00506967	0.876511	0.0510223	0.575525	0.439479	0.00764435	0.0211575	0.000679046	0.0289175	0.0238873
GLC	0.00419633	0.725401	0.084158	0.842078	0.935541	0.0161169	0.0152142	0.000502476	0.000339057	0.192711
GLC	0.00589832	0.964532	0.0412826	0.89604	0.613745	0.0209492	0.00811385	0.00280042	0.00620005	0.133215
GLC	0.00572146	0.880599	0.051336	0.984332	0.675548	0.0761924	0.0349296	0.0054724	0.00603499	0.399528
GLC	0.00658004	0.650221	0.0199092	0.910822	0.66095	0.0113291	0.00524323	0.000726856	0.11799	0.0566098
GLC	0.00600721	0.608079	0.0617854	0.643057	0.615468	0.0675873	0.0199076	0.000296703	0.0052546	0.687519
GLC	0.00445887	0.953528	0.0816257	0.509931	0.602729	0.00335707	0.00343981	0.00328436	0.000903285	0.00891578
GLC	0.00507727	0.837529	0.127721	0.71701	0.946712	0.00832506	0.0439447	0.00427449	0.00228163	0.200506
GLC	0.0051781	0.851522	0.0254114	0.534549	0.317719	0.0132688	0.00450408	0.00122651	0.0176275	0.0286049
GLC	0.00570403	0.943541	0.0919858	0.839878	0.829205	0.0404399	0.00625013	0.00137505	0.00379465	0.336303
GLC	0.00540839	0.951955	0.0790552	0.5178	0.485897	0.0398242	0.00571047	0.000182853	0.0058161	0.412989
GLC	0.00538059	0.94246	0.101263	0.524297	0.42698	0.0687411	0.012097	0.0031298	0.00373095	0.885232
GLC	0.00482638	0.742696	0.0261201	0.803542	0.369037	0.0391519	0.0048361	0.000697981	0.0125515	0.478072
GLC	0.00535919	0.430972	0.0338896	0.507658	0.694318	0.0136616	0.033758	0.000694438	0.0360922	0.238617
GLC	0.0049181	0.975771	0.0737666	0.192681	0.189424	0.0233027	0.0101054	0.00312914	0.00148525	0.210074
GLC	0.00649889	0.91149	0.0583454	0.610671	0.386902	0.0157345	0.0582398	0.0007179	0.0241119	0.190464
GLC	0.00587773	0.903136	0.066929	0.260168	0.19823	0.0724712	0.0266458	0.00369026	0.0254588	0.456166
GLC	0.00600917	0.761646	0.062797	0.898348	0.846355	0.00429338	0.0098494	0.000566641	0.0721236	0.0573582
GLC	0.00486063	0.84193	0.0594218	0.742537	0.681351	0.00679904	0.0126515	0.000257488	0.00127553	0.0601354
GLC	0.00483136	0.698534	0.0645281	0.355396	0.480713	0.00456827	0.00496902	0.000382318	0.0550855	0.0223403
GLC	0.00640099	0.947987	0.0800025	0.799254	0.87395	0.0217035	0.0648014	0.000465491	0.0259363	0.146171
GLC	0.00673289	0.790819	0.0697395	0.955659	0.932723	0.0185323	0.0456717	0.00448088	0.0486199	0.605661
GLC	0.00621439	0.925722	0.0948094	0.423007	0.531987	0.043566	0.0295625	0.000176998	0.0531609	0.658725
GLC	0.00500697	0.924711	0.0451897	0.756734	0.438739	0.0516942	0.00184965	0.000575206	0.0157024	0.514816
GLC	0.00537727	0.839291	0.0700717	0.537046	0.855237	0.00566953	0.00244911	0.00274512	0.00714467	0.0341452
GLC	0.00521196	0.996714	0.0904677	0.790746	0.676322	0.00991025	0.0142649	0.000148336	0.0018854	0.0865778
GLC	0.00494127	0.758201	0.047729	0.79257	0.588791	0.0122357	0.00854425	0.00127089	0.00403227	0.0650436
GLC	0.00585384	0.972009	0.0660666	0.92199	0.827064	0.00938632	0.0662223	0.00177752	0.0161858	0.0640246
GLC	0.00438146	0.659083	0.0246591	0.94639	0.59551	0.0102547	0.00165092	0.00236465	0.0106715	0.0976494
GLC	0.00632616	0.900568	0.0719878	0.894294	0.902305	0.0222924	0.00186555	0.000227638	0.051211	0.362188
GLC	0.00609406	0.749138	0.0558977	0.598645	0.567046	0.0148789	0.0508892	0.00269613	0.0073527	0.141262
GLC	0.00491403	0.589572	0.0535013	0.440293	0.502976	0.0147196	0.00566573	0.00320484	0.0137639	0.206731
GLC	0.00547222	0.907858	0.0448114	0.371847	0.173399	0.0118383	0.0601972	0.00259969	0.0144144	0.114176
GLC	0.00470073	0.779536	0.0584867	0.858302	0.692944	0.0223932	0.00689842	0.000994862	0.00580209	0.156147
GLC	0.00450571	0.939127	0.103072	0.751371	0.870624	0.0134815	0.00853639	0.00134879	0.00674871	0.138699
GLC	0.00600493	0.640253	0.0553458	0.528801	0.75898	0.0204608	0.0196033	0.00193813	0.00905085	0.648782
GLC	0.00481073	0.894741	0.0711538	0.476619	0.622603	0.0182636	0.00310829	0.000573899	0.0260252	0.171468
GLC	0.0044239	0.925274	0.115355	0.757668	0.812391	0.00414816	0.00747924	0.000606766	0.0140418	0.0393686
GLC	0.00719047	0.800186	0.061321	0.676628	0.653698	0.0743273	0.038067	0.00247698	0.0227361	0.690134
GLC	0.00581878	0.811868	0.0470838	0.993575	0.6932	0.0329327	0.0117351	0.00296615	0.010121	0.281762
GLC	0.00669974	0.747338	0.0622855	0.781346	0.726235	0.0513987	0.0342846	0.000572728	0.023616	0.777739
GLC	0.00707277	0.690722	0.0506136	0.360736	0.30678	0.0344586	0.0664155	0.00153719	0.0226754	0.408534
GLC	0.00612971	0.557515	0.0497041	0.281726	0.289035	0.026467	0.0238246	0.00125823	0.013071	0.19925
GLC	0.00552518	0.938706	0.0967579	0.714695	0.647964	0.0321753	0.00300931	0.00237232	0.0120464	0.633099
GLC	0.00470119	0.800317	0.0320124	0.861538	0.678871	0.00609856	0.0157557	0.00152685	0.00776352	0.0386903
GLC	0.00481776	0.747906	0.0456769	0.810358	0.636842	0.0278538	0.00955101	0.000673148	0.00889719	0.172501
GLC	0.00527986	0.895901	0.0792347	0.887692	0.67339	0.018946	0.0296927	0.000106258	0.0179615	0.117073
GLC	0.00478912	0.992967	0.113707	0.817136	0.996419	0.0037465	0.0193476	0.000789771	0.00730055	0.0157081
GLC	0.00471336	0.755749	0.0440575	0.706682	0.507478	0.0490195	0.0127535	0.00290873	0.000942022	0.241621
GLC	0.00535711	0.890342	0.0428179	0.839821	0.841878	0.0122421	0.00706541	0.00392392	0.00199788	0.0533082
GLC	0.0048986	0.587698	0.0529801	0.598627	0.53464	0.0255511	0.000164452	0.00211372	0.0158165	0.331346
GLC	0.00559156	0.787964	0.0440847	0.42735	0.308521	0.0206568	0.00566978	0.000756049	0.0314493	0.812504
GLC	0.00456663	0.871321	0.106409	0.199292	0.229862	0.00916373	0.00293943	0.000963587	0.00517809	0.142919
GLC	0.00480714	0.571922	0.0149125	0.90746	0.692624	0.0162446	0.0285892	0.00119865	0.0136196	0.0748783
GLC	0.00488272	0.976001	0.0906137	0.603428	0.740474	0.0208845	0.0219447	0.00147518	0.0127265	0.152682
GLC	0.00682642	0.822126	0.0579747	0.327853	0.304553	0.0120544	0.0287733	0.00616739	0.0586588	0.0704156
GLC	0.00604059	0.969608	0.0714883	0.960466	0.856108	0.0756658	0.0380949	0.00116022	0.00941074	0.468303
GLC	0.00600986	0.868569	0.0343225	0.824898	0.458573	0.0210681	0.0600926	0.0024325	0.0534623	0.29705
GLC	0.00420678	0.732333	0.0495463	0.297155	0.199282	0.0105219	0.000237734	0.000316433	0.00519528	0.0657949
GLC	0.00605615	0.963311	0.0633447	0.210975	0.189571	0.0506432	0.026251	0.00105311	0.00486535	0.54285
GLC	0.00491561	0.982223	0.0889085	0.439785	0.739548	0.0133404	0.00760777	0.000973725	0.0146439	0.130115
GLC	0.00505848	0.818966	0.0784463	0.906929	0.933906	0.0277495	0.0111229	0.00300654	0.00823075	0.980727
GLC	0.00515938	0.751735	0.136643	0.765352	0.878621	0.0140265	0.00981035	0.00102695	0.0596692	0.383608
GLC	0.00550387	0.692635	0.0714906	0.858343	0.726684	0.0193757	0.0173363	0.00175004	0.0435311	0.160421
GLC	0.005413	0.743999	0.0520419	0.788917	0.757019	0.0239898	0.0509542	0.00188264	0.0141903	0.136693
GLC	0.00525991	0.919244	0.0780826	0.79635	0.73162	0.00890471	0.0164458	0.00108563	0.0106394	0.0596841
GLC	0.00579091	0.701177	0.0389385	0.361691	0.321676	0.0564789	0.00873914	0.0026011	0.00904418	0.674092
GLC	0.00600634	0.985104	0.077475	0.573296	0.669687	0.0177604	0.00911316	0.00286062	0.000355496	0.139924
GLC	0.00499536	0.989709	0.106351	0.663645	0.59517	0.011704	0.00980464	0.000724008	0.0191177	0.230008
GLC	0.00700102	0.956167	0.0671562	0.862925	0.840634	0.0676805	0.0116759	0.00257976	0.00409156	0.56154
GLC	0.00592031	0.787915	0.0799463	0.641086	0.649463	0.00483366	0.0266148	0.000932772	0.033667	0.0321237
GLC	0.00507648	0.750942	0.0867092	0.511258	0.595382	0.0154116	0.0102146	0.00161581	0.000349869	0.245933
GLC	0.00588692	0.690499	0.0709559	0.359623	0.375363	0.0356375	0.00101678	0.000667517	0.025044	0.604784
GLC	0.00481228	0.999622	0.0628415	0.660527	0.551364	0.0103655	0.0413011	0.00136965	0.0167817	0.368374
GLC	0.00536692	0.985964	0.0864147	0.638194	0.719052	0.0065122	0.0298264	0.0029171	0.0226668	0.0550251
GLC	0.00470665	0.820315	0.0613206	0.227585	0.133485	0.0342431	0.0165348	0.000570723	0.00428801	0.442422
GLC	0.00554389	0.874441	0.0956344	0.839048	0.868803	0.0137286	0.0196284	0.000290883	0.00694253	0.38668
GLC	0.00670623	0.964601	0.0918534	0.251519	0.210501	0.0284006	0.0358452	0.00135147	0.0398265	0.370013
GLC	0.00464817	0.994523	0.0721538	0.876313	0.490814	0.0445223	0.0208676	0.000573568	0.00985011	0.261149
GLC	0.00476886	0.718661	0.0987184	0.599005	0.677902	0.0168563	0.0370959	0.000743367	0.0179005	0.112712
GLC	0.00489708	0.994798	0.0589299	0.631093	0.410935	0.0101575	0.00726762	0.00401416	0.0114561	0.150993
GLC	0.00558073	0.844572	0.0753424	0.525281	0.567456	0.00602322	0.0136386	0.000412723	0.0128902	0.190026
GLC	0.00674824	0.83791	0.0409831	0.772805	0.637805	0.0640124	0.0148466	0.000881318	0.0148434	0.485272
GLC	0.00464388	0.99997	0.0816807	0.117781	0.104113	0.00620743	0.00127759	0.000177098	0.000118927	0.0391981
GLC	0.00595882	0.923215	0.0573202	0.603941	0.497978	0.011584	0.0695701	0.00138912	0.00508257	0.0973663
GLC	0.00401125	0.962258	0.0677599	0.753578	0.581405	0.0154142	0.0133303	0.000879861	0.00450377	0.106878
GLC	0.00503032	0.862316	0.109943	0.524146	0.820985	0.0257228	0.0387501	0.000682359	0.00133339	0.478354
GLC	0.0055677	0.84975	0.0868248	0.386292	0.456613	0.025924	0.014852	0.000549105	0.00785678	0.264581
GLC	0.00538257	0.863615	0.0723427	0.601963	0.467985	0.0674191	0.00743725	0.000476896	0.0303316	0.84806
GLC	0.00421071	0.926898	0.0379557	0.591429	0.314254	0.0499471	0.00710579	0.000978697	0.00544236	0.182008
GLC	0.0053514	0.906508	0.0763016	0.903008	0.802799	0.00687741	0.00375312	0.00558287	0.0172101	0.116467
GLC	0.00432479	0.98378	0.0655586	0.305132	0.24533	0.00792186	0.016583	0.00020213	0.00464785	0.0744156
GLC	0.00482363	0.999941	0.0908949	0.870955	0.791553	0.00860375	0.000375505	0.0001059	0.000111681	0.0362092
GLC	0.00562085	0.961879	0.0495453	0.445418	0.371356	0.0131427	0.0359049	0.000333136	0.00361314	0.0616489
GLC	0.00494915	0.861011	0.0618405	0.598426	0.36371	0.0114693	0.0126176	0.000407683	0.0393202	0.10197
GLC	0.00515366	0.754324	0.0416502	0.744481	0.476201	0.057411	0.0219127	0.000408123	0.00305589	0.836794
GLC	0.00496638	0.899187	0.0489536	0.814302	0.55876	0.0176585	0.000614434	0.000833978	0.00448481	0.131568
GLC	0.00426374	0.732333	0.038652	0.297155	0.199282	0.0105219	0.00812132	0.000316433	0.00670659	0.0657949
GLC	0.00504635	0.572344	0.0425853	0.825151	0.796954	0.0475986	0.000494311	0.0032307	0.00402937	0.751078
GLC	0.00551979	0.625629	0.0349392	0.713699	0.476925	0.0577151	0.00456048	0.000345631	0.0617809	0.65342
GLC	0.00641274	0.752513	0.106967	0.605756	0.743364	0.0261966	0.0495473	0.000345037	0.0598775	0.449458
GLC	0.00455654	0.896325	0.105931	0.718271	0.489804	0.0908843	0.00981914	0.00042069	0.0278243	0.876876
GLC	0.00791684	0.885845	0.0631701	0.52255	0.339154	0.0101899	0.098109	0.000652793	0.0356208	0.0670608
GLC	0.00566102	0.724903	0.0616749	0.897614	0.875832	0.0320569	0.0216367	0.00114239	0.0160508	0.291215
GLC	0.00531778	0.848629	0.0440543	0.795514	0.654373	0.0168355	0.0164862	0.00280814	0.00618513	0.135983
GLC	0.005567	0.619787	0.0205029	0.917278	0.672266	0.0239945	0.002006	0.000553782	0.00191998	0.203248
GLC	0.00472924	0.836745	0.0927734	0.419093	0.342988	0.0640545	0.0163922	0.000292374	0.0106541	0.436047
GLC	0.00601455	0.865276	0.0639406	0.794421	0.883017	0.0141032	0.0349629	0.000758821	0.00751076	0.10443
GLC	0.00459102	0.849329	0.0709554	0.240732	0.179031	0.0111024	0.00100443	0.000952058	0.0136976	0.0616804
GLC	0.00647825	0.789312	0.0395607	0.466793	0.410362	0.0126598	0.0233307	0.000552311	0.0282647	0.130057
GLC	0.0065956	0.9322	0.079823	0.455276	0.444321	0.0480657	0.0172977	0.00115584	0.00903253	0.382365
GLC	0.00503741	0.662647	0.0268155	0.598106	0.403813	0.0234078	0.000109524	0.000422111	0.0114661	0.301747
GLC	0.00590751	0.84209	0.0520757	0.820001	0.588867	0.031804	0.000968242	0.00163622	0.00104457	0.321096
GLC	0.00506191	0.934782	0.0920332	0.464244	0.424949	0.0263216	0.00763016	0.00032181	0.0110757	0.550549
GLC	0.00561259	0.958087	0.108516	0.79645	0.859176	0.030997	0.0193869	0.00262719	0.0052095	0.385026
GLC	0.00550245	0.74073	0.0705673	0.273361	0.158361	0.0297973	0.00400247	0.00118855	0.0591778	0.552812
GLC	0.00553427	0.990656	0.0973223	0.777387	0.889086	0.0845321	0.0102261	0.00192236	0.000653765	0.678409
GLC	0.00570588	0.806547	0.0559036	0.952475	0.810162	0.0680818	0.0189196	0.000867544	0.0274689	0.487095
GLC	0.00470192	0.966579	0.0792528	0.447364	0.433974	0.00432493	0.0248644	0.00123821	0.0080472	0.0864131
GLC	0.00584748	0.992837	0.0487537	0.69345	0.487471	0.0425966	0.0707878	0.000653935	0.00600727	0.469113
GLC	0.00546004	0.922361	0.0560301	0.549971	0.436205	0.0256986	0.0101641	0.000784397	0.0451796	0.277143
GLC	0.0048364	0.98912	0.0739399	0.754867	0.576813	0.0446765	0.0168534	0.00302143	0.00140252	0.512135
GLC	0.00649727	0.890239	0.0729586	0.604405	0.589875	0.0282574	0.0117522	0.00259668	0.00701691	0.247766
GLC	0.0040995	0.94023	0.0954387	0.761944	0.581932	0.0197004	0.0147293	0.00174816	0.00300279	0.166424
GLC	0.00414055	0.704278	0.0620151	0.758805	0.609013	0.0153328	0.0027128	0.000169035	0.0398096	0.0771532
GLC	0.00642219	0.90954	0.0368914	0.459894	0.242014	0.099585	0.0745188	0.00298745	0.0129406	0.576234
GLC	0.00486249	0.947506	0.0514789	0.894583	0.588732	0.00593266	0.0107322	0.000934384	0.000378092	0.0606773
GLC	0.00545848	0.999077	0.05751	0.620665	0.472057	0.0114832	0.00729203	0.00346823	0.0160275	0.0444837
GLC	0.0054584	0.732832	0.0795114	0.807482	0.913295	0.0663363	0.00640734	0.000729245	0.0382531	0.773481
GLC	0.00527541	0.889516	0.0908517	0.738079	0.987409	0.0377362	0.00068967	0.000937474	0.0179913	0.388203
GLC	0.00428971	0.979909	0.0805197	0.666373	0.703822	0.0342729	0.000933622	0.000753575	0.000571162	0.50605
GLC	0.00582615	0.95569	0.0531127	0.721265	0.767169	0.0887603	0.0201055	0.00298267	0.00755854	0.935807
GLC	0.00539102	0.969005	0.0671378	0.585731	0.531982	0.00768768	0.0256198	0.000341481	0.0231884	0.0228118
GLC	0.00573151	0.805726	0.0370821	0.547838	0.336755	0.00787651	0.0414057	0.00155911	0.0109727	0.0767202
GLC	0.00570876	0.926994	0.0553951	0.739624	0.623138	0.0304364	0.0163593	0.000373571	0.0472007	0.192701
GLC	0.00546517	0.960241	0.0759423	0.786263	0.579333	0.00571644	0.0163772	0.00212979	0.0197057	0.0487326
GLC	0.00540377	0.997651	0.0905697	0.718492	0.729659	0.00575891	0.0171928	0.00140949	0.0321957	0.0416217
GLC	0.00457651	0.959495	0.0997738	0.763714	0.90849	0.0105832	0.000606705	0.00130162	0.00867768	0.104457
GLC	0.00520177	0.907844	0.0452957	0.397456	0.230169	0.0149704	0.0489875	0.00157684	0.0266396	0.151013
GLC	0.0070201	0.909167	0.0386181	0.867538	0.688725	0.0340851	0.0403154	0.00231854	0.0156334	0.383724
GLC	0.00395408	0.800449	0.0966608	0.95073	0.810001	0.00507886	0.000655763	0.000215183	0.0104671	0.0378141
GLC	0.0052313	0.824696	0.0968332	0.13045	0.155643	0.0232879	0.000847672	0.00307843	0.0143631	0.265367
GLC	0.00453374	0.993558	0.0754449	0.93915	0.779278	0.00570955	0.000371807	0.000113712	0.000250728	0.0490879
GLC	0.00542041	0.773106	0.0506588	0.509505	0.412569	0.0490438	0.0171052	0.00274786	0.000540992	0.474217
GLC	0.00561408	0.598585	0.0394337	0.881364	0.821582	0.0297846	0.000588545	0.00159996	0.0986261	0.409586
GLC	0.00496267	0.968917	0.0725149	0.976265	0.75135	0.0151086	0.0472922	0.000275801	0.0011319	0.285198
GLC	0.0049146	0.999622	0.0749831	0.554274	0.554185	0.0125164	0.0413011	0.000785339	0.0187126	0.368374
GLC	0.00601004	0.648548	0.0622776	0.733042	0.960617	0.0399621	0.0106227	0.00417869	0.0438608	0.421264
GLC	0.00508202	0.851572	0.0672156	0.701518	0.865171	0.00847378	0.00659403	0.000716181	0.0357227	0.0998899
GLC	0.00589499	0.977781	0.0559544	0.812628	0.671949	0.0923113	0.00348305	0.00222656	0.00190557	0.96978
GLC	0.00529643	0.973779	0.0997615	0.563942	0.685977	0.00767446	0.0334965	0.000253413	0.0168919	0.0603706
GLC	0.00492187	0.93393	0.10647	0.71751	0.964154	0.00320378	0.0112821	0.000199864	0.000355494	0.0158287
GLC	0.00431697	0.797357	0.0986264	0.142418	0.169284	0.0121517	0.00645178	0.000448482	0.0144663	0.100018
GLC	0.00573953	0.517755	0.0557943	0.63711	0.860153	0.0214569	0.0198515	0.00163835	0.00661558	0.285535
GLC	0.00529969	0.760995	0.0586808	0.640375	0.465999	0.00670133	0.0295012	0.00100485	0.0292699	0.0189795
GLC	0.00635179	0.998153	0.0626695	0.694023	0.595115	0.0347962	0.00322001	0.00494966	0.0255181	0.602479
GLC	0.00405058	0.767977	0.0686475	0.596856	0.441223	0.0101474	0.0205288	0.00066844	0.0160113	0.053974
GLC	0.00543905	0.950074	0.127037	0.0940694	0.162101	0.018572	0.00511389	0.0030189	0.000253421	0.411201
GLC	0.00501197	0.988484	0.0875457	0.414009	0.654115	0.00764081	0.00482977	0.000116039	0.000293351	0.0605269
GLC	0.00496086	0.633468	0.0234151	0.123515	0.066521	0.0121585	0.0262444	0.000571669	0.0224262	0.063587
GLC	0.00629062	0.463041	0.0630259	0.595804	0.661981	0.0290231	0.0243904	0.000283965	0.0975372	0.56598
GLC	0.00589686	0.975783	0.080752	0.980953	0.979507	0.0137921	0.0436725	0.000252462	0.00565335	0.1609
GLC	0.00553626	0.940963	0.0608673	0.593057	0.481089	0.0367922	0.0412322	0.00118816	0.0136457	0.350188
GLC	0.00531539	0.869884	0.0332781	0.638994	0.284479	0.0310653	0.0279788	0.000261727	0.00048361	0.374186
GLC	0.00521696	0.799303	0.103234	0.438287	0.464998	0.0404524	0.00588767	0.000429669	0.00209115	0.636888
GLC	0.00529648	0.78139	0.022781	0.620449	0.227013	0.0279213	0.00118234	0.000825488	0.0118282	0.185143
GLC	0.00470361	0.791764	0.0273547	0.435953	0.173268	0.0341535	0.00985036	0.00171789	0.0235273	0.147758
GLC	0.00439429	0.682833	0.0274245	0.761885	0.519447	0.0297774	0.00122536	0.00144123	0.030627	0.113525
GLC	0.00470465	0.920456	0.030169	0.729556	0.420175	0.0466428	0.00879108	0.00237924	0.00744121	0.432274
GLC	0.00530363	0.85426	0.0449018	0.376369	0.222673	0.0134083	0.0127231	0.00306984	0.0171921	0.192726
GLC	0.0050332	0.978876	0.0765284	0.899967	0.900334	0.00845643	0.00708394	0.000806315	0.014611	0.0461479
GLC	0.00303362	0.993494	0.110373	0.577498	0.399893	0.00881543	0.000953435	0.00105738	0.000728372	0.0333027
GLC	0.00511657	0.681805	0.0684596	0.92896	0.805387	0.0379975	0.00199726	0.00217891	0.0250275	0.376598
GLC	0.00629863	0.754533	0.081591	0.735588	0.841242	0.0405221	0.033102	0.000280915	0.0437439	0.905584
GLC	0.00701762	0.719161	0.0452445	0.624643	0.370503	0.0344334	0.0858874	0.00156228	0.0402808	0.397396
GLC	0.00628134	0.874432	0.059056	0.41717	0.310908	0.0767321	0.0293561	0.00340549	0.00561223	0.629957
GLC	0.00612262	0.862393	0.0499749	0.585893	0.372187	0.0439779	0.0580536	0.00256504	0.103172	0.23961
GLC	0.00451803	0.943934	0.0714892	0.585052	0.435547	0.0184427	0.0185237	0.0010085	0.002444	0.14605
GLC	0.00593113	0.819178	0.0362	0.314347	0.177183	0.0131916	0.0509137	0.00292756	0.0162406	0.0952343
GLC	0.00631364	0.96308	0.0394527	0.497747	0.397496	0.0607936	0.00307201	0.00288724	0.057262	0.599975
GLC	0.00516441	0.847075	0.0639479	0.618323	0.559255	0.0207664	0.018866	0.000857886	0.0148185	0.160083
GLC	0.00610528	0.825838	0.0395181	0.399893	0.402671	0.027937	0.0127514	0.00222579	0.00230846	0.191842
GLC	0.00482151	0.649752	0.0606007	0.655602	0.95245	0.0240024	0.0304664	0.00061979	0.0091989	0.311227
GLC	0.00470113	0.799361	0.0435969	0.498351	0.298588	0.0554771	0.00291635	0.00235126	0.0214822	0.337042
GLC	0.00533153	0.713031	0.0538912	0.705223	0.789601	0.00474012	0.0107303	0.0053831	0.0093605	0.0245638
GLC	0.00489264	0.961619	0.126101	0.384484	0.499792	0.00741591	0.019159	0.00209596	0.00226838	0.0538942
GLC	0.00566522	0.751411	0.0718074	0.375537	0.410244	0.0458819	0.0208797	0.00146641	0.00442366	0.760391
GLC	0.00539857	0.85293	0.0517092	0.223433	0.120795	0.035649	0.0642442	0.00206285	0.0351741	0.216863
GLC	0.0055487	0.818681	0.0526748	0.979788	0.752732	0.0453387	0.0019886	0.0012774	0.00878999	0.430065
GLC	0.00461067	0.722392	0.0599309	0.17893	0.105482	0.0322031	0.00252912	0.00127246	0.00478183	0.159596
GLC	0.00643027	0.855644	0.080927	0.154023	0.202976	0.00478094	0.0538177	0.000123496	0.0233361	0.088104
GLC	0.00392529	0.712421	0.0619615	0.786809	0.752509	0.0243117	0.0305537	0.000165577	0.0067991	0.441683
GLC	0.00416179	0.928329	0.075165	0.368981	0.306316	0.0147962	0.00383594	0.00204404	0.0103533	0.31423
GLC	0.00884295	0.858458	0.0358787	0.851165	0.458004	0.0535068	0.110305	0.00429185	0.0494873	0.995416
GLC	0.00553445	0.969508	0.0874636	0.848076	0.870925	0.0157156	0.0477837	0.000904694	0.0204106	0.103173
GLC	0.00501309	0.704454	0.0574153	0.989934	0.692418	0.009602	0.0384432	0.000976006	0.0196764	0.065605
GLC	0.00468042	0.840948	0.0938869	0.651849	0.852923	0.0104523	0.0344633	0.000828896	0.00176138	0.0849005
GLC	0.00527729	0.898893	0.0761299	0.0847605	0.060876	0.0232821	0.0108899	0.0015968	0.0122085	0.314514
GLC	0.00448198	0.982947	0.13773	0.577681	0.752829	0.00955827	0.0359215	0.000886714	0.000229352	0.0974671
GLC	0.00481235	0.862081	0.0535413	0.342683	0.193125	0.0422933	0.00415228	0.0010765	0.00970704	0.465904
GLC	0.00521775	0.678837	0.0247961	0.694209	0.501633	0.0679145	0.00848561	0.00141942	0.00536707	0.477387
GLC	0.00581108	0.648274	0.0541487	0.787554	0.91984	0.0419864	0.0827452	0.00234497	0.00779919	0.476489
GLC	0.0051682	0.899373	0.0453008	0.350557	0.133507	0.134138	0.0140074	0.000673367	0.0164092	0.725884
GLC	0.00470073	0.807635	0.0411956	0.647335	0.412225	0.00428455	0.00832741	0.000612341	0.00593005	0.0141489
GLC	0.00546407	0.963715	0.0751661	0.357982	0.344125	0.0153518	0.00204138	0.0018617	0.00634659	0.0968194
GLC	0.00424923	0.918809	0.0950864	0.720017	0.79806	0.009656	0.00231453	0.00167873	0.0123933	0.115487
GLC	0.00464907	0.472815	0.0469369	0.865993	0.874622	0.00558919	0.0193249	0.000800843	0.0273495	0.0445194
GLC	0.00443205	0.976546	0.0746555	0.689604	0.868544	0.0305814	0.00948829	0.000286664	0.00107006	0.312143
GLC	0.00396928	0.754219	0.0632235	0.378969	0.293711	0.0125146	0.000314356	0.000617937	0.0246691	0.0686651
GLC	0.00510444	0.879956	0.10713	0.607948	0.735359	0.0174547	0.0480674	0.00198663	0.0010918	0.447532
GLC	0.00563499	0.980653	0.0839917	0.954177	0.875313	0.0842297	0.0485499	0.0019198	0.0117875	0.834889
GLC	0.00496086	0.633468	0.0234151	0.123515	0.066521	0.0121585	0.0262444	0.000571669	0.0224262	0.063587
GLC	0.00418153	0.848091	0.0802788	0.464305	0.506875	0.0224361	0.00165421	0.00225889	0.00551708	0.179446
GLC	0.00447103	0.902545	0.0838552	0.354052	0.277626	0.0145727	0.0508581	0.000558936	0.00417922	0.13098
GLC	0.00505258	0.808738	0.0308917	0.813108	0.365686	0.0222614	0.0114011	0.000389292	0.0192975	0.179191
GLC	0.00545445	0.804404	0.0640406	0.637877	0.457396	0.0237991	0.0219478	0.00029692	0.0315858	0.263646
GLC	0.00462522	0.826143	0.0431105	0.818049	0.386832	0.012001	0.0210405	0.00015845	0.0280751	0.114156
GLC	0.00663018	0.932239	0.056884	0.822227	0.711165	0.013453	0.023045	0.00373284	0.0536073	0.135787
GLC	0.00557006	0.82653	0.0890484	0.250872	0.334287	0.0093019	0.0291068	0.00200975	0.00790464	0.240518
GLC	0.00658185	0.907279	0.0692955	0.240121	0.137129	0.0379216	0.146946	0.000957864	0.000688499	0.595341
GLC	0.00553665	0.931513	0.12797	0.0968009	0.169822	0.0228482	0.00457683	0.00121139	0.000256287	0.559936
GLC	0.00501379	0.932394	0.0295871	0.914135	0.330881	0.0177873	0.0400973	0.00432679	0.00891693	0.0411717
GLC	0.0053586	0.981622	0.0497407	0.897705	0.681675	0.00975766	0.0182764	0.00149052	0.00428902	0.122934
GLC	0.00568714	0.956446	0.0402472	0.973788	0.691215	0.0877543	0.0102027	0.00110988	0.00979507	0.578806
GLC	0.00464511	0.999569	0.0757369	0.152045	0.119501	0.00630837	0.000147061	0.000101352	0.000103582	0.0411418
GLC	0.00571072	0.623906	0.0368526	0.874187	0.793053	0.0101468	0.0270889	0.00173151	0.00585611	0.0696312
GLC	0.00503281	0.848172	0.0419836	0.41718	0.270582	0.0854256	0.0116114	0.00078916	0.00529052	0.420636
GLC	0.00564156	0.961487	0.0977327	0.126227	0.0355233	0.0323152	0.0361058	0.0018509	0.040317	0.245248
GLC	0.00424923	0.888704	0.0925787	0.722368	0.820875	0.00823441	0.00495977	0.000953676	0.0131496	0.102816
GLC	0.00454256	0.937584	0.12476	0.809545	0.748012	0.00514092	0.0155006	0.000973072	0.000132044	0.00272865
GLC	0.00482371	0.785631	0.0363504	0.81231	0.626368	0.0159869	0.0157739	0.00146831	0.0067031	0.102533
GLC	0.00467984	0.802922	0.0556901	0.169987	0.181547	0.0536845	0.0128326	0.000645622	0.0294961	0.404633
GLC	0.00612645	0.812304	0.0685566	0.213439	0.212956	0.0207758	0.0449841	0.000266849	0.0088756	0.207777
GLC	0.00554464	0.81034	0.0502022	0.461913	0.42135	0.0258647	0.0297781	0.000858394	0.024683	0.231043
GLC	0.00463351	0.980979	0.0965154	0.901861	0.699103	0.0100018	0.000372642	0.000277796	0.000290164	0.0669089
GLC	0.00543284	0.735169	0.0328753	0.836066	0.615633	0.044529	0.0481884	0.000935332	0.00879191	0.466847
GLC	0.00585164	0.792995	0.0694334	0.897842	0.78869	0.00400354	0.0688068	0.00102156	0.0354198	0.026028
GLC	0.00527076	0.832169	0.0648667	0.622562	0.480912	0.0265121	0.00498782	0.00231021	0.0317471	0.20865
GLC	0.00466398	0.977309	0.0546297	0.461185	0.488682	0.00757247	0.00448636	0.000570928	0.00214806	0.109658
GLC	0.00442252	0.616099	0.0723338	0.673879	0.715298	0.019144	0.0236838	0.00013268	0.0096816	0.167723
GLC	0.00627896	0.918504	0.0419322	0.755195	0.614325	0.0302272	0.0495331	0.00689671	0.00248201	0.483241
GLC	0.0050213	0.956163	0.0593881	0.772436	0.621413	0.0150194	0.00826161	0.00285816	0.00860727	0.120102
GLC	0.00467882	0.859409	0.0868653	0.995703	0.989856	0.0126947	0.00151952	0.00191852	0.00384535	0.27274
GLC	0.00555822	0.951949	0.0941674	0.842815	0.560071	0.0124422	0.0672414	0.00235222	0.00800542	0.0576381
GLC	0.00704151	0.991704	0.0750037	0.10341	0.0791006	0.0202797	0.143449	0.000405151	0.0116225	0.194013
GLC	0.0054065	0.906119	0.0567997	0.282866	0.212998	0.0214717	0.0324781	0.00238434	0.0176331	0.180776
GLC	0.00455856	0.920737	0.0752648	0.663256	0.573643	0.0274356	0.00299811	0.000670528	0.00721298	0.196276
GLC	0.00539915	0.807874	0.0298113	0.924939	0.291382	0.0580552	0.0114595	0.00019778	0.0604697	0.311524
GLC	0.00515761	0.86868	0.0313685	0.829643	0.358912	0.0498502	0.0110014	0.00178846	0.0183083	0.250636
GLC	0.00492434	0.998043	0.0862645	0.700314	0.616217	0.0137411	0.00278469	0.000147408	0.000301259	0.108431
GLC	0.00445751	0.914065	0.0990962	0.545912	0.460571	0.0239329	0.0130998	0.00366153	0.0198542	0.287754
GLC	0.0067626	0.977914	0.0488834	0.383056	0.258564	0.0508873	0.0785208	0.00176903	0.0220128	0.432564
GLC	0.00531755	0.952678	0.0560134	0.87148	0.632576	0.0152714	0.00872568	0.00303488	0.00954861	0.261627
GLC	0.00426744	0.869635	0.0711786	0.51867	0.472046	0.0354875	0.0113633	0.00117111	0.0256574	0.263543
GLC	0.00480287	0.967173	0.0920746	0.425104	0.330253	0.0126249	0.00123282	0.00309519	0.00664097	0.107768
GLC	0.00659959	0.870318	0.0590572	0.687101	0.423084	0.0454444	0.0149022	0.000142735	0.0521558	0.463733
GLC	0.00548526	0.900233	0.0723195	0.683378	0.81002	0.0080182	0.0122936	0.000659561	0.0294993	0.0737548
GLC	0.0055666	0.514145	0.0272469	0.477501	0.30203	0.0398428	0.0332493	0.00775349	0.00334111	0.394161
GLC	0.00481976	0.905329	0.107342	0.768832	0.827923	0.0349516	0.013501	0.000979343	0.00673271	0.300677
GLC	0.00442106	0.779043	0.0479735	0.613602	0.419533	0.0400034	0.0172002	0.00445313	0.00225839	0.661915
GLC	0.00457156	0.761535	0.0480372	0.582458	0.396214	0.00412526	0.0109985	0.00207281	0.000764668	0.0331245
GLC	0.00816624	0.858313	0.0932732	0.678656	0.727376	0.0216514	0.0120857	0.0119959	0.0428171	0.374331
GLC	0.00631894	0.786136	0.0673075	0.51306	0.571104	0.0260111	0.00846421	0.00263354	0.0128645	0.328229
GLC	0.00529985	0.799458	0.0736182	0.555915	0.70977	0.00699193	0.0306262	0.000856168	0.00573732	0.070633
GLC	0.00502752	0.986492	0.0994611	0.989892	0.996985	0.0199441	0.0161186	0.0013558	0.00198201	0.175559
GLC	0.00552371	0.853218	0.121239	0.216861	0.276984	0.0279731	0.00813084	0.00184115	0.016285	0.513097
GLC	0.00564889	0.802134	0.0309416	0.805299	0.375579	0.0365923	0.0336062	0.000265027	0.0394245	0.160928
GLC	0.00530223	0.98817	0.100421	0.752038	0.903542	0.0289269	0.00219937	0.00212393	0.0170225	0.329116
GLC	0.00686672	0.634243	0.0309162	0.709626	0.448393	0.0360919	0.0332322	0.00848456	0.00625805	0.386211
GLC	0.00573403	0.942338	0.0591924	0.46719	0.353818	0.0690042	0.0100303	0.00262036	0.00497332	0.490524
GLC	0.00514405	0.826638	0.0731784	0.522657	0.435047	0.0405253	0.0881084	0.00143161	0.00044906	0.365001
GLC	0.00557072	0.881374	0.0391522	0.834112	0.492093	0.0222276	0.0184507	0.000230294	0.0283826	0.169037
GLC	0.00488802	0.994508	0.105248	0.241859	0.537837	0.00633306	0.0044515	0.000128671	0.000259438	0.0922824
GLC	0.00551036	0.619421	0.0507182	0.901393	0.781608	0.0196362	0.00243749	0.000921119	0.0194602	0.169776
GLC	0.00597143	0.957517	0.0777702	0.88337	0.728164	0.037996	0.0477472	0.00255607	0.00435869	0.323173
GLC	0.00576989	0.982118	0.0839879	0.866074	0.825104	0.0334304	0.0124377	0.00303618	0.0219796	0.364845
GLC	0.0065034	0.874534	0.0300864	0.466581	0.245062	0.11138	0.0180457	0.00185652	0.0116433	0.739273
GLC	0.00444505	0.870993	0.078067	0.712076	0.796906	0.0035379	0.00386509	0.000290149	0.00297477	0.0207323
GLC	0.00439923	0.727763	0.0724621	0.746478	0.647086	0.00382901	0.00609698	0.00295728	0.00112622	0.0122741
GLC	0.00624582	0.756467	0.0311603	0.87685	0.625593	0.0672164	0.0200828	0.000663254	0.0492209	0.3663
GLC	0.00628177	0.851491	0.0385735	0.970839	0.580844	0.030118	0.0949162	0.000315312	0.00764294	0.551445
GLC	0.00485574	0.99964	0.123	0.433293	0.63439	0.00476416	0.000471473	0.000117401	0.000168159	0.0478411
GLC	0.00605265	0.683899	0.0528745	0.592104	0.562134	0.0181121	0.084833	0.0037602	0.0236891	0.185417
GLC	0.00710272	0.830488	0.0799888	0.46577	0.343706	0.027757	0.0337051	0.00458804	0.0776692	0.499536
GLC	0.004318	0.551062	0.0371638	0.941308	0.625942	0.0249443	0.00208134	0.000627306	0.0299782	0.103884
GLC	0.00565946	0.921855	0.0943865	0.561535	0.553464	0.0175265	0.0342467	0.000541915	0.0126874	0.173021
GLC	0.00617352	0.700787	0.0445535	0.487864	0.438358	0.0389617	0.00539279	0.00365752	0.0147962	0.365102
GLC	0.00543323	0.815991	0.0588466	0.706696	0.693096	0.0252178	0.0140374	0.00113468	0.047722	0.312504
GLC	0.0049281	0.799648	0.0685871	0.391883	0.310685	0.00758477	0.00923613	0.00227639	0.00563106	0.0619551
GLC	0.00540828	0.910473	0.0662495	0.775356	0.654669	0.0133178	0.00301555	0.000977713	0.00680351	0.11607
GLC	0.00341145	0.752128	0.0322442	0.868009	0.339267	0.00862623	0.0293656	0.00171493	0.00976918	0.0419955
GLC	0.00617935	0.99192	0.0836702	0.792967	0.709787	0.0147518	0.0464943	0.0024296	0.0258115	0.13846
GLC	0.00665367	0.738845	0.04121	0.855102	0.415632	0.0571858	0.00542095	0.00407263	0.0443141	0.684548
GLC	0.00481295	0.95817	0.0729568	0.825246	0.907199	0.0246189	0.00921697	0.00187502	0.0039936	0.204222
GLC	0.00648931	0.9248	0.069966	0.989555	0.772225	0.0111993	0.0217153	0.00544343	0.0773324	0.0645178
GLC	0.00646355	0.907176	0.0712153	0.657559	0.659223	0.0588912	0.00780144	0.00157435	0.00718302	0.694668
GLC	0.00528077	0.803002	0.0484402	0.800631	0.627969	0.0206855	0.00362888	0.00181092	0.00449476	0.270113
GLC	0.00734668	0.846197	0.0519454	0.966633	0.73675	0.060297	0.0484418	0.000145985	0.049775	0.492784
GLC	0.00615353	0.933349	0.0982263	0.787002	0.922257	0.00535254	0.000929931	0.00364203	0.0342802	0.29447
GLC	0.00444687	0.938918	0.097463	0.752116	0.702818	0.0292999	0.0146184	0.00332085	0.0251633	0.393291
GLC	0.00524341	0.577427	0.0396163	0.998066	0.753672	0.00404347	0.00442937	0.00253105	0.0230124	0.0556627
GLC	0.00619583	0.931601	0.0253974	0.525723	0.185558	0.0345811	0.0650767	0.000204521	0.0695204	0.279223
GLC	0.00501601	0.952423	0.063484	0.925394	0.675035	0.0122594	0.0114853	0.000498811	0.0121049	0.0638371
GLC	0.00607459	0.665956	0.0312413	0.0650842	0.0451416	0.0968946	0.0167662	0.000814235	0.00114143	0.631292
GLC	0.00530233	0.952249	0.0620109	0.6095	0.464329	0.00644478	0.00634469	0.000614443	0.0369389	0.0394844
GLC	0.0050858	0.830388	0.0576285	0.9503	0.958227	0.00766792	0.00229976	0.00161542	0.0553014	0.0315987
GLC	0.0052534	0.72268	0.0713148	0.448451	0.498549	0.0300859	0.0406297	0.0016958	0.00147775	0.346282
GLC	0.00562392	0.888007	0.0449324	0.979363	0.870898	0.0780898	0.00624629	0.0061505	0.0148041	0.408201
GLC	0.00463399	0.91859	0.0534402	0.458003	0.267611	0.00948346	0.00406768	0.00319803	0.00923687	0.036192
GLC	0.00620347	0.997128	0.0421051	0.992039	0.526679	0.0363425	0.0445307	0.003947	0.00409815	0.3815
GLC	0.00514689	0.675433	0.0319515	0.367025	0.19685	0.00664001	0.0216189	0.00390145	0.00902746	0.0879862
GLC	0.00695866	0.818062	0.0480023	0.59885	0.564739	0.00530628	0.0710604	0.000579755	0.037926	0.0489129
GLC	0.0067855	0.824901	0.0475999	0.533858	0.373269	0.0144711	0.0307872	0.00305634	0.0835314	0.117081
GLC	0.00472427	0.662104	0.0578204	0.55807	0.701078	0.0177324	0.0464486	0.00478331	0.00562701	0.147497
GLC	0.00517274	0.861299	0.0485737	0.908964	0.680751	0.013419	0.0190182	0.000196005	0.00135067	0.0804388
GLC	0.00585326	0.968326	0.146884	0.485725	0.730013	0.0456452	0.0194495	0.00319247	0.0454121	0.540998
GLC	0.00630015	0.982704	0.0857578	0.546207	0.671369	0.0405598	0.0399409	0.000868243	0.0277319	0.277524
GLC	0.00517431	0.930047	0.0947652	0.901645	0.972059	0.0277039	0.0092817	0.00174737	0.0391271	0.472547
GLC	0.00461718	0.943876	0.114435	0.65135	0.928478	0.0178622	0.0103129	0.000163901	0.00193145	0.207432
GLC	0.0062651	0.74073	0.0431259	0.464341	0.233117	0.0131339	0.000154821	0.00246851	0.109938	0.18639
GLC	0.00534835	0.958991	0.0389545	0.700019	0.534602	0.01245	0.0333399	0.00197929	0.00752757	0.0900353
GLC	0.00616236	0.492467	0.0303219	0.144437	0.186964	0.0150958	0.0268434	0.00186927	0.027252	0.162224
GLC	0.00611403	0.877321	0.106795	0.70538	0.891568	0.00567289	0.0376844	0.000830265	0.0245925	0.108361
GLC	0.00454348	0.99549	0.128078	0.739437	0.782756	0.0131299	0.000465089	0.000213031	0.000365563	0.132094
GLC	0.0043932	0.874885	0.104337	0.740833	0.834003	0.0272652	0.00776956	0.000677321	0.000880395	0.366267
GLC	0.00562497	0.816795	0.0611738	0.764868	0.724774	0.0088631	0.0122164	0.00168629	0.00307222	0.146614
GLC	0.00539801	0.705287	0.0552016	0.695648	0.465412	0.0499005	0.0153627	0.000979353	0.0171802	0.43286
GLC	0.00545526	0.626871	0.0803755	0.633432	0.630513	0.00703557	0.0367526	0.000890911	0.00178414	0.0950125
GLC	0.00535769	0.946122	0.0728317	0.591957	0.470474	0.0272154	0.00268975	0.000138028	0.028294	0.563271
GLC	0.00574688	0.981733	0.0936836	0.611397	0.624043	0.0166251	0.0143881	0.00235949	0.00605766	0.175817
GLC	0.00546774	0.811968	0.0432432	0.325015	0.280283	0.0212837	0.00778346	0.00214326	0.0265106	0.232822
GLC	0.00524441	0.83423	0.0696437	0.943019	0.866093	0.0236269	0.0288657	0.00159354	0.0148442	0.446049
GLC	0.00505237	0.819868	0.0485528	0.614572	0.269751	0.0911063	0.00155695	0.000948966	0.0237599	0.803487
GLC	0.00657277	0.898579	0.0645646	0.757799	0.884077	0.0232153	0.0329675	0.0053947	0.000813073	0.157188
GLC	0.00551488	0.984666	0.0644589	0.934722	0.709275	0.0155716	0.0217264	0.00695279	0.0269685	0.0987701
GLC	0.00784967	0.891511	0.072073	0.533182	0.608485	0.079198	0.017095	0.00433567	0.0196897	0.769758
GLC	0.00521806	0.956941	0.0251543	0.378257	0.127751	0.113018	0.156366	0.00255291	0.00654206	0.750412
GLC	0.00492455	0.982991	0.100016	0.391788	0.287934	0.038118	0.00326535	0.000143501	0.00151953	0.524596
GLC	0.00660335	0.843061	0.083299	0.427374	0.378151	0.0254155	0.0339035	0.000181935	0.0206744	0.293561
GLC	0.00513	0.63406	0.041584	0.595411	0.350126	0.0173292	0.020329	0.000404677	0.0416434	0.0916871
GLC	0.00536461	0.936136	0.0447875	0.520252	0.418384	0.0469575	0.027857	0.00330755	0.0217578	0.247137
GLC	0.00661529	0.95648	0.0832175	0.862346	0.670135	0.0328146	0.095331	0.0011819	0.0216724	0.759889
GLC	0.00501357	0.907466	0.09495	0.0978882	0.113669	0.0157597	0.0026563	0.000401103	0.00487006	0.141772
GLC	0.00467459	0.955054	0.0751118	0.842288	0.86164	0.00839312	0.00887596	0.00144274	0.00509684	0.0903858
GLC	0.00528774	0.715796	0.0533947	0.375101	0.292038	0.057626	0.0268082	0.000585197	0.00891381	0.608053
GLC	0.00593418	0.956816	0.077512	0.663636	0.977502	0.0523582	0.0187024	0.000714003	0.00794656	0.649905
GLC	0.00560468	0.40224	0.0284553	0.530091	0.647779	0.0555899	0.0171477	0.00216543	0.00480493	0.805824
GLC	0.00589408	0.665854	0.0255176	0.551014	0.311939	0.00856636	0.00278945	0.00143827	0.0319749	0.0281111
GLC	0.00550207	0.550871	0.0296132	0.817819	0.609314	0.0116039	0.0362741	0.00197242	0.0744627	0.0411831
GLC	0.0053609	0.857123	0.0588219	0.722726	0.707964	0.00846573	0.0188658	0.00150806	0.00198983	0.0568636
GLC	0.00573596	0.823338	0.0474794	0.573562	0.510619	0.0221404	0.0669595	0.00194547	0.0173761	0.139415
GLC	0.00455269	0.992389	0.0542095	0.599131	0.260715	0.014804	0.00756279	0.00353294	0.0192264	0.123728
GLC	0.00610617	0.960417	0.0799288	0.451436	0.503538	0.0346622	0.0258057	0.00195924	0.000147552	0.41368
GLC	0.00555674	0.914532	0.12522	0.861108	0.878855	0.060622	0.0101642	0.0021028	0.0342994	0.620836
GLC	0.00491944	0.944588	0.0404964	0.785398	0.429325	0.0154327	0.00186667	0.00232864	0.0116231	0.121696
GLC	0.0056624	0.761192	0.0184496	0.979375	0.714662	0.0213101	0.0150853	0.0052332	0.00718926	0.119834
GLC	0.00424978	0.998871	0.108954	0.233812	0.308502	0.00581917	0.000108244	0.000100466	0.000103182	0.0305446
GLC	0.00474443	0.740371	0.0731175	0.795082	0.749095	0.0124025	0.00760863	0.00303851	0.00493251	0.0874017
GLC	0.00563808	0.9675	0.0841458	0.683652	0.663157	0.00988381	0.0510351	0.00229469	0.00689679	0.258111
GLC	0.00600938	0.760976	0.0457441	0.719901	0.853121	0.0375335	0.00485193	0.000109864	0.00114547	0.477186
GLC	0.00568088	0.943383	0.0877707	0.444788	0.396766	0.0140676	0.00735451	0.000460991	0.00470939	0.248963
GLC	0.00412364	0.996155	0.091687	0.534085	0.542489	0.00739756	0.000370918	0.0001194	0.000205573	0.0926072
GLC	0.00543028	0.939613	0.0588996	0.79544	0.576738	0.0283194	0.0331407	0.000423506	0.0152536	0.331487
GLC	0.00445101	0.972512	0.0404396	0.755247	0.452435	0.0209053	0.00717323	0.000485838	0.00659636	0.0871473
GLC	0.005999	0.849532	0.054828	0.264514	0.254343	0.0195466	0.0118606	0.000921762	0.0189623	0.343382
GLC	0.00821048	0.824997	0.0197819	0.689649	0.465779	0.0524573	0.117031	0.00497201	0.0308791	0.399174
GLC	0.00597712	0.994989	0.0658906	0.366286	0.37448	0.0289906	0.0570071	0.00128522	0.00329556	0.372807
GLC	0.00557737	0.789279	0.039865	0.279662	0.208379	0.0259055	0.0157359	0.00127863	0.00689828	0.196404
GLC	0.00494095	0.992967	0.0796978	0.344382	0.242697	0.0044327	0.0131498	0.0017444	0.0151491	0.00399565
GLC	0.0050791	0.925151	0.0787892	0.787922	0.609603	0.0278135	0.0404606	0.000222044	0.0168491	0.237132
GLC	0.00517626	0.980244	0.0629255	0.758022	0.55787	0.0298886	0.0162648	0.00192196	0.0108227	0.267871
GLC	0.00537897	0.7764	0.0421039	0.520833	0.298804	0.051386	0.00431915	0.00405251	0.00636616	0.418505
GLC	0.00508335	0.738358	0.0704355	0.806916	0.844208	0.033141	0.00616377	0.000506812	0.0082294	0.375045
GLC	0.00659053	0.782758	0.0554242	0.483997	0.467522	0.00994624	0.0833285	0.000214324	0.00368611	0.0966413
GLC	0.0038794	0.70272	0.0567933	0.1717	0.0753598	0.014831	0.0263643	0.000511509	0.0137874	0.0814832
GLC	0.00580874	0.997373	0.0741148	0.567162	0.868887	0.0247044	0.00274771	0.000318326	0.000154185	0.286347
GLC	0.00678127	0.684977	0.0397131	0.495284	0.509244	0.0195992	0.0458139	0.00274413	0.0228764	0.283394
GLC	0.0056147	0.801949	0.0407967	0.812174	0.688888	0.0239212	0.00712404	0.00223609	0.00216016	0.260606
GLC	0.00599968	0.753384	0.0297645	0.956391	0.627136	0.0297571	0.0410624	0.00144999	0.0258698	0.138354
GLC	0.00447323	0.667242	0.0816825	0.0620437	0.0438959	0.0139444	0.028004	0.000690288	0.00440064	0.154072
GLC	0.0053719	0.757618	0.0640989	0.454757	0.466933	0.0104209	0.0334271	0.000900655	0.0177659	0.114205
GLC	0.0050248	0.859158	0.0738757	0.727886	0.806996	0.00709113	0.019116	0.0011726	0.026796	0.0389717
GLC	0.00496945	0.933984	0.0783248	0.8939	0.914595	0.0256051	0.0741832	0.00267175	0.00577023	0.200372
GLC	0.00517483	0.787326	0.0337139	0.934816	0.511019	0.0442278	0.0163732	0.00104785	0.000536319	0.172862
GLC	0.00653833	0.882778	0.126313	0.516289	0.595964	0.0476355	0.0512254	0.000519145	0.00285975	0.625774
GLC	0.00470073	0.779536	0.0584867	0.858302	0.692944	0.0223932	0.00689842	0.000994862	0.00580209	0.156147
GLC	0.00457226	0.793557	0.0425059	0.80735	0.62113	0.00942875	0.0032182	0.00149701	0.00626079	0.0714748
GLC	0.00493121	0.902287	0.0480696	0.50831	0.404414	0.0167483	0.0136252	0.00102284	0.0465621	0.183425
GLC	0.00568677	0.984258	0.113808	0.630181	0.497785	0.0470461	0.0252096	0.00109802	0.0212813	0.605304
GLC	0.00452887	0.94767	0.111577	0.718271	0.524987	0.0908843	0.0320372	0.000373852	0.0311272	0.924413
GLC	0.00517678	0.707405	0.0597842	0.51343	0.481389	0.0158347	0.0336434	0.00218765	0.00671479	0.145611
GLC	0.00536791	0.942218	0.0691656	0.742912	0.667382	0.0111345	0.00354759	0.0011922	0.00216678	0.253092
GLC	0.00526732	0.873118	0.047343	0.765217	0.914366	0.0227397	0.0144413	0.000833513	0.00633567	0.158053
GLC	0.00595141	0.727069	0.0457252	0.831711	0.515445	0.0215985	0.0974355	0.00305998	0.00999889	0.150442
GLC	0.00496934	0.818915	0.03672	0.520833	0.298804	0.0368911	0.00431915	0.00405251	0.00676163	0.303805
GLC	0.00527223	0.878962	0.105908	0.650906	0.915148	0.0318835	0.0248297	0.000234972	0.00914196	0.199465
GLC	0.00599232	0.992036	0.0589	0.99175	0.993634	0.0656394	0.0315207	0.000490861	0.00106965	0.553307
GLC	0.00457489	0.550174	0.0484816	0.87357	0.717332	0.00331815	0.000116402	0.00384097	0.00946205	0.0148891
GLC	0.00470361	0.971214	0.0273547	0.578957	0.300576	0.0343329	0.00985036	0.00198448	0.00394112	0.145637
GLC	0.00570451	0.562713	0.024283	0.448904	0.387163	0.0480465	0.0173042	0.00164421	0.0119633	0.457671
GLC	0.00582689	0.557931	0.0272872	0.733283	0.651184	0.0768015	0.0141336	0.000521885	0.0664716	0.623501
GLC	0.00510432	0.373222	0.0288612	0.620363	0.664757	0.00939817	0.0212501	0.000483439	0.0362954	0.168321
GLC	0.00539303	0.883037	0.0470026	0.831837	0.730594	0.0134902	0.00612671	0.00196526	0.00261417	0.0812121
GLC	0.00532028	0.99407	0.108591	0.472863	0.636181	0.0126811	0.00598935	0.000743919	0.00322759	0.170308
GLC	0.0055303	0.589292	0.0371655	0.534922	0.454117	0.0256036	0.0629993	0.000252097	0.0676889	0.28739
GLC	0.00610763	0.912017	0.0658923	0.945295	0.655025	0.0234801	0.0488303	0.000324457	0.023586	0.273112
GLC	0.00573614	0.879574	0.0857941	0.749362	0.999284	0.0280879	0.0147131	0.000501925	0.00150389	0.324101
GLC	0.00513328	0.91431	0.0695207	0.625866	0.432482	0.0193339	0.0147098	0.0020034	0.0423205	0.277697
GLC	0.00474026	0.72084	0.0779386	0.741956	0.445519	0.00692924	0.000103998	0.00942333	0.0138049	0.0462659
GLC	0.00475141	0.913995	0.0873437	0.749087	0.533892	0.011173	0.0289118	0.00154401	0.0059564	0.0593331
GLC	0.00519576	0.883168	0.0501288	0.969022	0.591797	0.0368755	0.066942	0.00344204	0.00493459	0.254808
GLC	0.00637029	0.743651	0.0345555	0.612918	0.497836	0.0394579	0.0024524	0.00618934	0.0411271	0.409824
GLC	0.00475576	0.939643	0.095815	0.769838	0.933971	0.0134451	0.0112263	0.000273233	0.000286084	0.159768
GLC	0.00584211	0.903045	0.0815815	0.74864	0.640095	0.0130441	0.067851	0.00280968	0.0353642	0.161645
GLC	0.0053512	0.739787	0.0475846	0.38546	0.259474	0.0283983	0.0141069	0.00109018	0.0464337	0.183223
GLC	0.00569935	0.831179	0.054709	0.526679	0.354336	0.0563028	0.0335133	0.00237517	0.0056394	0.389263
GLC	0.00576732	0.663074	0.00302433	0.775557	0.163456	0.0510888	0.0430484	0.00230024	0.0387605	0.210855
GLC	0.00612787	0.837793	0.0248374	0.679473	0.383149	0.0191497	0.0682401	0.000499464	0.000319558	0.128314
GLC	0.00559027	0.870294	0.0433904	0.238007	0.132783	0.0328973	0.0202686	0.00476738	0.013027	0.165184
GLC	0.00597293	0.880017	0.0650032	0.766354	0.702224	0.0178248	0.0234069	0.00358365	0.02732	0.397496
GLC	0.00641245	0.975119	0.0405199	0.487908	0.300464	0.0165132	0.051404	0.00340053	0.10874	0.0724784
GLC	0.00600397	0.774207	0.0525625	0.836849	0.79025	0.0303121	0.0292666	0.000854521	0.0149337	0.790677
GLC	0.00549883	0.99903	0.0845165	0.419649	0.438818	0.0204706	0.000727937	0.00116965	0.00905412	0.330256
GLC	0.00604993	0.900813	0.0558384	0.668645	0.499934	0.0613341	0.0103649	0.00721273	0.0180139	0.353036
GLC	0.00585962	0.64514	0.0292058	0.668703	0.605652	0.0278764	0.0574119	0.00234847	0.0117574	0.201127
GLC	0.00649006	0.962642	0.0627035	0.993418	0.830192	0.0804344	0.0421026	0.00240037	0.0357143	0.678265
GLC	0.00519546	0.706098	0.0357003	0.947145	0.698234	0.019438	0.0031228	0.000352073	0.000172999	0.139489
GLC	0.00569852	0.983088	0.0508357	0.87611	0.606435	0.02001	0.0361555	0.000736456	0.0684654	0.157299
GLC	0.00611583	0.879154	0.0501544	0.401633	0.290607	0.00833996	0.0219221	0.001868	0.00203611	0.0589459
GLC	0.00477521	0.908168	0.0833521	0.501054	0.441988	0.0400854	0.000684991	0.000714977	0.0222862	0.231907
GLC	0.00583675	0.850227	0.0468347	0.836632	0.905258	0.00876742	0.000723476	0.00336996	0.0195027	0.0471639
GLC	0.00528346	0.543787	0.0464947	0.569203	0.504934	0.0344407	0.0357242	0.00366342	0.00892992	0.25043
GLC	0.00747619	0.935645	0.0475766	0.112831	0.0728761	0.0334174	0.0357024	0.00402984	0.00595023	0.361447
GLC	0.00465283	0.755749	0.042072	0.709841	0.507478	0.0453046	0.0127535	0.00271363	0.00632207	0.241621
GLC	0.00612467	0.900424	0.0659533	0.927645	0.930547	0.0360635	0.0282108	0.000970387	0.0071947	0.415562
GLC	0.00455159	0.99596	0.114574	0.0699504	0.0727034	0.00506567	0.000188064	0.000259658	0.000160222	0.0406052
GLC	0.00496068	0.96369	0.0497407	0.807912	0.60116	0.0187267	0.00703271	0.00131974	0.00443135	0.168341
GLC	0.00479635	0.899571	0.0704286	0.908041	0.49119	0.0195788	0.0564058	0.00212477	0.000632395	0.218169
GLC	0.00551348	0.848324	0.0735653	0.379217	0.516958	0.0275021	0.00403866	0.00143796	0.0753942	0.612698
GLC	0.00627968	0.743341	0.0798568	0.781293	0.6437	0.0296993	0.0744033	0.00445623	0.0416893	0.59888
GLC	0.00481535	0.617156	0.0665821	0.918932	0.988987	0.015313	0.00722652	0.00304346	0.00360393	0.0988644
GLC	0.0066699	0.99606	0.0612942	0.150724	0.13701	0.0210446	0.00998371	0.00621786	0.0046293	0.303305
GLC	0.00936868	0.644781	0.00596424	0.865941	0.351035	0.130383	0.107018	0.00196802	0.0606234	0.788512
GLC	0.00535919	0.430972	0.0338896	0.507658	0.694318	0.0136616	0.033758	0.000694438	0.0360922	0.238617
GLC	0.00580159	0.886084	0.0923831	0.48614	0.578752	0.0132426	0.0367153	0.00266136	0.00262619	0.112614
GLC	0.00524826	0.730967	0.0224405	0.644162	0.403426	0.0391519	0.00232429	0.000697981	0.0161382	0.452493
GLC	0.00483628	0.740039	0.0503233	0.951137	0.790597	0.00256244	0.00315297	0.000511531	0.0124832	0.0200385
GLC	0.00505412	0.489417	0.0459668	0.903588	0.914591	0.0211589	0.00391503	0.000927672	0.0184638	0.254226
GLC	0.00528105	0.676429	0.0667389	0.758025	0.946765	0.0209688	0.0131965	0.00519841	0.000203112	0.482082
GLC	0.00600676	0.714489	0.0290269	0.504035	0.20653	0.0320817	0.00165352	0.00157709	0.0470789	0.392019
GLC	0.00640469	0.951285	0.0670653	0.339322	0.372934	0.0218339	0.0292038	0.00154795	0.0394656	0.207132
GLC	0.00521659	0.995563	0.0933605	0.792889	0.92349	0.0105391	0.000334505	0.000127548	0.000109259	0.109542
GLC	0.00524138	0.760335	0.0604791	0.625722	0.543268	0.0150704	0.00328484	0.000789218	0.0197365	0.277708
GLC	0.00572356	0.953401	0.100518	0.519932	0.649796	0.0496827	0.00170374	0.00018279	0.0037318	0.739565
GLC	0.00534927	0.999029	0.0893578	0.62356	0.772062	0.00679806	0.000512565	0.000122844	0.000141329	0.0694042
GLC	0.00537229	0.918649	0.0621579	0.656684	0.482271	0.0168483	0.0124406	0.00305506	0.0232543	0.211202
GLC	0.00536595	0.508809	0.0229504	0.14282	0.12259	0.00945899	0.0134068	0.00339112	0.0125872	0.0863943
GLC	0.00502417	0.624455	0.0422355	0.574987	0.426631	0.026714	0.000148082	0.00123762	0.035044	0.338209
GLC	0.00457857	0.647866	0.0447277	0.0650842	0.0297233	0.0979249	0.0201711	0.00109329	0.00139221	0.601314
GLC	0.00563236	0.854853	0.097233	0.296803	0.226998	0.016339	0.0813468	0.00153751	0.0307888	0.157106
GLC	0.00457428	0.55202	0.0493676	0.938478	0.819692	0.0561845	0.0302177	0.00124395	0.0228544	0.588521
GLC	0.00461093	0.989442	0.0992028	0.467037	0.402643	0.0153185	0.000640736	0.000638978	0.000694599	0.201185
GLC	0.00460953	0.999851	0.0804786	0.983509	0.955159	0.00568715	0.000139247	0.000100746	0.000104762	0.0243022
GLC	0.00484795	0.592521	0.0816545	0.592366	0.619789	0.0123686	0.00417917	0.00219079	0.00750289	0.184022
GLC	0.0040548	0.832572	0.1446	0.821061	0.719842	0.0320926	0.0110698	0.000279889	0.025316	0.797234
GLC	0.00457782	0.999939	0.0795757	0.116369	0.0909608	0.00603362	0.00013258	0.000101994	0.000105734	0.0287536
GLC	0.00874301	0.972054	0.101456	0.322429	0.296638	0.0369832	0.196044	0.00281427	0.0254327	0.419858
GLC	0.00645747	0.844509	0.029098	0.506619	0.357659	0.0107427	0.000543226	0.00390394	0.13578	0.0479288
GLC	0.00399916	0.976461	0.129366	0.763468	0.810244	0.017369	0.00369389	0.000166422	0.000271429	0.154779
GLC	0.00549871	0.673889	0.0506083	0.9549	0.972299	0.00508577	0.00224933	0.00203342	0.03969	0.0753315
GLC	0.00539386	0.82834	0.0702287	0.972772	0.826162	0.0345244	0.0147116	0.00526917	0.017528	0.204473
GLC	0.00549571	0.822583	0.0580619	0.565264	0.587483	0.00803454	0.0192165	0.00410166	0.0144943	0.0921344
GLC	0.00447433	0.996713	0.0723608	0.842986	0.587205	0.00683967	0.000328224	0.000152025	0.000104511	0.0325309
GLC	0.00664264	0.860176	0.0536649	0.660723	0.466787	0.0381916	0.0569586	0.000329604	0.0189633	0.61727
GLC	0.00772545	0.935676	0.0494753	0.588477	0.316848	0.0358733	0.19067	0.00189437	0.0577746	0.378754
GLC	0.00468822	0.698951	0.0582285	0.819291	0.649452	0.0122858	0.0500889	0.000217258	0.00168826	0.0967281
GLC	0.00454967	0.880013	0.0763144	0.430736	0.563422	0.0106535	0.0058993	0.000579058	0.000287313	0.084007
GLC	0.00667074	0.57495	0.0481537	0.888869	0.848438	0.084632	0.00269425	0.00264065	0.0359242	0.911396
GLC	0.00521163	0.765922	0.0489793	0.418166	0.355592	0.03474	0.0105301	0.00112381	0.00850386	0.260529
GLC	0.0058257	0.955289	0.0594745	0.959009	0.687076	0.0428932	0.0316544	0.000527003	0.0244614	0.459918
GLC	0.00520579	0.968947	0.0711403	0.884439	0.758344	0.0133701	0.0310485	0.00203438	0.00217963	0.076682
GLC	0.00663926	0.780957	0.0486729	0.860847	0.615123	0.076595	0.0493811	0.000152566	0.0517749	0.669195
GLC	0.00528105	0.705514	0.0687411	0.758025	0.881385	0.0252566	0.0121043	0.00471186	0.000203112	0.482082
GLC	0.00481073	0.894741	0.0711538	0.476619	0.622603	0.0182636	0.00310829	0.000573899	0.0260252	0.171468
GLC	0.00560434	0.993837	0.0594517	0.655264	0.472096	0.0169819	0.0372535	0.00274431	0.0327047	0.221771
GLC	0.00539735	0.990354	0.0843985	0.443792	0.388373	0.0100359	0.0082024	0.00421739	0.017067	0.0952053
GLC	0.00498529	0.672803	0.0296268	0.608973	0.341318	0.0615335	0.00981251	0.000609037	0.00169032	0.371369
GLC	0.00567633	0.979719	0.117176	0.508711	0.984044	0.0270443	0.0147414	0.000278408	0.0339342	0.634652
GLC	0.00575568	0.92075	0.0395584	0.841165	0.49258	0.0194041	0.0326897	0.00663158	0.00190323	0.113172
GLC	0.00568775	0.48502	0.0088303	0.94149	0.404736	0.00459297	0.0212051	0.00217572	0.0292591	0.0387652
GLC	0.0050566	0.755749	0.0413236	0.533447	0.417094	0.0498099	0.0127535	0.00306277	0.0019792	0.241503
GLC	0.00539141	0.54404	0.0157158	0.470782	0.240369	0.0225141	0.0224904	0.000793559	0.021411	0.15753
GLC	0.00466151	0.843583	0.0822852	0.203195	0.177927	0.00769988	0.022783	0.000138894	0.000855573	0.042046
GLC	0.00677296	0.994873	0.0602457	0.553763	0.551306	0.0720917	0.0256097	0.0019187	0.0105809	0.967641
GLC	0.00550176	0.936818	0.0708108	0.890255	0.878291	0.0107463	0.019545	0.000919563	0.0100961	0.135247
GLC	0.00584955	0.78274	0.0402388	0.544667	0.510238	0.0131778	0.00173017	0.00106859	0.0562964	0.175685
GLC	0.00415663	0.999038	0.0584654	0.625276	0.352186	0.0118808	0.00185934	0.000545883	0.000232557	0.0593792
GLC	0.00535866	0.865185	0.0498492	0.423908	0.317975	0.0257784	0.0239348	0.000941663	0.0538404	0.264121
GLC	0.00406877	0.724568	0.0634666	0.696194	0.532565	0.00831298	0.00282165	0.00108518	0.0154594	0.124996
GLC	0.00734464	0.833178	0.0524778	0.881905	0.903769	0.0157239	0.0447304	0.00372682	0.0025203	0.299118
GLC	0.00481826	0.826497	0.0384289	0.597878	0.412358	0.0333977	0.00616997	0.000413191	0.0173726	0.148348
GLC	0.0043339	0.863431	0.0705124	0.514075	0.374456	0.0218863	0.00646431	0.000635731	0.0683604	0.145618
GLC	0.00605942	0.550036	0.0190233	0.611333	0.546321	0.00871676	0.0332395	0.00258055	0.0485498	0.0544022
GLC	0.00551705	0.812033	0.0672432	0.808578	0.645455	0.00549947	0.0368271	0.00133494	0.004397	0.0623379
GLC	0.00600397	0.774207	0.0525625	0.836849	0.79025	0.0303121	0.0292666	0.000854521	0.0149337	0.790677
GLC	0.00650683	0.932536	0.0358686	0.748648	0.36347	0.0198442	0.0835932	0.000285423	0.0251355	0.248357
GLC	0.00550442	0.71652	0.0741435	0.083742	0.0501401	0.0124351	0.0259246	0.000214236	0.0352136	0.140707
GLC	0.0051034	0.662044	0.03599	0.574299	0.284201	0.0274879	0.0204059	0.000485901	0.0210226	0.197838
GLC	0.006231	0.961064	0.117993	0.64493	0.774864	0.015715	0.0120355	0.00232147	0.0447015	0.239478
GLC	0.00468347	0.771225	0.035224	0.996739	0.722969	0.0176279	0.0121108	0.000588431	0.0363112	0.13705
GLC	0.00503727	0.816893	0.046336	0.353323	0.21067	0.0416532	0.00836176	0.00285858	0.00260285	0.409816
GLC	0.00581074	0.750163	0.021469	0.64508	0.368117	0.0222194	0.0642106	0.000936815	0.0370231	0.209332
GLC	0.00538958	0.622296	0.0392283	0.115658	0.0664299	0.00748425	0.00486397	0.00280527	0.00604008	0.0688627
GLC	0.00558679	0.672863	0.0437228	0.690728	0.750643	0.0110831	0.00638131	0.00241729	0.012072	0.305402
GLC	0.00596529	0.881443	0.093889	0.838115	0.811039	0.0408059	0.0488759	0.00170492	0.0255364	0.464392
GLC	0.0054805	0.968577	0.0748171	0.86467	0.965133	0.0340767	0.000727226	0.000863771	0.000557049	0.290037
GLC	0.00597153	0.905613	0.0802056	0.505868	0.65425	0.0250576	0.0128283	0.00161981	0.0242884	0.263512
GLC	0.00573093	0.885614	0.0732922	0.396022	0.3775	0.0135684	0.0109736	0.00331065	0.0176849	0.0885878
GLC	0.0051797	0.794356	0.0896903	0.700327	0.921572	0.0249878	0.00208374	0.00257999	0.0425523	0.680458
GLC	0.00679521	0.976003	0.0633734	0.557839	0.472149	0.0511899	0.0764302	0.000205912	0.0256111	0.577762
GLC	0.00759341	0.96978	0.071927	0.673901	0.880008	0.0636459	0.0665885	0.00316387	0.036883	0.628678
GLC	0.00519746	0.842956	0.0483426	0.792013	0.607345	0.0111235	0.00206185	0.00278262	0.0200275	0.0961506
GLC	0.0059189	0.816616	0.0485133	0.218602	0.192788	0.0231854	0.00149698	0.0024626	0.00720977	0.294828
GLC	0.00465369	0.941493	0.0873187	0.641972	0.626072	0.00803343	0.00675073	0.00753404	0.0091093	0.0470587
GLC	0.00464679	0.536516	0.0346672	0.819201	0.57409	0.0249119	0.00321782	0.00393279	0.0114759	0.24243
GLC	0.00492187	0.93393	0.10647	0.71751	0.964154	0.00320378	0.0112821	0.000199864	0.000355494	0.0158287
GLC	0.00545526	0.637301	0.0758172	0.342439	0.396551	0.00652281	0.0221615	0.0011043	0.00113475	0.0881418
GLC	0.00705649	0.746703	0.0383665	0.830413	0.500724	0.0461994	0.010328	0.00601837	0.0447758	0.433962
GLC	0.00529388	0.81512	0.0525283	0.2657	0.15156	0.00777255	0.000739623	0.000563265	0.0219665	0.0592836
GLC	0.00473438	0.595389	0.0393035	0.815121	0.943804	0.00430887	0.00285052	0.00023144	0.00676142	0.0268755
GLC	0.005635	0.895174	0.0367228	0.930994	0.766818	0.0402373	0.0149733	0.0037577	0.00441481	0.310119
GLC	0.0045992	0.860578	0.0776976	0.431405	0.52223	0.0202636	0.00165421	0.00301601	0.00425514	0.179446
GLC	0.00672248	0.996675	0.0514263	0.767166	0.501654	0.0884733	0.0679303	0.000766958	0.00967406	0.689977
GLC	0.00654987	0.719904	0.0375008	0.872435	0.638902	0.0568017	0.0470629	0.00442421	0.0143733	0.419971
GLC	0.00567582	0.723938	0.0762994	0.578624	0.548222	0.0093674	0.0894844	0.00122538	0.00192559	0.121406
GLC	0.00575724	0.822144	0.0342854	0.590643	0.366095	0.041797	0.0309203	0.00101463	0.0161646	0.584338
GLC	0.00541619	0.828788	0.0456231	0.711975	0.437673	0.0163044	0.00163155	0.00278378	0.00163621	0.131216
GLC	0.00528731	0.641838	0.031516	0.625863	0.895554	0.0144943	0.0307024	0.00119428	0.00219991	0.127293
GLC	0.00500199	0.790962	0.0427588	0.432125	0.38019	0.0296534	0.00168752	0.000598251	0.0205267	0.22251
GLC	0.00499855	0.964101	0.0932297	0.64997	0.462387	0.00828285	0.0214287	0.00295172	0.0162933	0.0762018
GLC	0.00487628	0.496166	0.0573443	0.594201	0.799019	0.0448878	0.00259147	0.000508232	0.00153605	0.485825
GLC	0.00612845	0.962712	0.0908891	0.545592	0.578988	0.0303565	0.0209711	0.00099925	0.0166089	0.570218
GLC	0.00569724	0.723446	0.0486316	0.736575	0.92136	0.0584839	0.00103724	0.00186594	0.00341039	0.688244
GLC	0.00533879	0.826577	0.0913171	0.688754	0.866643	0.0322763	0.0129307	0.000827756	0.0194589	0.457056
GLC	0.0046907	0.867199	0.0822915	0.407708	0.500258	0.00751241	0.0238196	0.000225801	0.0151829	0.0437413
GLC	0.0055303	0.589292	0.0371655	0.534922	0.454117	0.0256036	0.0629993	0.000252097	0.0676889	0.28739
GLC	0.00539437	0.821422	0.0753856	0.484997	0.43102	0.0102092	0.0293845	0.00155923	0.0126245	0.137346
GLC	0.00679148	0.726777	0.0395134	0.440037	0.278922	0.0585029	0.0249736	0.00670754	0.00302998	0.655188
GLC	0.00611312	0.95039	0.0431939	0.465873	0.387306	0.0241445	0.0449254	0.00175769	0.0165251	0.137946
GLC	0.00521153	0.986089	0.064899	0.364097	0.299733	0.0208583	0.0067421	0.00198901	0.00192595	0.133359
GLC	0.00509385	0.970568	0.0737396	0.731142	0.560752	0.00957451	0.00759417	0.000292639	0.000384674	0.0803804
GLC	0.00552701	0.715147	0.0795336	0.649578	0.645292	0.013745	0.0213504	0.000778068	0.0250527	0.190926
GLC	0.00514545	0.825019	0.0413105	0.345056	0.280789	0.00415123	0.00290224	0.00210602	0.0417258	0.00124201
GLC	0.00630973	0.46891	0.0203263	0.51348	0.387661	0.036966	0.0391003	0.000906966	0.0504875	0.361443
GLC	0.0052534	0.72268	0.0713148	0.448451	0.498549	0.0300859	0.0406297	0.0016958	0.00147775	0.346282
GLC	0.00604326	0.794686	0.0633312	0.593282	0.574971	0.0378763	0.0527653	0.000525923	0.0228035	0.371084
GLC	0.00509244	0.834939	0.0865277	0.456508	0.618277	0.00528217	0.0147785	0.000753498	0.0101698	0.0591108
GLC	0.00604246	0.764639	0.0317033	0.81857	0.582319	0.0629062	0.0247398	0.000227118	0.0385544	0.382971
GLC	0.00919972	0.790093	0.0542079	0.975346	0.967607	0.0787207	0.129844	0.0035334	0.0202371	0.60483
GLC	0.00569745	0.852962	0.0722723	0.965011	0.8785	0.0350133	0.00710771	0.00080433	0.03588	0.449033
GLC	0.00573769	0.782383	0.0541405	0.596632	0.471263	0.0143513	0.00571524	0.00162349	0.0275203	0.23081
GLC	0.00504559	0.804425	0.0568971	0.501669	0.449733	0.00728458	0.0154424	0.00165339	0.000551664	0.0941746
GLC	0.00452448	0.996036	0.106559	0.886204	0.915623	0.00529775	0.0216259	0.000265927	0.000178445	0.0985599
GLC	0.00619704	0.651755	0.0185074	0.369658	0.322454	0.0230015	0.0876787	0.00183362	0.00196052	0.138138
GLC	0.00483512	0.996179	0.0839768	0.922733	0.993421	0.00870073	0.000344129	0.000120119	0.000104266	0.0562101
GLC	0.00700767	0.862547	0.0328199	0.887308	0.512077	0.00877748	0.0288285	0.00690983	0.0523036	0.0537727
GLC	0.00405121	0.951976	0.0383184	0.630286	0.180854	0.0474146	0.0390438	0.000210158	0.0148635	0.144849
GLC	0.00522729	0.872494	0.0590345	0.217058	0.169485	0.0568172	0.017949	0.00174134	0.00167996	0.381404
GLC	0.00574916	0.952831	0.120484	0.105574	0.1455	0.0228146	0.0252549	0.0015411	0.000119628	0.720616
GLC	0.00480817	0.9774	0.0724338	0.61819	0.534122	0.0051583	0.00119023	0.000443462	0.000827887	0.0412564
GLC	0.00553652	0.709293	0.0548494	0.777636	0.687196	0.00962747	0.019002	0.00432469	0.021259	0.126038
GLC	0.00558613	0.761816	0.0653998	0.301078	0.220188	0.0434616	0.0150927	0.000653862	0.0354908	0.444221
GLC	0.00513547	0.830487	0.056062	0.470861	0.387836	0.0414832	0.00218075	0.000691577	0.0124872	0.273976
GLC	0.0054477	0.701918	0.0502773	0.455665	0.378959	0.00670447	0.0107478	0.00122316	0.0400314	0.0681031
GLC	0.0050213	0.956163	0.0593881	0.772436	0.621413	0.0150194	0.00826161	0.00285816	0.00860727	0.120102
GLC	0.00679337	0.922253	0.0508223	0.781623	0.77478	0.0442949	0.0580395	0.00227512	0.00113462	0.610233
GLC	0.00553504	0.886998	0.0902108	0.752125	0.977993	0.0537632	0.00696874	0.00504058	0.00422448	0.411338
GLC	0.0042137	0.796481	0.0563099	0.95792	0.926754	0.0100571	0.00975794	0.000914206	0.00756228	0.0422694
GLC	0.00536331	0.877178	0.0789946	0.48161	0.435412	0.0355789	0.012406	0.00180731	0.0327019	0.505304
GLC	0.00467033	0.841216	0.0641535	0.896677	0.663668	0.0117874	0.0157019	0.00129115	0.00919523	0.192101
GLC	0.00568009	0.970536	0.0811148	0.490117	0.511743	0.0178502	0.0278294	0.000892065	0.018472	0.0947395
GLC	0.00736936	0.779261	0.075783	0.435203	0.341688	0.0594172	0.0469311	0.000871185	0.0929231	0.567056
GLC	0.0049232	0.869	0.0573129	0.92026	0.802703	0.00632458	0.020712	0.000732608	0.00406911	0.0576058
GLC	0.00442798	0.538144	0.0403618	0.38708	0.330437	0.016171	0.0155749	0.00312911	0.0197216	0.161002
GLC	0.0059633	0.778104	0.0533241	0.610481	0.645016	0.0230309	0.0248169	0.0010128	0.000232923	0.234893
GLC	0.0051306	0.881001	0.0352257	0.850227	0.367705	0.0554889	0.0539936	0.00171063	0.0212229	0.290201
GLC	0.00562469	0.934761	0.0658031	0.996013	0.782263	0.0454739	0.0286948	0.000697375	0.0132565	0.321361
GLC	0.00336538	0.934885	0.113774	0.408857	0.457485	0.00722988	0.0207746	0.000845888	0.0178161	0.0669868
GLC	0.00498404	0.792108	0.0485978	0.693046	0.525483	0.0166042	0.00778507	0.00518399	0.0089377	0.122872
GLC	0.00581662	0.935799	0.0678566	0.80015	0.682354	0.0383367	0.00389446	0.00112105	0.0193177	0.346782
GLC	0.00434683	0.570361	0.052053	0.456868	0.474132	0.00720567	0.014082	0.00138491	0.00612784	0.0328336
GLC	0.00558784	0.840665	0.0306444	0.432125	0.33322	0.0071924	0.050362	0.00547488	0.00536149	0.0111559
GLC	0.00543309	0.978189	0.0672191	0.500362	0.31824	0.00454144	0.0296539	0.000726772	0.0229578	0.0131459
GLC	0.00549396	0.520891	0.0254678	0.400733	0.223344	0.0424953	0.0606539	0.00411084	0.0246861	0.335936
GLC	0.00519558	0.969655	0.106625	0.287138	0.374875	0.00433596	0.00554582	0.00395945	0.0277693	0.0199702
GLC	0.00527752	0.929287	0.055895	0.964186	0.928532	0.0078957	0.00475079	0.00242022	0.00783205	0.214657
GLC	0.00560529	0.898196	0.0367148	0.193014	0.079465	0.0152777	0.0554297	0.00360651	0.0205612	0.0833693
GLC	0.00607259	0.464855	0.0445355	0.659882	0.786399	0.0768075	0.0316527	0.00102359	0.0271098	0.557809
GLC	0.00454582	0.809639	0.0960465	0.300165	0.353264	0.00822617	0.000954916	0.00108641	0.0116071	0.0843917
GLC	0.00571059	0.9131	0.0609756	0.725379	0.466958	0.0285544	0.00383318	0.000212774	0.0307108	0.235548
GLC	0.00575734	0.849354	0.0516678	0.749118	0.81705	0.00744865	0.00804782	0.000473322	0.0288536	0.0520673
GLC	0.0050675	0.907747	0.0661691	0.351979	0.211175	0.0128788	0.016188	0.0013768	0.03775	0.210716
GLC	0.00471538	0.632822	0.0345468	0.518793	0.417451	0.0112349	0.0211445	0.000277708	0.0216602	0.0543202
GLC	0.00522233	0.996302	0.0989326	0.762058	0.580307	0.025464	0.0292505	0.002713	0.00552623	0.457271
GLC	0.00440011	0.997192	0.0853506	0.728139	0.779358	0.00709231	0.000983753	0.000205474	0.00012692	0.0394256
GLC	0.00541272	0.923911	0.0658593	0.649147	0.440005	0.0348758	0.0709713	0.000929086	0.000669507	0.425145
GLC	0.00443356	0.550056	0.0547133	0.902394	0.799677	0.0139997	0.0136937	0.00462127	0.0121466	0.136546
GLC	0.00586944	0.810642	0.0615568	0.873128	0.953664	0.0513698	0.018638	0.00113121	0.00592404	0.714627
GLC	0.00589694	0.767831	0.0341872	0.729266	0.73936	0.0291445	0.0150217	0.000465635	0.0254784	0.683861
GLC	0.00589152	0.995371	0.085466	0.554366	0.509063	0.0167539	0.0131979	0.00367942	0.0390498	0.122347
GLC	0.00565228	0.855128	0.0477267	0.298894	0.21178	0.0585796	0.0324511	0.00404419	0.00144715	0.935709
GLC	0.00453698	0.378792	0.0326428	0.106543	0.0995042	0.0172447	0.0031386	0.000452699	0.00465628	0.462799
GLC	0.00521806	0.956941	0.0251543	0.378257	0.127751	0.113018	0.156366	0.00255291	0.00654206	0.750412
GLC	0.00536244	0.786537	0.0604317	0.174022	0.154268	0.0292164	0.000780505	0.000815128	0.00795674	0.318267
GLC	0.00469448	0.530969	0.0345561	0.631454	0.932068	0.0145973	0.0182529	0.000450653	0.00603939	0.184057
GLC	0.0062927	0.843012	0.0954056	0.78271	0.724692	0.00240268	0.0732016	0.000157517	0.0607476	0.00616701
GLC	0.00620558	0.971641	0.0743979	0.397492	0.373405	0.0542678	0.0143204	0.00278422	0.0233283	0.555388
GLC	0.00493346	0.849188	0.0535495	0.721098	0.476936	0.0319833	0.0160184	0.00139529	0.021303	0.413711
GLC	0.00580328	0.658451	0.0554326	0.6489	0.892423	0.0330195	0.0307364	0.00661797	0.00592502	0.291843
GLC	0.00545869	0.83664	0.0390243	0.144388	0.104321	0.0381965	0.0100619	0.000121114	0.0459078	0.224117
GLC	0.00606378	0.941451	0.0629997	0.689321	0.659539	0.0307654	0.0265287	0.000984003	0.0186675	0.271004
GLC	0.00456699	0.784743	0.0694347	0.81638	0.843267	0.0493029	0.00213667	0.000270342	0.018361	0.53889
GLC	0.005307	0.937837	0.0528606	0.733707	0.471258	0.0306124	0.00968128	0.000486325	0.00750183	0.457904
GLC	0.005514	0.830656	0.0758513	0.769	0.796443	0.0358583	0.00239677	0.00128121	0.0246949	0.705748
GLC	0.00461171	0.975713	0.0755965	0.135748	0.0802412	0.00744566	0.0216789	0.000748688	0.00326358	0.0262596
GLC	0.00506966	0.890343	0.0460709	0.495428	0.463267	0.0103943	0.0203018	0.000799812	0.00857505	0.0630912
GLC	0.004571	0.997901	0.0884757	0.481545	0.582707	0.00179456	0.000119483	0.000106209	0.000110614	0.00334837
GLC	0.00725779	0.762774	0.0414266	0.255215	0.171856	0.0335008	0.0473484	0.0079229	0.0249262	0.8218
GLC	0.00402102	0.804509	0.0948874	0.313694	0.32963	0.0177423	0.00386988	0.0011566	0.00843193	0.254721
GLC	0.00474847	0.943619	0.0832168	0.686787	0.66873	0.0221911	0.00687534	0.000513173	0.015653	0.267746
GLC	0.00475322	0.921324	0.0521547	0.347665	0.31815	0.00436392	0.000777815	0.00162756	0.0114782	0.0427497
GLC	0.00526061	0.867104	0.0479657	0.412782	0.29561	0.0109417	0.027997	0.0011865	0.00817238	0.0948385
GLC	0.00584981	0.779394	0.0476344	0.997127	0.886482	0.00487619	0.0110264	0.00180425	0.0126264	0.0228006
GLC	0.00630574	0.841157	0.0868753	0.809325	0.872305	0.0442978	0.056438	0.000595547	0.000290216	0.639426
GLC	0.00568365	0.757778	0.0675841	0.660958	0.620324	0.0229094	0.00768086	0.000701352	0.00855505	0.250202
GLC	0.00504382	0.758024	0.0773201	0.2514	0.254553	0.00403117	0.00879084	0.00221779	0.0111017	0.0367679
GLC	0.00544183	0.811102	0.0698409	0.904211	0.888251	0.0288423	0.0496494	0.0022428	0.00120359	0.360138
GLC	0.00675835	0.776905	0.0242449	0.924995	0.519784	0.0777385	0.0366779	0.00292508	0.00562974	0.650424
GLC	0.00543823	0.774265	0.0194724	0.635483	0.448482	0.0472284	0.0252079	0.000398062	0.00782994	0.257292
GLC	0.00422876	0.892999	0.131848	0.347439	0.334053	0.00393874	0.0181292	0.00217496	0.0052232	0.0418996
GLC	0.00919972	0.790093	0.0542079	0.975346	0.967607	0.0787207	0.129844	0.0035334	0.0202371	0.60483
GLC	0.00634321	0.876278	0.0764344	0.633672	0.709563	0.0399215	0.00677897	0.000551479	0.0101854	0.558755
GLC	0.00528494	0.977761	0.0775296	0.796237	0.736955	0.0081647	0.00194663	0.00139292	0.0170992	0.0649636
GLC	0.00605284	0.910334	0.050519	0.993309	0.796507	0.0418156	0.0217016	0.0025904	0.0101862	0.212846
GLC	0.00593666	0.928013	0.0735146	0.682469	0.74439	0.0253661	0.0114861	0.00433546	0.00705437	0.370299
GLC	0.00507243	0.914657	0.0705154	0.903842	0.864307	0.0101097	0.00820917	0.000763375	0.00125956	0.0919919
GLC	0.00638585	0.70218	0.0236391	0.875798	0.634525	0.0347585	0.00909547	0.00204485	0.000811149	0.243684
GLC	0.00431649	0.878973	0.0856454	0.671096	0.522851	0.0279415	0.00963044	0.000551535	0.00986664	0.251434
GLC	0.00484642	0.817589	0.0804489	0.649596	0.558919	0.0200367	0.018738	0.000383564	0.00634986	0.221642
GLC	0.0050114	0.940984	0.0618103	0.313568	0.217015	0.0184723	0.0274514	0.000260616	0.0110268	0.231243
GLC	0.00524945	0.333343	0.0151794	0.620692	0.272215	0.0330165	0.0345874	0.000933206	0.0169925	0.340793
GLC	0.00436295	0.909056	0.045245	0.216792	0.135078	0.0217296	0.0193368	0.0013778	0.000454861	0.101217
GLC	0.00475387	0.537659	0.0333062	0.994753	0.645559	0.021705	0.00668079	0.00171881	0.0137721	0.186384
GLC	0.00512464	0.431417	0.0357116	0.893255	0.812666	0.0162397	0.0339169	0.00399381	0.0261043	0.100845
GLC	0.00648931	0.9248	0.069966	0.989555	0.772225	0.0111993	0.0217153	0.00544343	0.0773324	0.0645178
GLC	0.00461039	0.999934	0.0785523	0.114731	0.0938585	0.005453	0.000103439	0.000100124	0.000100029	0.0292971
GLC	0.00600155	0.969274	0.0569322	0.712495	0.713646	0.0422084	0.0263128	0.00289308	0.0295531	0.446554
GLC	0.0054674	0.891552	0.0632588	0.987427	0.749102	0.00478201	0.0220265	0.00190967	0.00396912	0.0497951
GLC	0.00611932	0.794244	0.0343305	0.603371	0.372691	0.0632712	0.0275332	0.000582571	0.040636	0.590681
GLC	0.00559495	0.994775	0.0698157	0.589237	0.57544	0.00592153	0.00144106	0.000502135	0.00757596	0.127477
GLC	0.00371584	0.683891	0.0663629	0.428785	0.356601	0.0193643	0.0190932	0.000336963	0.0131903	0.30377
GLC	0.00540931	0.792844	0.0472898	0.571936	0.467061	0.0405908	0.0181759	0.00181816	0.00897724	0.258086
GLC	0.00500635	0.967026	0.0694468	0.675528	0.59733	0.00741941	0.0187665	0.000858195	0.00184389	0.0539143
GLC	0.00572541	0.915773	0.100048	0.816016	0.953814	0.0036304	0.00278306	0.00358365	0.0405077	0.27567
GLC	0.00565255	0.809806	0.0850244	0.699666	0.589955	0.0328758	0.0239607	0.000264087	0.0506707	0.299829
GLC	0.00446577	0.769843	0.0670342	0.775602	0.660502	0.00619146	0.0101449	0.00191864	0.00207865	0.0379944
GLC	0.0046073	0.872539	0.0228998	0.749587	0.325316	0.0253187	0.00947796	0.00455604	0.00164455	0.278845
GLC	0.00537894	0.931775	0.0375882	0.971679	0.50606	0.0110973	0.0132239	0.00123812	0.0096094	0.104281
GLC	0.00597634	0.879926	0.0694079	0.818427	0.739582	0.0597393	0.0111102	0.00102198	0.00590541	0.801395
GLC	0.00559332	0.850872	0.0807129	0.501402	0.533296	0.0603409	0.0147231	0.00153975	0.006844	0.570726
GLC	0.00538218	0.939789	0.0865299	0.874007	0.806265	0.0162373	0.0539069	0.00173621	0.0183594	0.148145
GLC	0.00443777	0.798012	0.113136	0.606741	0.726097	0.00498073	0.00511808	0.000858788	0.00959649	0.0523275
GLC	0.0041155	0.934093	0.0674523	0.374398	0.296482	0.0096528	0.00877779	0.00304487	0.00193088	0.0265675
GLC	0.00491226	0.990708	0.108331	0.883247	0.957371	0.0344716	0.00274829	0.000602141	0.00289983	0.390586
GLC	0.00470795	0.995307	0.0791103	0.669419	0.756038	0.00964027	0.015263	0.000466246	0.000311914	0.170041
GLC	0.00446522	0.755203	0.0437967	0.764319	0.418227	0.0452054	0.0188858	0.00292776	0.00873409	0.242203
GLC	0.00582924	0.780777	0.0591554	0.481002	0.469655	0.0193564	0.0374814	0.00339126	0.0301139	0.0998815
GLC	0.00512657	0.992325	0.0608392	0.503213	0.315203	0.0108932	0.0082759	0.0036215	0.0183357	0.048201
GLC	0.0064878	0.569238	0.0507224	0.907886	0.961943	0.0213821	0.0652974	0.0028405	0.0346118	0.202184
GLC	0.00438367	0.734862	0.0490785	0.443321	0.323402	0.00370102	0.016056	0.000418117	0.00495598	0.0457968
GLC	0.00481764	0.886542	0.074589	0.808658	0.541195	0.0344661	0.00406305	0.000303039	0.0133591	0.377869
GLC	0.00511384	0.930566	0.113742	0.644199	0.691997	0.0282444	0.00575923	0.00072528	0.00092555	0.288928
GLC	0.00513749	0.947131	0.0936255	0.551953	0.579137	0.0104319	0.00919206	0.00079644	0.00117322	0.0965466
GLC	0.00494658	0.706643	0.0703795	0.176071	0.243801	0.00832867	0.0154928	0.000561376	0.0029038	0.0665802
GLC	0.00518163	0.693816	0.0759035	0.816294	0.80009	0.00853734	0.0324037	0.00230912	0.0251397	0.0672865
GLC	0.00591164	0.895607	0.0394525	0.31398	0.216905	0.0425101	0.00404499	0.00428966	0.0143956	0.37213
GLC	0.00509776	0.837707	0.107287	0.83521	0.675705	0.0104415	0.0300784	0.000355382	0.0238011	0.127837
GLC	0.00419829	0.823663	0.0429159	0.78427	0.387981	0.0199135	0.00517724	0.000116712	0.0119076	0.0776748
GLC	0.00496444	0.946136	0.0588947	0.311487	0.171614	0.0539786	0.0105282	0.000334292	0.0149863	0.297134
GLC	0.00535727	0.62453	0.039266	0.99795	0.742697	0.0654467	0.006572	0.00270252	0.044744	0.521942
GLC	0.00462877	0.851402	0.0782434	0.651447	0.664536	0.0243092	0.000427334	0.00122277	0.000715504	0.405045
GLC	0.00627848	0.860848	0.0358506	0.457387	0.304383	0.110861	0.0500386	0.0022309	0.02095	0.849121
GLC	0.00442549	0.90146	0.0519713	0.868793	0.59565	0.0108707	0.0040658	0.00141923	0.00676269	0.0417223
GLC	0.00560323	0.969987	0.118561	0.440447	0.386948	0.0428829	0.0152426	0.00624625	0.0290566	0.456273
GLC	0.00480197	0.773008	0.045489	0.428589	0.346733	0.00947358	0.00156786	0.00011791	0.000669098	0.0782717
GLC	0.00566492	0.984409	0.0864225	0.412987	0.830397	0.0042935	0.0190783	0.0023393	0.00259153	0.177615
GLC	0.00594053	0.876115	0.0725101	0.658955	0.674061	0.015003	0.0878445	0.00141078	0.000594968	0.193855
GLC	0.00542544	0.930304	0.0477675	0.936707	0.672749	0.0133012	0.00863409	0.00169916	0.021978	0.120137
GLC	0.00459265	0.577228	0.0262049	0.816372	0.608368	0.0229998	0.00303389	0.000162251	0.0302801	0.119211
GLC	0.00418223	0.822959	0.0743674	0.555593	0.655855	0.013922	0.0024811	0.00122936	0.00577266	0.0961816
GLC	0.00612236	0.98509	0.0611667	0.451311	0.508453	0.0184871	0.00677771	0.000721582	0.0136653	0.177547
GLC	0.0049185	0.939141	0.0652446	0.727204	0.524852	0.0276023	0.0362413	0.000987962	0.0157182	0.245619
GLC	0.00623897	0.858643	0.0330886	0.373068	0.275081	0.0142354	0.00933228	0.00221085	0.00878523	0.140054
GLC	0.0050654	0.936812	0.0562616	0.692865	0.584034	0.00778906	0.0435696	0.00224253	0.000538256	0.0385569
GLC	0.00550321	0.887097	0.0653998	0.375879	0.221952	0.0424777	0.0160948	0.000119907	0.0534821	0.35988
GLC	0.00410238	0.97599	0.115254	0.586571	0.43805	0.0358614	0.00732975	0.000638683	0.00136703	0.247939
GLC	0.00462632	0.791087	0.0468018	0.574995	0.349533	0.0333977	0.00616997	0.000435196	0.0181017	0.15618
GLC	0.00513193	0.941046	0.0184941	0.466738	0.132538	0.112044	0.155366	0.00237868	0.00654206	0.814182
GLC	0.00627274	0.853766	0.0545667	0.494369	0.427235	0.0505128	0.0345397	0.00288323	0.0219799	0.369567
GLC	0.00521154	0.895874	0.0606596	0.722039	0.62894	0.0101574	0.0231631	0.00128572	0.0206616	0.081722
GLC	0.00640099	0.877582	0.0573037	0.686623	0.596011	0.0156951	0.0604678	0.00326589	0.0106688	0.124295
GLC	0.00559161	0.986403	0.127115	0.32656	0.346089	0.0448975	0.00138521	0.00690678	0.020651	0.559502
GLC	0.00502051	0.804364	0.068005	0.748769	0.575453	0.0354223	0.0299469	0.00103484	0.0168174	0.344595
GLC	0.00553274	0.711872	0.0562874	0.321483	0.395534	0.0182081	0.0256004	0.00216872	0.00304152	0.345654
GLC	0.00498888	0.835604	0.0680841	0.570209	0.622603	0.0179605	0.00532217	0.00114296	0.0266835	0.270201
GLC	0.00506106	0.943383	0.0904442	0.654814	0.633829	0.00961867	0.0124931	0.000530575	0.013537	0.156618
GLC	0.00540826	0.891237	0.0846768	0.861668	0.750632	0.0341054	0.0114699	0.00250727	0.0150078	0.312975
GLC	0.0065939	0.928355	0.0658957	0.903857	0.616248	0.0243817	0.0309012	0.00229219	0.0406694	0.312713
GLC	0.00605942	0.692994	0.0719973	0.972568	0.936204	0.0185082	0.0389892	0.000217279	0.0161594	0.359337
GLC	0.00450585	0.980168	0.0964025	0.502132	0.527402	0.00416944	0.00844973	0.00145942	0.000168269	0.00516886
GLC	0.00569508	0.65022	0.028553	0.406701	0.314842	0.0053632	0.0102176	0.00142057	0.00435579	0.0241834
GLC	0.00407276	0.971921	0.0875691	0.625244	0.601427	0.00114664	0.0240539	0.00104886	0.0183694	0.00151836
GLC	0.00450316	0.990227	0.0863634	0.387407	0.329606	0.00850445	0.00196635	0.00012932	0.000102076	0.0966529
GLC	0.00451732	0.824811	0.108884	0.170616	0.142918	0.0264596	0.00486891	0.00140233	0.0158468	0.335254
GLC	0.00521163	0.950122	0.0490512	0.993643	0.839231	0.0366245	0.017622	0.00112381	0.00850386	0.260529
GLC	0.00589316	0.85217	0.0738843	0.553719	0.567973	0.0158163	0.000512879	0.00171202	0.0383815	0.167799
GLC	0.00541453	0.70108	0.0309617	0.956564	0.496811	0.0277212	0.0021676	0.00257962	0.0432615	0.121151
GLC	0.00517725	0.942908	0.0559566	0.748298	0.639815	0.0464315	0.0134431	0.00552477	0.0021176	0.39563
GLC	0.00585513	0.914695	0.0800413	0.82038	0.861894	0.033073	0.0118694	0.00300654	0.0168327	0.998254
GLC	0.00537603	0.755972	0.0548538	0.992099	0.954519	0.0133443	0.0416099	0.00187328	0.0137635	0.133608
GLC	0.00618832	0.901162	0.0718468	0.693744	0.658974	0.0417334	0.0310698	0.00477489	0.000203112	0.402243
GLC	0.00503253	0.641674	0.0584242	0.121316	0.108616	0.0152417	0.00694333	0.00141937	0.0276065	0.237111
GLC	0.00635229	0.569987	0.0126735	0.443824	0.289656	0.0785001	0.0553601	0.00159809	0.00863497	0.472265
GLC	0.0046433	0.740306	0.0366812	0.623977	0.51604	0.00930219	0.0130133	0.00215991	0.00021979	0.0323496
GLC	0.00672556	0.81709	0.051879	0.497156	0.306477	0.00684211	0.010043	0.000988551	0.112665	0.0338578
GLC	0.00496265	0.99878	0.0679661	0.407433	0.371404	0.00584133	0.000484348	0.000120541	0.000156613	0.0185815
GLC	0.00498196	0.876435	0.0520363	0.704352	0.67464	0.0646782	0.0120822	0.00117301	0.0155293	0.449247
GLC	0.00607517	0.864505	0.0355773	0.956736	0.535907	0.0426904	0.0190266	0.00163669	0.0162621	0.742757
GLC	0.00577456	0.676385	0.0696366	0.25683	0.23332	0.0179297	0.00633175	0.00106569	0.0444138	0.173931
GLC	0.00533476	0.652683	0.0400293	0.931892	0.755793	0.0562215	0.00615656	0.00012583	0.00673929	0.819823
GLC	0.00593818	0.751629	0.0616142	0.828048	0.612911	0.0411006	0.00767082	0.00138006	0.0818947	0.413457
GLC	0.00511975	0.906262	0.0712678	0.579755	0.548381	0.0151785	0.029842	0.00211073	0.00262979	0.15425
GLC	0.00461067	0.722392	0.0599309	0.17893	0.105482	0.0322031	0.00252912	0.00127246	0.00478183	0.159596
GLC	0.00518482	0.712869	0.0334926	0.449239	0.295342	0.0206284	0.00723403	0.00256943	0.00863498	0.163376
GLC	0.00470705	0.931262	0.0817788	0.774217	0.556209	0.00584413	0.00179194	0.000993128	0.0226348	0.0499711
GLC	0.00486941	0.98249	0.109803	0.78114	0.737654	0.0159397	0.0110124	0.00452088	0.0233091	0.178143
GLC	0.00609786	0.991004	0.101834	0.722709	0.772434	0.0486795	0.0209695	0.00254659	0.0114173	0.70385
GLC	0.00738059	0.813148	0.0501679	0.693612	0.614158	0.0359493	0.0287347	0.00403304	0.0039739	0.389392
GLC	0.00600917	0.761646	0.062797	0.898348	0.846355	0.00429338	0.0098494	0.000566641	0.0721236	0.0573582
GLC	0.00576999	0.839456	0.0464595	0.203224	0.0607971	0.0504604	0.0284453	0.00299332	0.035074	0.410101
GLC	0.00498998	0.837569	0.0446665	0.887239	0.660885	0.00674274	0.0412246	0.00417332	0.00381339	0.219189
GLC	0.00504294	0.838945	0.0433237	0.914282	0.833072	0.0124084	0.0709368	0.0033005	0.0372127	0.0407659
GLC	0.00541361	0.630068	0.0405373	0.553673	0.630437	0.0505153	0.012292	0.000337036	0.0382357	0.552477
GLC	0.00488111	0.787027	0.076347	0.448264	0.624954	0.00646311	0.00459582	0.0012037	0.0357825	0.0439698
GLC	0.00560435	0.606581	0.0254754	0.729333	0.498479	0.0559875	0.0344826	0.00139451	0.00567301	0.594455
GLC	0.0050031	0.923774	0.11449	0.825173	0.945461	0.0238022	0.00880246	0.00149298	0.00299024	0.273659
GLC	0.0055426	0.911355	0.0877968	0.475059	0.412756	0.0140412	0.0365567	0.00189842	0.0302242	0.0862238
GLC	0.00510287	0.902453	0.079517	0.58779	0.4714	0.0353766	0.0566369	0.00026808	0.00246067	0.491309
GLC	0.00535772	0.661592	0.0578482	0.448707	0.466311	0.031773	0.0116886	0.000956065	0.00998407	0.377132
GLC	0.00460478	0.916948	0.119245	0.608852	0.664076	0.0176118	0.0229821	0.00112595	0.00303711	0.141994
GLC	0.00840911	0.719189	0.062529	0.275935	0.241017	0.0569884	0.0548299	0.00668792	0.0478452	0.771306
GLC	0.00483224	0.724922	0.04096	0.668133	0.479	0.0187439	0.00275255	0.000690703	0.0019607	0.167168
GLC	0.00423742	0.954636	0.0704766	0.57741	0.437975	0.012125	0.009412	0.00125234	0.00751082	0.0412444
GLC	0.00534882	0.992106	0.0824035	0.81228	0.875579	0.00996089	0.00886432	0.00149884	0.0228719	0.0714375
GLC	0.00535711	0.890342	0.0428179	0.839821	0.841878	0.0122421	0.00706541	0.00392392	0.00199788	0.0533082
GLC	0.00458136	0.709471	0.0724537	0.633567	0.503732	0.0363931	0.0166151	0.00313963	0.00427437	0.322466
GLC	0.00616483	0.806337	0.0286079	0.995691	0.692291	0.0544802	0.0122777	0.00120901	0.0171459	0.274991
GLC	0.00637013	0.869662	0.043131	0.598157	0.369916	0.0493986	0.110506	0.000693999	0.00743762	0.313036
GLC	0.00700457	0.633856	0.0685852	0.509033	0.680825	0.0969419	0.0529271	0.00123894	0.00189414	0.947842
GLC	0.00652399	0.914352	0.0894447	0.524074	0.686459	0.0663279	0.00209237	0.00296214	0.0333713	0.68698
GLC	0.00537398	0.690798	0.0651567	0.44058	0.557875	0.0279258	0.000511806	0.000348445	0.0133836	0.330482
GLC	0.00696412	0.947004	0.0547311	0.637355	0.529425	0.0271962	0.0196666	0.000450465	0.0658704	0.181393
GLC	0.00624871	0.933349	0.102671	0.787002	0.922257	0.00536901	0.00314153	0.00364203	0.0342802	0.274205
GLC	0.00557337	0.706441	0.035097	0.931445	0.449866	0.076995	0.000302731	0.00423432	0.00434761	0.571051
GLC	0.00585395	0.848077	0.0607957	0.496526	0.377142	0.0136449	0.0502681	0.00258949	0.00535898	0.150061
GLC	0.00575895	0.731268	0.0632008	0.653589	0.489723	0.0317802	0.010054	0.00225083	0.0491358	0.380815
GLC	0.00601308	0.830265	0.0318791	0.331643	0.190956	0.056903	0.0121305	0.000472982	0.00802733	0.330727
GLC	0.00559452	0.728601	0.06862	0.849483	0.927241	0.0228625	0.00174445	0.00248222	0.014606	0.292887
GLC	0.00520164	0.817743	0.0926837	0.769947	0.829462	0.00427214	0.000308802	0.00490656	0.0421347	0.0229987
GLC	0.00716514	0.977217	0.0344868	0.563744	0.430454	0.0585887	0.0563337	0.000283801	0.106522	0.418204
GLC	0.00558609	0.826491	0.0432715	0.53626	0.568839	0.0134547	0.0183425	0.00120468	0.00549203	0.130027
GLC	0.00630978	0.834232	0.0724559	0.845262	0.8354	0.0875871	0.0516284	0.000158512	0.00799703	0.960123
GLC	0.0053681	0.849206	0.0676925	0.733486	0.674578	0.018677	0.0375613	0.000808304	0.00667065	0.133374
GLC	0.004912	0.797631	0.0679977	0.872088	0.984018	0.00706779	0.0733787	0.0002233	0.0100511	0.0796858
GLC	0.00569017	0.875481	0.0491082	0.610431	0.623396	0.0277615	0.0531151	0.00294886	0.00245545	0.281223
GLC	0.0066302	0.545923	0.0330167	0.162067	0.147404	0.0471369	0.0185897	0.000628504	0.0273913	0.846051
GLC	0.00516867	0.968101	0.0765437	0.570905	0.598748	0.00683924	0.0285573	0.00316991	0.00168348	0.0367351
GLC	0.00499654	0.97962	0.0704737	0.569281	0.495257	0.0137594	0.0133048	0.00257287	0.0107211	0.0623876
GLC	0.00624178	0.902883	0.0766926	0.803687	0.627133	0.02723	0.0793301	0.000124718	0.0376839	0.180857
GLC	0.00516275	0.650833	0.0354441	0.776316	0.519753	0.0716589	0.0694781	0.00184055	0.00491169	0.391551
GLC	0.00514535	0.735528	0.0629286	0.605538	0.665483	0.00354034	0.00423722	0.000270148	0.0130744	0.0358078
GLC	0.0053092	0.81895	0.0670604	0.553932	0.559619	0.01436	0.0159946	0.00115981	0.0157272	0.132943
GLC	0.00484467	0.949339	0.108255	0.484092	0.549898	0.0187273	0.000546351	0.000513755	0.0110131	0.25165
GLC	0.00545354	0.69065	0.0299814	0.703807	0.36588	0.0295388	0.0361267	0.00210626	0.00751951	0.554769
GLC	0.00647276	0.938357	0.100768	0.0982579	0.100936	0.0229405	0.00959563	0.000787487	0.0271932	0.210497
GLC	0.00550778	0.985105	0.0784255	0.732715	0.626474	0.0281698	0.0371597	0.000750905	0.00123491	0.294386
GLC	0.0048315	0.933877	0.0910324	0.833211	0.934547	0.0215019	0.0144838	0.00067015	0.00312728	0.197972
GLC	0.00572539	0.858583	0.0303318	0.841565	0.687993	0.0221364	0.0351715	0.000809817	0.000850983	0.230034
GLC	0.00614389	0.622276	0.0194131	0.688204	0.480333	0.0180711	0.159873	0.000691411	0.0204032	0.155339
GLC	0.00551187	0.845372	0.0640973	0.596489	0.699566	0.0803872	0.00218925	0.00189605	0.0167808	0.526232
GLC	0.00706602	0.913216	0.0918089	0.765562	0.848028	0.0483775	0.0280689	0.00034172	0.114957	0.70257
GLC	0.00381479	0.88974	0.073762	0.899083	0.623498	0.0314378	0.0111235	0.000597017	0.0102859	0.342874
GLC	0.00560533	0.85426	0.0362863	0.975819	0.537458	0.0206308	0.0117568	0.000793424	0.0038035	0.0853739
GLC	0.00479893	0.913041	0.0805134	0.890754	0.694197	0.0465721	0.00196451	0.00209358	0.000238682	0.422449
GLC	0.00526241	0.98601	0.0551936	0.944944	0.910638	0.0284405	0.0468707	0.00220417	0.00325562	0.165731
GLC	0.00568269	0.813455	0.0743385	0.832358	0.897191	0.0205946	0.0133345	0.000325438	0.0259236	0.240012
GLC	0.00674943	0.871801	0.0700323	0.957625	0.763532	0.00854678	0.128965	0.00188353	0.0111879	0.0578509
GLC	0.00498905	0.948278	0.0736337	0.534412	0.614947	0.00255355	0.0209395	0.000619183	0.0151419	0.0160641
GLC	0.0042882	0.980537	0.0707965	0.609133	0.43947	0.00353032	0.0124468	0.00126828	0.000860388	0.00435745
GLC	0.00572435	0.873514	0.0699546	0.5619	0.576149	0.017954	0.0220553	0.00163232	0.0341152	0.191299
GLC	0.00475746	0.70759	0.0299814	0.660558	0.318493	0.0295388	0.0193465	0.00292019	0.00542526	0.556919
GLC	0.0054478	0.966591	0.0569805	0.788333	0.584457	0.0586016	0.000328322	0.000388495	0.0254697	0.473224
GLC	0.00459883	0.791684	0.0593733	0.123394	0.0700416	0.00738001	0.00552675	0.000686492	0.0287983	0.0567629
GLC	0.00493988	0.926063	0.0903814	0.899138	0.685863	0.0488212	0.00449978	0.00303526	0.00621414	0.925146
GLC	0.00511971	0.842057	0.0370464	0.311677	0.139516	0.0980618	0.00170128	0.001067	0.0179436	0.672668
GLC	0.00440172	0.912237	0.0651361	0.607347	0.529404	0.00519224	0.0132718	0.000197913	0.00205703	0.0159492
GLC	0.00667125	0.671093	0.0642304	0.674957	0.972862	0.0391176	0.0325972	0.0043758	0.0335256	0.674016
GLC	0.00695353	0.861922	0.063589	0.41152	0.326899	0.0747802	0.0251602	0.000326253	0.027879	0.989162
GLC	0.00603044	0.759012	0.0616792	0.755922	0.68068	0.0584126	0.00542254	0.00248455	0.00618884	0.603683
GLC	0.00623034	0.885784	0.0476907	0.744292	0.498542	0.0267934	0.00891879	0.000158558	0.0128553	0.382256
GLC	0.00566211	0.746311	0.0429648	0.260537	0.133845	0.0513266	0.033335	0.00146327	0.00978925	0.443507
GLC	0.00559005	0.79899	0.0457389	0.614444	0.488479	0.0188914	0.012639	0.00067719	0.0233906	0.212183
GLC	0.00394611	0.81455	0.0819355	0.530811	0.401959	0.0343633	0.0170091	0.00115229	0.000797608	0.21361
GLC	0.00557417	0.80337	0.0658529	0.712566	0.537116	0.0751083	0.0338357	0.000304082	0.0174469	0.869118
GLC	0.00483837	0.956409	0.0660573	0.616551	0.489007	0.0104694	0.0141717	0.000406679	0.00674615	0.110071
GLC	0.00725199	0.608244	0.0441633	0.460111	0.328277	0.0354727	0.0328183	0.00865594	0.0123006	0.375484
GLC	0.00414782	0.928096	0.0549115	0.618183	0.415879	0.0183135	0.0349467	0.000522327	0.00391204	0.149164
GLC	0.00497203	0.671193	0.0525518	0.538358	0.481673	0.0194543	0.0124193	0.000540931	0.01398	0.161766
GLC	0.00481427	0.933565	0.0580896	0.445709	0.270951	0.0189235	0.0373148	0.00146869	0.000853538	0.0989062
GLC	0.0078219	0.674632	0.042065	0.6399	0.577659	0.00878259	0.0506046	0.00215541	0.033151	0.113834
GLC	0.00513785	0.966051	0.0923618	0.433751	0.357337	0.0113879	0.00941254	0.000944339	0.00114368	0.106217
GLC	0.00597122	0.949371	0.0727525	0.670318	0.697905	0.00463924	0.00211079	0.00316487	0.0344412	0.294535
GLC	0.00529063	0.80474	0.0433608	0.463857	0.455533	0.0171397	0.0333594	0.00295659	0.0163754	0.117947
GLC	0.00578057	0.674261	0.0377741	0.7893	0.549391	0.0140861	0.0117511	0.00473221	0.0475162	0.198564
GLC	0.00816624	0.855016	0.0743921	0.678656	0.727376	0.0225304	0.024379	0.0121532	0.0478999	0.445827
GLC	0.00513411	0.946857	0.100542	0.738506	0.714683	0.0192572	0.0212376	0.000484795	0.0483633	0.306763
GLC	0.00617769	0.859844	0.0434712	0.892042	0.463651	0.0149848	0.0315575	0.00170972	0.0784431	0.127665
GLC	0.00499154	0.93801	0.0726221	0.810086	0.631313	0.00749567	0.000378462	0.000747931	0.0115681	0.0454151
GLC	0.00651927	0.651317	0.0672277	0.528867	0.535487	0.0225247	0.0146353	0.000303387	0.0230648	0.286374
GLC	0.00553838	0.929294	0.055751	0.727713	0.495452	0.0466851	0.0302047	0.000344064	0.0193988	0.410113
GLC	0.00478668	0.881421	0.0541926	0.637555	0.379419	0.00502898	0.0284193	0.000318799	0.000476907	0.0960916
GLC	0.00585712	0.825376	0.0504422	0.680008	0.584372	0.0117416	0.0117358	0.001279	0.0154871	0.110624
GLC	0.00581184	0.934419	0.0539349	0.582303	0.444749	0.0311881	0.00398165	0.000190795	0.0222371	0.232872
GLC	0.00469037	0.96656	0.148748	0.466225	0.530208	0.0109867	0.0179895	0.00132761	0.0379911	0.087417
GLC	0.0048089	0.932561	0.0584729	0.716835	0.668731	0.00865989	0.0151378	0.000949957	0.00477616	0.0603324
GLC	0.00510756	0.950179	0.0744609	0.723202	0.695697	0.00410882	0.0264227	0.00155495	0.00322995	0.0111625
GLC	0.00536692	0.985964	0.0864147	0.638194	0.719052	0.0065122	0.0298264	0.0029171	0.0226668	0.0550251
GLC	0.00562524	0.783275	0.0394081	0.644398	0.685305	0.038889	0.0244892	0.00302339	0.0039942	0.405612
GLC	0.00543566	0.741825	0.0649222	0.378107	0.373601	0.0404426	0.0309441	0.00159989	0.00264925	0.38951
GLC	0.0055944	0.87408	0.0466658	0.168012	0.12347	0.0289534	0.0186669	0.00176564	0.0109328	0.369804
GLC	0.00613697	0.957608	0.0633526	0.282351	0.166713	0.0431675	0.0715868	0.000593877	0.0288705	0.268452
GLC	0.00481499	0.990731	0.083541	0.714632	0.711246	0.0136404	0.00364019	0.000184209	0.000169183	0.224435
GLC	0.00646136	0.656412	0.0642291	0.489632	0.565096	0.00488443	0.143311	0.000272086	0.00631157	0.0368984
GLC	0.00445512	0.615347	0.0485902	0.957033	0.97324	0.00414152	0.00689692	0.00161136	0.0151545	0.0258341
GLC	0.00668077	0.702231	0.0562719	0.580948	0.426663	0.0915383	0.0486931	0.00297978	0.0159838	0.657442
GLC	0.00435351	0.999533	0.0725024	0.751498	0.800637	0.0149074	0.00811317	0.00087132	0.00061331	0.0958411
GLC	0.00614329	0.8916	0.0779763	0.943231	0.905332	0.0575751	0.00703261	0.000780201	0.0268007	0.405023
GLC	0.00428465	0.888702	0.0667659	0.850048	0.786705	0.0102823	0.00871268	0.0024788	0.00310076	0.0595562
GLC	0.00525995	0.923474	0.0677683	0.892368	0.813519	0.0233331	0.00278578	0.001132	0.00861959	0.309114
GLC	0.00518684	0.885879	0.0467112	0.297734	0.181946	0.0657234	0.00181277	0.000849069	0.00421941	0.455292
GLC	0.00472205	0.63472	0.0361928	0.837264	0.595677	0.0416416	0.0159642	0.000986174	0.018026	0.335827
GLC	0.00399372	0.900961	0.0614248	0.634766	0.383328	0.0298805	0.0125273	0.00169278	0.00574031	0.3904
GLC	0.00391828	0.688766	0.0401938	0.349883	0.256867	0.0144154	0.000198238	0.00305817	0.0044556	0.0742173
GLC	0.00533626	0.795181	0.0560742	0.778788	0.662156	0.0540977	0.00899473	0.000565441	0.0129096	0.35092
GLC	0.00690042	0.522563	0.0510591	0.331432	0.312383	0.0116542	0.127928	0.00149516	0.00145073	0.178784
GLC	0.00518458	0.976875	0.0722782	0.792947	0.59897	0.0172484	0.0102953	0.00348403	0.00652984	0.186649
GLC	0.00541508	0.809683	0.0298651	0.980273	0.41785	0.0390384	0.0795471	0.00409402	0.0206495	0.184386
GLC	0.00500854	0.920079	0.113753	0.825173	0.945461	0.0241428	0.00150734	0.000605213	0.00334463	0.244707
GLC	0.00522726	0.753548	0.0495266	0.961278	0.691762	0.032198	0.031133	0.000620837	0.0320367	0.304623
GLC	0.00547331	0.927711	0.110137	0.591896	0.824143	0.00883691	0.00276182	0.00160539	0.00999497	0.159987
GLC	0.00509763	0.988017	0.0811141	0.565372	0.525306	0.0104283	0.0070796	0.00194617	0.00261107	0.0730409
GLC	0.00530997	0.994979	0.0761739	0.85515	0.952768	0.0165099	0.0133324	0.00228329	0.000994794	0.314148
GLC	0.00603344	0.838953	0.0555058	0.439841	0.509871	0.0246969	0.0133801	0.00027748	0.0193857	0.569346
GLC	0.00562697	0.905049	0.0724228	0.46633	0.319286	0.0482759	0.066515	0.000138518	0.0292042	0.430401
GLC	0.00467171	0.90368	0.0606465	0.974489	0.628799	0.00929839	0.00764998	0.00090293	0.0058752	0.101965
GLC	0.00578417	0.52287	0.0424768	0.891722	0.622204	0.0199739	0.00475727	0.000513333	0.0566146	0.163716
GLC	0.00521179	0.925774	0.0438873	0.599952	0.355945	0.0465075	0.0104271	0.00177345	0.00804631	0.365376
GLC	0.0060897	0.706791	0.0736304	0.375056	0.36341	0.0368196	0.0100844	0.00103126	0.0189841	0.528302
GLC	0.00415244	0.843279	0.0966608	0.95073	0.979182	0.00469957	0.000655763	0.000601457	0.00973809	0.0396732
GLC	0.00599381	0.971839	0.0785233	0.58406	0.431709	0.0166981	0.00863335	0.00367942	0.0393028	0.127537
GLC	0.00459884	0.999985	0.0767972	0.708931	0.876767	0.00580662	0.000112266	0.000100153	0.000100287	0.0300109
GLC	0.00521762	0.859437	0.111308	0.676235	0.547158	0.0149255	0.0105037	0.002063	0.0616895	0.288834
GLC	0.00687347	0.88562	0.0660545	0.221876	0.145191	0.0227283	0.133313	0.0021112	0.0442712	0.376435
GLC	0.00443142	0.76718	0.0809412	0.651197	0.754209	0.00646311	0.00410169	0.00131125	0.0357825	0.0439698
GLC	0.00522	0.592217	0.0197417	0.83678	0.784744	0.00760294	0.0167778	0.00447718	0.0111437	0.0633853
GLC	0.00521644	0.857582	0.0795996	0.420106	0.768719	0.026182	0.0149611	0.00124448	0.00373252	0.221674
GLC	0.00498411	0.927481	0.0899967	0.459462	0.476284	0.00152124	0.0159115	0.00147526	0.00163423	0.0747927
GLC	0.0046463	0.747851	0.0620151	0.678289	0.606724	0.00777614	0.0145195	0.00105048	0.0419848	0.0658746
GLC	0.00589053	0.875853	0.0654413	0.84609	0.770557	0.0155917	0.0322775	0.00903549	0.000807999	0.101003
GLC	0.00413694	0.803971	0.0616366	0.693426	0.643264	0.0252387	0.000754518	0.000816045	0.00506665	0.355788
GLC	0.00430695	0.750644	0.0956375	0.946822	0.928285	0.0189739	0.0252626	0.000549749	0.0038275	0.233254
GLC	0.00419645	0.779336	0.0640341	0.739407	0.50287	0.00442053	0.0238242	0.000225564	0.00682125	0.025991
GLC	0.0063222	0.957245	0.104587	0.478801	0.384221	0.0032635	0.0663344	0.00291729	0.0230796	0.0236437
GLC	0.00561688	0.914954	0.0746221	0.798967	0.872089	0.0220066	0.0235638	0.000211635	0.0294788	0.268911
GLC	0.00562858	0.770686	0.0551451	0.455665	0.47268	0.0110684	0.0119573	0.00188288	0.0302621	0.101287
GLC	0.00540639	0.906698	0.102597	0.773856	0.896353	0.0112813	0.0165155	0.00293229	0.00877486	0.131972
GLC	0.0045595	0.961884	0.056836	0.558945	0.361572	0.0144995	0.00761018	0.000297381	0.00419893	0.12666
GLC	0.00594002	0.918219	0.0861835	0.809468	0.903605	0.0461261	0.0105159	0.000416033	0.0384985	0.308202
GLC	0.00468325	0.574551	0.0434439	0.731813	0.497918	0.0285169	0.00532074	0.000340688	0.041065	0.335989
GLC	0.00525433	0.948904	0.0752634	0.829089	0.833776	0.0283292	0.0248157	0.000785018	0.0294265	0.305347
GLC	0.00532069	0.909706	0.065158	0.966851	0.980816	0.0492622	0.00770714	0.00189912	0.00226454	0.51312
GLC	0.0058511	0.837301	0.0699326	0.679682	0.611359	0.0140725	0.0298485	0.000562529	0.00925944	0.142793
GLC	0.00435057	0.91978	0.0905537	0.341606	0.241164	0.0083434	0.070509	0.000167205	0.00432453	0.0825058
GLC	0.00418239	0.949304	0.0660855	0.740394	0.599801	0.0193852	0.00933452	0.00134946	0.000113467	0.116445
GLC	0.00602049	0.774026	0.0265867	0.911943	0.618597	0.0869472	0.0504519	0.00724798	0.00208371	0.437107
GLC	0.0051394	0.531508	0.0324373	0.283401	0.200114	0.059554	0.0487748	0.00195894	0.00870976	0.517951
GLC	0.0071135	0.807562	0.0952136	0.658995	0.706194	0.0534496	0.0683455	0.00593775	0.000427474	0.873096
GLC	0.00449772	0.996559	0.0948355	0.8863	0.714682	0.00861781	0.000774808	0.000129878	0.00022402	0.0515167
GLC	0.00545463	0.897241	0.0622008	0.804429	0.929247	0.0357573	0.00934395	0.00272042	0.0325569	0.47746
GLC	0.00518569	0.745302	0.0476943	0.110631	0.0851552	0.0301273	0.0128504	0.00146006	0.00586763	0.405283
GLC	0.0037661	0.609211	0.0692762	0.824772	0.806952	0.022347	0.00767479	0.000370639	0.00447135	0.229827
GLC	0.00447346	0.600447	0.0661875	0.758067	0.906842	0.0245598	0.0304664	0.000596754	0.00698782	0.385538
GLC	0.00594237	0.824657	0.037466	0.599895	0.479356	0.0598253	0.0114484	0.00124946	0.0233897	0.35535
GLC	0.00513838	0.972997	0.0822317	0.800668	0.682623	0.0125001	0.070758	0.000735681	0.00178604	0.0858961
GLC	0.00574536	0.894196	0.0564398	0.870113	0.841107	0.0696564	0.00925156	0.000737686	0.00252205	0.448586
GLC	0.00534044	0.908081	0.0611993	0.799179	0.665638	0.0172519	0.0265599	0.00743937	0.0239074	0.0963747
GLC	0.00504532	0.911026	0.114004	0.502131	0.537397	0.0427767	0.0299902	0.00231173	0.0204656	0.350383
GLC	0.00626679	0.445173	0.0427068	0.281502	0.503896	0.0253931	0.0417131	0.00227352	0.0684854	0.527466
GLC	0.00530958	0.836334	0.0499617	0.453284	0.363484	0.0446005	0.0251477	0.00479055	0.0213576	0.367224
GLC	0.00636286	0.938524	0.0637374	0.338646	0.330093	0.0698719	0.00970034	0.000851578	0.00387094	0.748329
GLC	0.00429115	0.897111	0.04688	0.962792	0.665947	0.0114202	0.0139246	0.000806979	0.00829478	0.0711379
GLC	0.00539386	0.899447	0.0546194	0.603074	0.527876	0.0246888	0.00409921	0.00092654	0.0888876	0.204293
GLC	0.0051155	0.841979	0.0420955	0.430735	0.314235	0.0156337	0.0173203	0.000986933	0.0466835	0.0510734
GLC	0.00585408	0.911684	0.0630454	0.44329	0.352797	0.0144666	0.0306438	0.000228667	0.0361417	0.0888503
GLC	0.0057306	0.684819	0.0289214	0.994934	0.725601	0.0118971	0.0529789	0.00196674	0.00809454	0.080337
GLC	0.00450585	0.980168	0.0964025	0.502132	0.527402	0.00416944	0.00844973	0.00145942	0.000168269	0.00516886
GLC	0.0039701	0.904715	0.0578081	0.962723	0.847641	0.00715384	0.00588403	0.000203213	0.000886071	0.0453566
GLC	0.0051624	0.810775	0.0465611	0.292504	0.227524	0.0079143	0.0435513	0.000110354	0.00471657	0.0370328
GLC	0.00494896	0.929316	0.0524819	0.579253	0.41064	0.00966446	0.0178452	0.000786113	0.00972274	0.0583988
GLC	0.00564432	0.727059	0.058876	0.764154	0.819803	0.0621596	0.0579948	0.00101631	0.0267813	0.646616
GLC	0.00523778	0.908507	0.0988194	0.68773	0.627278	0.0117978	0.0144997	0.000424409	0.000352465	0.111126
GLC	0.00528217	0.731899	0.0200704	0.720158	0.50868	0.0458152	0.0146183	0.0017151	0.00225814	0.308319
GLC	0.00417179	0.809777	0.0950401	0.743914	0.758731	0.00794917	0.00381057	0.000807127	0.00360106	0.101431
GLC	0.00541176	0.739006	0.0359746	0.600199	0.529437	0.0429434	0.00078485	0.000825309	0.00513515	0.44779
GLC	0.00478499	0.932166	0.0462787	0.840809	0.562922	0.0417069	0.00234153	0.00161678	0.0120813	0.301804
GLC	0.0063728	0.875408	0.0646484	0.909013	0.90412	0.0570941	0.00710234	0.000144761	0.0451263	0.936999
GLC	0.00567638	0.668951	0.0486847	0.728531	0.83104	0.0154849	0.0100063	0.00389298	0.0117863	0.117216
GLC	0.00562684	0.770956	0.0658568	0.72959	0.870307	0.00549563	0.0210033	0.00137239	0.00714318	0.0466086
GLC	0.00579298	0.989711	0.0548813	0.406306	0.250562	0.0303562	0.00796136	0.000198573	0.00369889	0.230538
GLC	0.00703024	0.899863	0.0267552	0.4278	0.245329	0.0464774	0.0281789	0.00612947	0.0217965	0.297589
GLC	0.00513478	0.970068	0.0534808	0.954671	0.830874	0.0188926	0.00269695	0.00328763	0.00354964	0.153872
GLC	0.00518622	0.937558	0.0603466	0.386416	0.313448	0.0372805	0.0110279	0.000422237	0.0057123	0.275695
GLC	0.00458357	0.990914	0.0698062	0.63521	0.42824	0.00741404	0.00365493	0.00162151	0.00211618	0.034962
GLC	0.00345318	0.740833	0.0392309	0.796282	0.358951	0.012979	0.0293603	0.00276525	0.00936481	0.0647579
GLC	0.00411912	0.919206	0.0974663	0.652357	0.734636	0.00999646	0.00393956	0.00236571	0.0115513	0.108157
GLC	0.00565838	0.998144	0.0890519	0.986099	0.921212	0.0296063	0.0254256	0.000266839	0.0282069	0.260766
GLC	0.00588468	0.900474	0.0718977	0.569478	0.585739	0.0640628	0.000492085	0.000768905	0.00928253	0.763002
GLC	0.0058461	0.931027	0.043375	0.950637	0.685248	0.044527	0.00696067	0.00229818	0.00992172	0.252761
GLC	0.0050805	0.990785	0.0659175	0.913217	0.643369	0.00437757	0.023118	0.00246768	0.0103107	0.0130758
GLC	0.00538266	0.956445	0.0769472	0.424252	0.513893	0.00672167	0.000980997	0.00356392	0.00551988	0.0507412
GLC	0.00562085	0.961879	0.0495453	0.445418	0.371356	0.0131427	0.0359049	0.000333136	0.00361314	0.0616489
GLC	0.00591023	0.590313	0.0223024	0.874696	0.682079	0.0574799	0.000745208	0.00121803	0.0415796	0.731154
GLC	0.00426598	0.808541	0.0527058	0.224722	0.0875457	0.0216508	0.0228124	0.00426462	0.0185035	0.184593
GLC	0.005344	0.82601	0.0618599	0.785341	0.478766	0.0562684	0.00589725	0.00097083	0.0123681	0.56392
GLC	0.00545566	0.547592	0.00909009	0.451142	0.139563	0.0122309	0.0641277	0.00394895	0.0417234	0.0511373
GLC	0.00488322	0.807188	0.0716355	0.400237	0.719293	0.0111422	0.00131913	0.000421783	0.0136675	0.143554
GLC	0.00602648	0.677035	0.0611473	0.703623	0.813882	0.0129223	0.0168648	0.00131974	0.00102553	0.457112
GLC	0.0055826	0.753173	0.0658407	0.874007	0.900316	0.0162373	0.0456684	0.00173621	0.0187754	0.148145
GLC	0.00609786	0.991004	0.101834	0.722709	0.772434	0.0486795	0.0209695	0.00254659	0.0114173	0.70385
GLC	0.00550473	0.890551	0.110554	0.713	0.997546	0.0145056	0.0084899	0.00307457	0.0280594	0.123982
GLC	0.00445321	0.968363	0.051561	0.683299	0.568042	0.00253235	0.000842583	0.000171323	0.000287956	0.00970077
GLC	0.00578966	0.754789	0.0398142	0.823541	0.475811	0.0137209	0.0621172	0.000674258	0.019675	0.157413
GLC	0.00503484	0.95778	0.0354143	0.483125	0.417232	0.0112726	0.0140364	0.00363354	0.00192094	0.0531176
GLC	0.00485864	0.986076	0.0857947	0.509379	0.49276	0.0145724	0.0127293	0.000314591	0.0180622	0.118786
GLC	0.00423295	0.675274	0.0603227	0.38982	0.350059	0.0105751	0.00762569	0.000721139	0.012846	0.118825
GLC	0.00524337	0.986055	0.0953354	0.314785	0.331391	0.0328119	0.00300567	0.00102486	0.0146223	0.245765
GLC	0.00528307	0.893606	0.0783125	0.730039	0.726875	0.0349494	0.00778171	0.00200071	0.0471409	0.396288
GLC	0.00471217	0.781101	0.0551483	0.958382	0.712009	0.0567852	0.0324227	0.000691718	0.00783545	0.308609
GLC	0.00578138	0.987554	0.0611519	0.817871	0.621016	0.0426398	0.0692417	0.00152584	0.00330594	0.471424
GLC	0.00493772	0.944923	0.0582007	0.812069	0.829931	0.00861978	0.0121817	0.000400919	0.00663715	0.0665424
GLC	0.00588506	0.889985	0.0554548	0.377969	0.264253	0.0437161	0.00265768	0.00539467	0.00429181	0.366955
GLC	0.00509832	0.610099	0.0253297	0.511778	0.429617	0.0124051	0.00609348	0.00392291	0.00587527	0.169574
GLC	0.00514402	0.768535	0.100329	0.564984	0.545494	0.0138882	0.00391971	0.0123258	0.00376225	0.143107
GLC	0.00570421	0.731396	0.04274	0.80431	0.772024	0.012161	0.0139724	0.000529263	0.000918498	0.116472
GLC	0.00600397	0.774207	0.0805388	0.816312	0.826257	0.0303121	0.0292666	0.00133075	0.0149337	0.711645
GLC	0.00547863	0.640849	0.0600495	0.422809	0.540076	0.0612632	0.0386031	0.00125751	0.0118902	0.886499
GLC	0.00679521	0.931776	0.0501373	0.544727	0.389857	0.0511899	0.0764302	0.00243936	0.0256111	0.577762
GLC	0.0060705	0.948584	0.0674525	0.690665	0.402882	0.0113297	0.0559465	0.000732538	0.0307196	0.0802445
GLC	0.00524677	0.798008	0.0458894	0.757329	0.475951	0.00796374	0.0292208	0.00375835	0.00177119	0.0611031
GLC	0.00464846	0.91537	0.0634335	0.373194	0.263237	0.0220458	0.00947607	0.00241703	0.0193872	0.156067
GLC	0.00508255	0.948184	0.0719545	0.774921	0.65148	0.00482207	0.0367351	0.0022472	0.0237771	0.0603968
GLC	0.0050682	0.735308	0.0997141	0.518692	0.525714	0.0287228	0.00722571	0.000784775	0.00151022	0.409668
GLC	0.00474429	0.798088	0.0356225	0.735782	0.901956	0.00772607	0.00159619	0.000636647	0.00202553	0.0469843
GLC	0.00572198	0.868021	0.0859045	0.703119	0.614353	0.00823328	0.0332981	0.00173187	0.00938653	0.0278804
GLC	0.00487113	0.750947	0.053442	0.399334	0.332269	0.00414823	0.0126328	0.00378496	0.0275099	0.0656418
GLC	0.00623901	0.957006	0.118665	0.659436	0.671866	0.0183746	0.0720644	0.00159877	0.000423591	0.14963
GLC	0.00662149	0.903666	0.0845196	0.461779	0.495882	0.0228679	0.0419405	0.000380263	0.0493434	0.159847
GLC	0.00599742	0.932058	0.119491	0.517723	0.57645	0.00858446	0.0899861	0.00267325	0.0115182	0.100032
GLC	0.00550427	0.763626	0.0463209	0.777234	0.609126	0.0523733	0.0164179	0.0006486	0.0038258	0.497784
GLC	0.00479273	0.808445	0.0553288	0.573945	0.412526	0.0243252	0.0169581	0.000706712	0.008405	0.19934
GLC	0.00588445	0.864758	0.0663512	0.339799	0.288309	0.0294293	0.00585951	0.00193443	0.00248384	0.348208
GLC	0.00490308	0.967934	0.0620896	0.0793837	0.0471591	0.0410095	0.0303571	0.00255468	0.00469502	0.302605
GLC	0.00565278	0.977082	0.0878807	0.394459	0.476007	0.0334199	0.0136435	0.00134633	0.000295755	0.670552
GLC	0.00576237	0.991369	0.0583658	0.298164	0.22517	0.0410358	0.0309039	0.000249146	0.0415657	0.252214
GLC	0.00566891	0.729886	0.057558	0.871582	0.800186	0.0460015	0.00675148	0.00278506	0.00975863	0.713926
GLC	0.00545794	0.766547	0.0351107	0.545553	0.423569	0.0654066	0.0184168	0.000988781	0.00609426	0.419348
GLC	0.0052091	0.98355	0.0737839	0.584309	0.650836	0.0336915	0.0153487	0.00133611	0.0318766	0.378164
GLC	0.00598853	0.781699	0.0592466	0.682304	0.628699	0.00938906	0.0650657	0.000594755	0.0164925	0.163987
GLC	0.00692163	0.566526	0.0195336	0.814721	0.504436	0.0152972	0.0100756	0.00417926	0.0856768	0.151359
GLC	0.00578133	0.734229	0.0619164	0.939261	0.97327	0.00449979	0.0541252	0.00010868	0.0120285	0.0545155
GLC	0.00814035	0.915557	0.059026	0.748887	0.545639	0.0271835	0.0695897	0.0100176	0.0352634	0.299989
GLC	0.00639318	0.909363	0.0810603	0.855821	0.793542	0.0185111	0.0437929	0.000705695	0.000999478	0.164639
GLC	0.00555023	0.612624	0.0351977	0.763765	0.502544	0.00984543	0.010147	0.000877017	0.0520254	0.0650623
GLC	0.00515036	0.839151	0.0621916	0.914695	0.715278	0.0317801	0.0225871	0.00105043	0.0260372	0.198261
GLC	0.00303362	0.993494	0.100996	0.556865	0.399893	0.00881543	0.000953435	0.00105738	0.000728372	0.0333027
GLC	0.00511634	0.849176	0.0536901	0.462279	0.381816	0.0492415	0.0140412	0.00254359	0.000493943	0.472672
GLC	0.00403992	0.799209	0.0694827	0.594535	0.513469	0.0186522	0.00748672	0.000538491	0.00514432	0.113568
GLC	0.00548157	0.765848	0.0777492	0.677345	0.818138	0.0217728	0.00687399	0.00261493	0.0163473	0.250727
GLC	0.00527752	0.929287	0.055895	0.964186	0.928532	0.0078957	0.00475079	0.00242022	0.00783205	0.214657
GLC	0.00560316	0.75886	0.0507963	0.124328	0.10142	0.0271191	0.0485493	0.000287039	0.00754581	0.310048
GLC	0.00466151	0.843583	0.0822852	0.203195	0.177927	0.00769988	0.022783	0.000138894	0.000855573	0.042046
GLC	0.00578035	0.793149	0.0513829	0.972624	0.810684	0.0158169	0.00500657	0.0025602	0.0168102	0.44936
GLC	0.00513411	0.946857	0.100542	0.738506	0.714683	0.0192572	0.0212376	0.000484795	0.0483633	0.306763
GLC	0.00532916	0.781168	0.0606152	0.728932	0.510143	0.0330634	0.024284	0.00250167	0.00192821	0.222576
GLC	0.00502058	0.816209	0.059196	0.499331	0.397649	0.00345929	0.0367853	0.000631543	0.0118108	0.0180937
GLC	0.00447653	0.959134	0.0813083	0.430148	0.278114	0.00939753	0.0299524	0.00100289	0.000776144	0.0506908
GLC	0.00503253	0.641674	0.0584242	0.121316	0.108616	0.0152417	0.00694333	0.00141937	0.0276065	0.237111
GLC	0.00529066	0.297864	0.0142526	0.715978	0.573009	0.0152015	0.0167093	0.00353986	0.0363138	0.155899
GLC	0.00605524	0.859673	0.077379	0.325179	0.360348	0.0211524	0.0037944	0.00620669	0.0123862	0.252824
GLC	0.00618057	0.857695	0.0270948	0.527961	0.190284	0.0363134	0.0440564	0.000509172	0.0966879	0.312766
GLC	0.00636446	0.95745	0.0590058	0.605135	0.573572	0.00765085	0.0557328	0.000392697	0.0279806	0.143258
GLC	0.00506476	0.898956	0.0896761	0.199457	0.261593	0.00761287	0.0120535	0.0069139	0.00457994	0.157284
GLC	0.0055638	0.96577	0.0636311	0.705362	0.739417	0.00670293	0.00266776	0.000628979	0.0129015	0.0752535
GLC	0.00751589	0.852238	0.0607328	0.851862	0.66982	0.050071	0.0952876	0.00461456	0.0488533	0.85893
GLC	0.00533876	0.91579	0.117791	0.232002	0.314224	0.0124994	0.00440272	0.00201391	0.0206654	0.200659
GLC	0.00579296	0.632659	0.0329931	0.31414	0.219205	0.0125388	0.0349369	0.00126985	0.00459975	0.16021
GLC	0.00542199	0.830418	0.0751864	0.669392	0.647179	0.0233383	0.00728067	0.00159719	0.0215193	0.205982
GLC	0.0059968	0.978826	0.0411211	0.732938	0.395565	0.0424427	0.0240432	0.000712843	0.0267273	0.322319
GLC	0.00509798	0.712869	0.0297943	0.435735	0.295342	0.0206284	0.00186929	0.00244406	0.00928506	0.163376
GLC	0.0064821	0.837798	0.0568113	0.950009	0.91925	0.0551178	0.00630202	0.000121206	0.0431524	0.93801
GLC	0.00536981	0.569855	0.0555344	0.24497	0.248147	0.0361385	0.0271978	0.00230616	0.00104065	0.484267
GLC	0.00601116	0.766482	0.0433852	0.815039	0.561621	0.0419751	0.0134406	0.001275	0.0837117	0.417963
GLC	0.0059256	0.813295	0.0663683	0.678594	0.502326	0.00275791	0.0717089	0.00192235	0.0336205	0.0131591
GLC	0.00654354	0.983918	0.100169	0.731603	0.971924	0.0836497	0.0407993	0.00020037	0.0172429	0.63435
GLC	0.00532354	0.945952	0.0609072	0.823412	0.580209	0.0513268	0.0175169	0.000370236	0.0318403	0.379329
GLC	0.00571963	0.678696	0.0570133	0.629668	0.528062	0.0196384	0.0160564	0.00187536	0.0330304	0.173935
GLC	0.0044002	0.836063	0.0888959	0.669946	0.629431	0.00538672	0.0275626	0.00232571	0.0183797	0.0295899
GLC	0.00419497	0.47257	0.0489001	0.571862	0.587287	0.046006	0.010013	0.000772367	0.00928825	0.541877
GLC	0.00589711	0.675005	0.0506247	0.62159	0.89914	0.021107	0.010729	0.00132432	0.00968019	0.280744
GLC	0.00545975	0.893405	0.0914473	0.83171	0.704674	0.0345572	0.0118168	0.00062518	0.0117093	0.289749
GLC	0.00570088	0.898238	0.0557041	0.346966	0.259271	0.0355616	0.0107025	0.0020836	0.0435933	0.16108
GLC	0.00466595	0.886877	0.0910878	0.923196	0.63221	0.0170231	0.0564058	0.00248491	0.000632395	0.210841
GLC	0.00526307	0.81773	0.048734	0.723371	0.660719	0.0119261	0.00671482	0.00180121	0.0733218	0.33713
GLC	0.00603867	0.989651	0.058625	0.88135	0.760951	0.0203967	0.0515257	0.00278476	0.00206386	0.335774
GLC	0.00485376	0.698073	0.0617183	0.655602	0.865355	0.0240024	0.0260431	0.000655606	0.00470061	0.311227
GLC	0.00714771	0.636294	0.0399964	0.647828	0.598404	0.0382683	0.0741611	0.00468528	0.0431012	0.421788
GLC	0.00633266	0.579513	0.0453227	0.396655	0.371314	0.0277561	0.0966058	0.00104973	0.0119737	0.348966
GLC	0.00679492	0.884592	0.0576778	0.794724	0.750642	0.0209246	0.0428002	0.0017456	0.0201424	0.268417
GLC	0.00546634	0.98902	0.0766489	0.450902	0.49637	0.0102379	0.0258985	0.00282088	0.000517506	0.068212
GLC	0.00489575	0.975495	0.0522934	0.265159	0.182721	0.0189063	0.00498027	0.000506516	0.00103949	0.126284
GLC	0.00478124	0.986126	0.071732	0.704613	0.655057	0.0330265	0.0131863	0.00209567	0.00210244	0.139025
GLC	0.00425844	0.998526	0.0965064	0.645272	0.660752	0.00599668	0.000346108	0.000134624	0.000150912	0.0328827
GLC	0.00470739	0.872984	0.0770793	0.965943	0.710019	0.0216234	0.0148551	0.00289896	0.0416601	0.155702
GLC	0.00493337	0.914791	0.0725848	0.857718	0.800573	0.0194453	0.0169589	0.00243977	0.00238537	0.199429
GLC	0.00647052	0.430777	0.0308798	0.308698	0.188718	0.0209272	0.0297412	0.00209836	0.0621617	0.22532
GLC	0.00516021	0.876873	0.0469312	0.469931	0.279976	0.0266788	0.0140674	0.00202048	0.000939654	0.240405
GLC	0.00500413	0.811887	0.0639068	0.7774	0.511103	0.0131195	0.0195475	0.000721323	0.00236356	0.119313
GLC	0.00525757	0.420816	0.0346662	0.731067	0.749789	0.0227332	0.00954729	0.00106122	0.0174334	0.353982
GLC	0.00472336	0.999449	0.086465	0.682584	0.806129	0.00445888	0.000120585	0.000106084	0.00010788	0.024174
GLC	0.00477266	0.832898	0.0558004	0.292643	0.151701	0.027142	0.0538668	0.00121911	0.00458248	0.157605
GLC	0.00586053	0.945251	0.0475653	0.30907	0.10202	0.0276637	0.0772784	0.000113556	0.0999366	0.186832
GLC	0.00592208	0.743063	0.0308257	0.493359	0.615497	0.00615525	0.00781601	0.00159926	0.0289295	0.0247105
GLC	0.00445709	0.928665	0.0988259	0.743301	0.937045	0.0157411	0.0101295	0.00142986	0.000716839	0.115573
GLC	0.00514123	0.964357	0.0819332	0.667676	0.445528	0.0325586	0.0123431	0.00125451	0.00406296	0.401156
GLC	0.00560533	0.85426	0.0362863	0.975819	0.537458	0.0206308	0.0117568	0.000793424	0.0038035	0.0853739
GLC	0.00497752	0.956473	0.0605317	0.779208	0.508349	0.0269567	0.00442745	0.00256619	0.000563353	0.151804
GLC	0.0042075	0.81455	0.0764381	0.530811	0.401959	0.0343633	0.0170091	0.00122879	0.000461913	0.223121
GLC	0.00587332	0.862096	0.0707298	0.52376	0.492955	0.0257767	0.0325624	0.00188483	0.00981978	0.261385
GLC	0.00553148	0.893396	0.0355019	0.872732	0.493301	0.0566748	0.0101055	0.00183926	0.0238332	0.241929
GLC	0.00547742	0.949948	0.0629997	0.663197	0.580441	0.030784	0.028235	0.00105887	0.00856489	0.274077
GLC	0.00558716	0.788568	0.0634857	0.691646	0.628211	0.0044864	0.00554036	0.00878365	0.0106205	0.0171033
GLC	0.00675862	0.596648	0.0508136	0.458624	0.484356	0.0463627	0.0294525	0.00218357	0.0253636	0.511896
GLC	0.00556857	0.926994	0.0553951	0.756971	0.379612	0.0318963	0.0263749	0.000258467	0.0436833	0.278469
GLC	0.00482789	0.742814	0.0663552	0.0999508	0.0868599	0.00835284	0.00965757	0.00125247	0.000557644	0.108207
GLC	0.0054402	0.988559	0.0634591	0.177448	0.184651	0.0283771	0.0100847	0.00450918	0.00257668	0.392347
GLC	0.00495516	0.999067	0.0726419	0.293757	0.292038	0.00676173	0.000101313	0.000103943	0.000100214	0.031954
GLC	0.00533621	0.765185	0.0465172	0.143802	0.0651334	0.0609274	0.0113989	0.000314398	0.00513105	0.310194
GLC	0.00501789	0.879751	0.0846312	0.801842	0.869045	0.0240233	0.000127118	0.000406003	0.00164549	0.72481
GLC	0.00505007	0.767692	0.0769031	0.659586	0.909873	0.00613919	0.0276388	0.00117165	0.000515322	0.31123
GLC	0.00564902	0.835265	0.0473623	0.384731	0.344216	0.0363096	0.0171825	0.000558626	0.00283604	0.345665
GLC	0.00496393	0.87976	0.0890793	0.898685	0.977307	0.0716346	0.011475	0.000967844	0.0329767	0.715045
GLC	0.00496327	0.842804	0.0906615	0.700895	0.865545	0.0204701	0.0211861	0.000804684	0.0106351	0.210787
GLC	0.00443523	0.990914	0.0918608	0.351096	0.350432	0.0059056	0.00663795	0.000365827	0.00208717	0.0229627
GLC	0.00560514	0.858877	0.0735931	0.818499	0.958519	0.0290339	0.00901641	0.00866331	0.0120651	0.26459
GLC	0.00586421	0.820004	0.0744103	0.811498	0.789387	0.0116421	0.00667358	0.0101443	0.0115185	0.136363
GLC	0.00428325	0.864631	0.0635719	0.715367	0.684212	0.00709028	0.00786451	0.00137928	0.000358839	0.025921
GLC	0.00547883	0.835928	0.052128	0.798161	0.502457	0.0575227	0.0123046	0.00173717	0.0168354	0.368452
GLC	0.00558266	0.762736	0.0529783	0.743238	0.632834	0.0151525	0.00470246	0.000400326	0.0484743	0.107697
GLC	0.00663565	0.60818	0.0534768	0.790232	0.834019	0.0277641	0.0490214	0.00238025	0.0254413	0.244979
GLC	0.00507679	0.623201	0.0328612	0.386677	0.291767	0.0162924	0.00320142	0.00169148	0.0635028	0.0918322
GLC	0.00455048	0.89465	0.0935394	0.320144	0.248897	0.0396125	0.00344015	0.000991249	0.0275167	0.255539
GLC	0.00565699	0.933903	0.0737179	0.855906	0.860431	0.00567525	0.0145306	0.00277978	0.0193744	0.0264627
GLC	0.00551157	0.913696	0.0682824	0.460672	0.485038	0.0534755	0.0356397	0.00185747	0.00132036	0.346913
GLC	0.00483501	0.827349	0.053753	0.43792	0.44635	0.0105339	0.00143472	0.000953079	0.00475145	0.0711824
GLC	0.00472623	0.740948	0.0555222	0.799084	0.586108	0.00952538	0.00314859	0.00274574	0.00832609	0.060567
GLC	0.00612236	0.983523	0.0486835	0.544877	0.311895	0.0159601	0.00479219	0.00123246	0.013851	0.176932
GLC	0.00472638	0.978813	0.0768999	0.232818	0.192525	0.0121287	0.0153131	0.00130565	0.0249097	0.0783531
GLC	0.00572277	0.92941	0.087411	0.85252	0.867515	0.00708524	0.0026269	0.00220112	0.0180922	0.0569398
GLC	0.00511453	0.937869	0.0796111	0.614948	0.729449	0.00791512	0.00578298	0.00387216	0.00744184	0.0691909
GLC	0.0051466	0.568033	0.0351243	0.690896	0.796277	0.00668695	0.0530895	0.00111301	0.0169398	0.0713999
GLC	0.00475576	0.881992	0.0777225	0.983841	0.993482	0.0254734	0.00789862	0.000231714	0.00111373	0.220617
GLC	0.00683444	0.962792	0.0531351	0.951394	0.595862	0.0442769	0.0216808	0.000627276	0.040898	0.563866
GLC	0.00612921	0.932973	0.0498516	0.582695	0.299465	0.0109157	0.0295583	0.00414196	0.0518366	0.106197
GLC	0.00392574	0.994991	0.138434	0.366741	0.456399	0.00641539	0.00020743	0.00127592	0.00532077	0.0939679
GLC	0.00496082	0.607483	0.045625	0.298908	0.250599	0.0134248	0.0199834	0.00314193	0.00656906	0.115951
GLC	0.00530472	0.961025	0.050743	0.708204	0.480106	0.0178054	0.00852359	0.00229568	0.00330219	0.179874
GLC	0.00490076	0.655199	0.0819401	0.574767	0.609565	0.0281286	0.0105258	0.00135288	0.0095342	0.77138
GLC	0.00592245	0.945802	0.0699713	0.911406	0.852909	0.0180784	0.0560793	0.00128111	0.0174911	0.238699
GLC	0.00517189	0.988676	0.0489976	0.51324	0.365678	0.00738851	0.0119987	0.002263	0.0343497	0.0656437
GLC	0.00495571	0.655199	0.0819401	0.629953	0.75582	0.0255803	0.00228883	0.00135288	0.012339	0.748784
GLC	0.00816624	0.723333	0.0743921	0.678656	0.727376	0.023852	0.0227786	0.012736	0.0428171	0.445827
GLC	0.00492685	0.859134	0.073007	0.994075	0.637848	0.0071651	0.00183909	0.00218083	0.0616848	0.0389998
GLC	0.00344155	0.787487	0.109489	0.702787	0.717345	0.0199369	0.00101497	0.000522394	0.0302307	0.766963
GLC	0.00567465	0.795566	0.0246973	0.726427	0.355562	0.0804807	0.103599	0.00136106	0.0247499	0.608537
GLC	0.00482557	0.994537	0.101757	0.879272	0.936204	0.0388643	0.000452381	0.000166976	0.0181274	0.369869
GLC	0.00527615	0.341843	0.0227603	0.765963	0.669201	0.0367787	0.00224178	0.000707426	0.0394133	0.636348
GLC	0.00464388	0.99997	0.0816807	0.117781	0.104113	0.00620743	0.00127759	0.000177098	0.000118927	0.0391981
GLC	0.00747619	0.935645	0.0629638	0.112831	0.0728761	0.0366367	0.0357024	0.00402984	0.0025073	0.416739
GLC	0.00589471	0.935916	0.095484	0.820068	0.914857	0.0352915	0.00222962	0.00384472	0.0146214	0.510308
GLC	0.00533674	0.859123	0.026963	0.914151	0.713527	0.0384046	0.00232796	0.00115079	0.00463875	0.284833
GLC	0.00591634	0.472554	0.0265931	0.637267	0.314803	0.0801566	0.151927	0.00264984	0.00161003	0.468623
GLC	0.00511794	0.744977	0.0784255	0.680434	0.998993	0.00781948	0.0136989	0.00029142	0.00351174	0.0920683
GLC	0.00542916	0.897255	0.0593791	0.211167	0.243603	0.0424719	0.00248625	0.000305166	0.0199371	0.451436
GLC	0.00601173	0.673056	0.0687835	0.274981	0.311432	0.0368196	0.0100844	0.00103835	0.0189841	0.520948
GLC	0.00474286	0.94251	0.0999723	0.421471	0.562376	0.0132635	0.0147094	0.00016408	0.00063169	0.183731
GLC	0.00546932	0.956717	0.126002	0.167149	0.215641	0.0235227	0.0832992	0.0015723	0.00341469	0.228418
GLC	0.00534971	0.999614	0.0917336	0.309629	0.301119	0.0147497	0.00569124	0.00561308	0.00807146	0.11405
GLC	0.00498016	0.874978	0.054421	0.220304	0.185847	0.019429	0.029817	0.000809919	0.0406084	0.100138
GLC	0.00552877	0.854107	0.0705418	0.942929	0.695303	0.0985106	0.0378565	0.00164322	0.00267874	0.939086
GLC	0.00529338	0.710834	0.0287546	0.593904	0.275526	0.0302613	0.0206025	0.00186736	0.0147892	0.327675
GLC	0.00532354	0.945952	0.0609072	0.823412	0.580209	0.0513268	0.0175169	0.000370236	0.0318403	0.379329
GLC	0.00520401	0.513048	0.027645	0.615211	0.327137	0.015649	0.00878267	0.000411078	0.0659084	0.141336
GLC	0.00568397	0.937287	0.0653822	0.814814	0.648211	0.0880176	0.000374243	0.00230879	0.000536406	0.92401
GLC	0.005721	0.744597	0.061668	0.698079	0.688737	0.0255608	0.01201	0.000695453	0.0102112	0.374435
GLC	0.00577352	0.765338	0.0553023	0.677433	0.722646	0.0209088	0.0521922	0.00082694	0.00397861	0.154073
GLC	0.00547944	0.765584	0.0773694	0.4173	0.598605	0.0343036	0.00650286	0.00029134	0.0432141	0.456856
GLC	0.0051572	0.837845	0.0487514	0.616195	0.394013	0.0156114	0.0062044	0.000704165	0.0268787	0.143998
GLC	0.00570218	0.723499	0.0563861	0.492436	0.436187	0.0434853	0.0432999	0.00158977	0.0227138	0.660839
GLC	0.00450437	0.663005	0.0662485	0.978645	0.922742	0.00627208	0.0414114	0.00166411	0.0155005	0.0429482
GLC	0.00485708	0.946996	0.0779652	0.920471	0.867335	0.0181735	0.000204029	0.00122913	0.0107054	0.172053
GLC	0.00543928	0.916079	0.0918197	0.896986	0.652621	0.0272177	0.0180419	0.00444316	0.010983	0.305226
GLC	0.0043908	0.701002	0.0457946	0.954847	0.578756	0.0336115	0.0101216	0.00228477	0.0408917	0.292053
GLC	0.00576288	0.986781	0.0723957	0.903143	0.913784	0.0087829	0.0334072	0.00138871	0.0267266	0.0585062
GLC	0.00615021	0.914628	0.0596805	0.517148	0.498804	0.0605604	0.0326243	0.00306161	0.00277281	0.776556
GLC	0.00603948	0.798222	0.0551923	0.537755	0.521717	0.0113017	0.0218947	0.00360054	0.0347808	0.340282
GLC	0.00480298	0.953479	0.0970439	0.541245	0.566697	0.0122098	0.00666089	0.00114138	0.00447401	0.317686
GLC	0.00542179	0.881799	0.0648124	0.394503	0.330969	0.00701327	0.00733979	0.00855731	0.00580845	0.0561173
GLC	0.00576901	0.818096	0.0700163	0.406339	0.419798	0.0547524	0.00391276	0.00138311	0.0160781	0.92882
GLC	0.00380242	0.921606	0.0566808	0.553758	0.543537	0.0049687	0.00164338	0.000594016	0.00158889	0.0167115
GLC	0.00558679	0.672863	0.0437228	0.690728	0.750643	0.0110831	0.00638131	0.00241729	0.012072	0.305402
GLC	0.00573409	0.734504	0.0464011	0.48195	0.360296	0.048667	0.0294157	0.00207481	0.00256537	0.542979
GLC	0.00372977	0.790689	0.174045	0.964981	0.805328	0.0414458	0.0362084	0.00173483	0.00425077	0.407601
GLC	0.00572453	0.50741	0.0451912	0.404284	0.422464	0.0258092	0.005415	0.00287573	0.00886142	0.414548
GLC	0.00530591	0.924704	0.0724513	0.606494	0.727346	0.0194138	0.00420263	0.00013532	0.0532598	0.234339
GLC	0.00469444	0.844015	0.0479642	0.908181	0.804804	0.0146452	0.00318186	0.00156821	0.046683	0.101823
GLC	0.00519451	0.549629	0.0418602	0.527098	0.533536	0.0366075	0.00419429	0.00208058	0.00035041	0.333671
GLC	0.00559174	0.597783	0.0359097	0.476322	0.328438	0.0349685	0.0389909	0.000386592	0.0177804	0.522727
GLC	0.0056169	0.802132	0.0160419	0.626381	0.372181	0.0312662	0.00162113	0.00373023	0.0130193	0.124874
GLC	0.00576237	0.962189	0.0973645	0.323908	0.311193	0.0234332	0.0408424	0.000415368	0.0473243	0.160001
GLC	0.00560018	0.495084	0.0441032	0.687887	0.762427	0.0670304	0.0198846	0.00178711	0.00429278	0.743844
GLC	0.00545155	0.71574	0.0335141	0.569788	0.672441	0.0395309	0.000279795	0.000337036	0.0374851	0.537867
GLC	0.00460552	0.964412	0.120678	0.855787	0.91139	0.00738219	0.000234805	0.000220518	0.000378655	0.22293
GLC	0.00509672	0.879276	0.0919552	0.731517	0.868541	0.0116968	0.0438981	0.000724489	0.000578337	0.117891
GLC	0.0058561	0.844565	0.0748566	0.909006	0.776993	0.0273988	0.0266423	0.00178503	0.00598488	0.4218
GLC	0.0043349	0.618247	0.0268172	0.391388	0.219166	0.0225004	0.00609515	0.00354249	0.000315991	0.180362
GLC	0.00664421	0.956177	0.0504483	0.0805453	0.0305789	0.0403165	0.0363802	0.00182387	0.0217083	0.292788
GLC	0.00747619	0.898103	0.0613699	0.112831	0.0759959	0.0297548	0.0370022	0.00402984	0.0061037	0.336179
GLC	0.00671619	0.759584	0.0536279	0.22721	0.214196	0.0333699	0.0224922	0.0015753	0.0342281	0.41618
GLC	0.00550168	0.879333	0.0492001	0.637125	0.456835	0.0074445	0.0349219	0.00240869	0.000630832	0.0370896
GLC	0.00481623	0.992563	0.0669058	0.804605	0.86164	0.00846009	0.00405307	0.00208746	0.00900536	0.0507065
GLC	0.00554052	0.790771	0.0439517	0.951045	0.672556	0.0343303	0.0228347	0.0071579	0.0168686	0.196824
GLC	0.00679175	0.767744	0.0657358	0.878074	0.969787	0.084611	0.00482776	0.00177731	0.0259574	0.965547
GLC	0.00662689	0.669688	0.0554653	0.776044	0.733687	0.0533549	0.0221203	0.00149095	0.0119114	0.687319
GLC	0.00542041	0.77281	0.0544508	0.456469	0.381816	0.0502395	0.0171052	0.00274786	0.000540992	0.472672
GLC	0.00675607	0.556359	0.0375845	0.921178	0.929606	0.019777	0.0596903	0.00318115	0.0222239	0.186826
GLC	0.00445622	0.804533	0.06565	0.914266	0.751877	0.0091696	0.000997235	0.00183253	0.0176397	0.0409169
GLC	0.00475699	0.886617	0.0721468	0.879566	0.867821	0.0222341	0.000858249	0.00167948	0.0183405	0.161595
GLC	0.00561432	0.956941	0.0252435	0.395642	0.127751	0.112549	0.165124	0.00255291	0.00435572	0.724741
GLC	0.0046463	0.747851	0.0620151	0.678289	0.606724	0.00777614	0.0145195	0.00105048	0.0419848	0.0658746
GLC	0.00454718	0.917284	0.0736337	0.593961	0.716752	0.00652727	0.00775254	0.000905149	0.0114618	0.0222691
GLC	0.00475454	0.9069	0.0583785	0.148875	0.0508166	0.0191618	0.00588709	0.00305268	0.0248944	0.460135
GLC	0.00513713	0.901857	0.0674332	0.606685	0.589877	0.011044	0.00487044	0.000678305	0.0106434	0.111555
GLC	0.00455131	0.941539	0.0843233	0.727823	0.618476	0.00661636	0.00387807	0.00134548	0.00376745	0.0344751
GLC	0.00539991	0.839381	0.0645674	0.834732	0.749223	0.0226194	0.0113821	0.00383818	0.0213768	0.338171
GLC	0.00610899	0.974805	0.0938328	0.470058	0.540063	0.027145	0.0489319	0.00294093	0.00484337	0.342398
GLC	0.0064921	0.886303	0.0666402	0.525651	0.480941	0.0106462	0.00582635	0.00460354	0.026684	0.0693417
GLC	0.00492407	0.995126	0.102297	0.186838	0.16188	0.0159006	0.0132613	0.00197012	0.00740261	0.172428
GLC	0.00640868	0.929782	0.102851	0.929502	0.976229	0.018705	0.0173354	0.00112115	0.0410661	0.246257
GLC	0.0049753	0.845881	0.0927017	0.998437	0.923334	0.0320806	0.00533122	0.000464567	0.0184976	0.265736
GLC	0.00507083	0.870682	0.0702733	0.368469	0.623216	0.00870796	0.00385875	0.000953682	0.0133867	0.061182
GLC	0.00523059	0.990704	0.0785783	0.603868	0.778399	0.0580288	0.0312413	0.00104798	0.0189394	0.363492
GLC	0.00616441	0.914029	0.0243703	0.897383	0.308568	0.0303158	0.0424229	0.00227729	0.0701689	0.135834
GLC	0.00469173	0.952782	0.0668718	0.922878	0.729179	0.00281842	0.0139751	0.00171765	0.0143464	0.0104218
GLC	0.00707942	0.719161	0.0452445	0.624643	0.540216	0.0319877	0.0785029	0.00131068	0.0402808	0.327973
GLC	0.00428719	0.879491	0.060467	0.541566	0.427657	0.00714584	0.00230985	0.000518341	0.00972523	0.0489258
GLC	0.00630026	0.939085	0.0771308	0.475992	0.521673	0.0118964	0.0681875	0.00106744	0.00910827	0.129393
GLC	0.00507644	0.930428	0.0624154	0.677227	0.73664	0.0413773	0.0146163	0.00114664	0.000534416	0.514918
GLC	0.00556587	0.682664	0.0381586	0.501531	0.347083	0.124625	0.0274877	0.00128981	0.0288841	0.750999
GLC	0.00533786	0.959927	0.0772814	0.97395	0.753835	0.0246	0.0102084	0.00461029	0.0273911	0.217585
GLC	0.00621143	0.929954	0.0721005	0.852198	0.76204	0.0301906	0.00204989	0.00106766	0.0127228	0.33676
GLC	0.0062195	0.844852	0.0584512	0.712763	0.811746	0.00802529	0.0217121	0.000440161	0.00102328	0.0934452
GLC	0.00595544	0.745109	0.0618601	0.986335	0.940103	0.0125763	0.0282721	0.000596541	0.0323826	0.0818307
GLC	0.00484933	0.496166	0.0675964	0.594201	0.799019	0.0275667	0.0010916	0.00123282	0.00418956	0.289162
GLC	0.00579187	0.885334	0.027559	0.420056	0.18752	0.0249012	0.00693424	0.00166301	0.0431309	0.163893
GLC	0.00579737	0.889963	0.0533742	0.83971	0.806789	0.0133841	0.0219875	0.00292362	0.000421813	0.0918622
GLC	0.00653853	0.865245	0.0560887	0.8768	0.616961	0.0496059	0.0465803	0.00127336	0.00381287	0.296346
GLC	0.00503991	0.923466	0.09495	0.0978882	0.113669	0.0157597	0.00317843	0.000406011	0.00487006	0.139332
GLC	0.00690582	0.888397	0.078991	0.542587	0.355079	0.0385477	0.0537774	0.00490689	0.0770754	0.626546
GLC	0.00429377	0.720863	0.0651773	0.581677	0.463071	0.0098123	0.00199962	0.000171528	0.0521895	0.0709187
GLC	0.0056145	0.569197	0.0122708	0.669993	0.45821	0.0121803	0.0391426	0.000449858	0.0126788	0.075005
GLC	0.00622634	0.86537	0.0638913	0.437408	0.429467	0.0443388	0.016095	0.000296925	0.00633941	0.588306
GLC	0.00423493	0.641793	0.0491589	0.997982	0.733869	0.0409007	0.018353	0.000582765	0.0157129	0.330665
GLC	0.00452093	0.716106	0.0875832	0.489014	0.501222	0.0357942	0.00118272	0.00056489	0.0190815	0.456048
GLC	0.00399372	0.900961	0.0614248	0.634766	0.383328	0.0298805	0.0125273	0.00169278	0.00574031	0.3904
GLC	0.00463858	0.969191	0.122014	0.205535	0.172674	0.0411943	0.0010976	0.00444851	0.0197309	0.909538
GLC	0.0059384	0.886038	0.0558732	0.608067	0.482817	0.0273675	0.0307562	0.00274656	0.00916773	0.516225
GLC	0.00511778	0.990311	0.105822	0.643446	0.526725	0.0218563	0.0172793	0.00113277	0.0283894	0.247568
GLC	0.00536008	0.922826	0.08351	0.461066	0.483243	0.0199445	0.00476222	0.00329669	0.0366544	0.331569
GLC	0.00705227	0.881282	0.0412592	0.468173	0.329358	0.0108711	0.047965	0.00497125	0.0375989	0.109392
GLC	0.00583651	0.935586	0.0927071	0.447064	0.48765	0.0202577	0.00510173	0.00211864	0.0258914	0.19385
GLC	0.00546329	0.917443	0.0975351	0.170745	0.163359	0.0670888	0.0129031	0.0013959	0.00619278	0.614633
GLC	0.00539205	0.855413	0.0456354	0.407618	0.270849	0.0121055	0.0346494	0.00101691	0.00490223	0.0575898
GLC	0.00550056	0.732585	0.053042	0.876322	0.935184	0.0154921	0.0296616	0.00101391	0.0159364	0.0832889
GLC	0.00642293	0.994842	0.0557233	0.947454	0.710678	0.0212751	0.0131565	0.00056088	0.045707	0.280703
GLC	0.00638585	0.70218	0.0236391	0.875798	0.634525	0.0347585	0.00909547	0.00204485	0.000811149	0.243684
GLC	0.0057403	0.989876	0.0713646	0.420576	0.294496	0.0484153	0.0362167	0.000714619	0.0081249	0.676123
GLC	0.00437144	0.843959	0.0806815	0.86028	0.767103	0.00699154	0.00911124	0.00234203	0.0181823	0.0203387
GLC	0.0062387	0.785498	0.0521578	0.821859	0.803231	0.00467405	0.0851993	0.00112564	0.0194878	0.0169011
GLC	0.00514055	0.890635	0.0809118	0.681135	0.602196	0.032815	0.0193865	0.00139624	0.00208425	0.264046
GLC	0.00431694	0.737181	0.0321203	0.89555	0.513544	0.00322787	0.0153837	0.00349651	0.00072311	0.000331003
GLC	0.00499144	0.97433	0.09698	0.277992	0.264031	0.00781015	0.00539576	0.000195371	0.00152865	0.100549
GLC	0.0068188	0.739865	0.0395743	0.623024	0.800244	0.040497	0.0669219	0.000712913	0.0197553	0.50774
GLC	0.00493805	0.578238	0.0504031	0.948709	0.875078	0.0405532	0.00836226	0.00506231	0.0254971	0.298545
GLC	0.00498642	0.98635	0.0812376	0.413748	0.398874	0.0065447	0.00284566	0.000585742	0.0110196	0.174851
GLC	0.00452188	0.683622	0.0457226	0.474133	0.291852	0.0151757	0.0218987	0.000323903	0.0203026	0.1819
GLC	0.00409614	0.899307	0.0847468	0.912693	0.737565	0.0069084	0.0549761	0.00124446	0.0135187	0.0295373
GLC	0.00513437	0.713924	0.04096	0.635966	0.482489	0.0157829	0.00237991	0.000878828	0.000553566	0.149235
GLC	0.00411568	0.859276	0.0791463	0.277762	0.249502	0.00364013	0.00580956	0.000913449	0.00757895	0.0069237
GLC	0.00449805	0.764077	0.0373929	0.508035	0.276737	0.0200909	0.0051815	0.00265041	0.00459806	0.149325
GLC	0.0052495	0.987735	0.0819022	0.209653	0.161675	0.0178152	0.00227478	0.00193034	0.0121512	0.226876
GLC	0.00553848	0.982262	0.0648012	0.846699	0.644635	0.0142378	0.00641962	0.00146398	0.00500463	0.134153
GLC	0.00639249	0.5723	0.0197141	0.89942	0.641014	0.0219591	0.0255709	0.00305397	0.0135583	0.120766
GLC	0.00597398	0.927369	0.0603771	0.943987	0.789331	0.0122474	0.0193199	0.00138901	0.00487913	0.160553
GLC	0.00527119	0.845384	0.0658484	0.796334	0.721669	0.0264881	0.00267398	0.000234832	0.0218484	0.215859
GLC	0.00586364	0.772336	0.0572419	0.988051	0.928469	0.0225279	0.0151989	0.000102704	0.00889875	0.26471
GLC	0.00826052	0.78383	0.0397727	0.468414	0.441761	0.0501758	0.108474	0.00431783	0.0523079	0.932478
GLC	0.00578417	0.52287	0.0424768	0.891722	0.622204	0.0199739	0.00475727	0.000513333	0.0566146	0.163716
GLC	0.00464938	0.733245	0.0574345	0.393296	0.228738	0.0178896	0.0116943	0.00181343	0.0270241	0.217653
GLC	0.00554373	0.683404	0.0418389	0.218722	0.135539	0.00974989	0.0117663	0.000213282	0.0428918	0.0508545
GLC	0.00527727	0.624488	0.0520788	0.748647	0.911377	0.0268276	0.0165931	0.000934684	0.00794461	0.788413
GLC	0.00624178	0.902883	0.0766926	0.803687	0.627133	0.02723	0.0793301	0.000124718	0.0376839	0.180857
GLC	0.00398176	0.99522	0.0628209	0.746943	0.61339	0.0145421	0.0164751	0.00015396	0.00080033	0.165298
GLC	0.00523434	0.838422	0.0381485	0.613445	0.453702	0.00635512	0.0312477	0.00413651	0.00815749	0.0233261
GLC	0.00503342	0.971231	0.0694884	0.482928	0.368072	0.0140349	0.0282211	0.00167965	0.00943013	0.116824
GLC	0.00493345	0.987778	0.0766234	0.135684	0.138212	0.00408291	0.00588785	0.0014137	0.000221302	0.0273085
GLC	0.00611926	0.637023	0.054621	0.927149	0.84754	0.0118866	0.0273096	0.00278604	0.00834027	0.102902
GLC	0.00501663	0.614386	0.0492032	0.347569	0.338013	0.0272073	0.0190663	0.000589499	0.00593566	0.231802
GLC	0.00488252	0.831891	0.0417275	0.544004	0.324154	0.0173208	0.0129326	0.00133403	0.00191069	0.0832154
GLC	0.00537431	0.999029	0.102053	0.753784	0.872644	0.00489448	0.000446804	0.000117994	0.000128711	0.0525978
GLC	0.00520254	0.980667	0.0983975	0.666092	0.659555	0.0262626	0.00701316	0.000163076	0.00262039	0.246628
GLC	0.00538343	0.780941	0.0398777	0.5081	0.461445	0.00649365	0.00779572	0.000705797	0.0441263	0.0543585
GLC	0.00539278	0.702126	0.0240493	0.444792	0.298335	0.0474789	0.00325008	0.00165476	0.00680486	0.239294
GLC	0.00480276	0.894963	0.0654274	0.75036	0.679681	0.00855499	0.0128155	0.00143674	0.0300142	0.0923535
GLC	0.00424512	0.963461	0.0747106	0.410953	0.506091	0.00612793	0.00410468	0.000159495	0.00018112	0.0458112
GLC	0.00461209	0.837167	0.108898	0.460441	0.578474	0.00976572	0.0159865	0.00753154	0.0109858	0.0986998
GLC	0.00587772	0.970485	0.0770597	0.793757	0.84522	0.00788468	0.0146152	0.00141931	0.00204197	0.0606474
GLC	0.00527249	0.602339	0.0681729	0.402674	0.640354	0.0261932	0.00302077	0.00120175	0.00571212	0.312013
GLC	0.00576662	0.726482	0.0601876	0.572378	0.702304	0.0554128	0.0038456	0.000785624	0.0241533	0.878982
GLC	0.0052541	0.645369	0.0535826	0.112014	0.0897456	0.0104765	0.0295144	0.000202317	0.000875778	0.080203
GLC	0.00422334	0.999272	0.0966551	0.443219	0.443452	0.00314158	0.00879144	0.000164588	0.000163333	0.0689741
GLC	0.00466813	0.990362	0.0520495	0.95049	0.618671	0.00696602	0.0152512	0.00115357	0.000224235	0.0409595
GLC	0.00412561	0.999909	0.0946096	0.637862	0.588291	0.0058859	0.000128961	0.000105872	0.000145194	0.0203765
GLC	0.00352351	0.99071	0.083662	0.438016	0.244401	0.00736266	0.0145114	0.00134451	0.0119365	0.0528646
GLC	0.00612593	0.628878	0.0438454	0.283552	0.175545	0.0268531	0.0210265	0.00153582	0.0413254	0.258566
GLC	0.00564407	0.982634	0.0658989	0.181904	0.19423	0.0422672	0.0429482	0.00259538	0.00290592	0.684828
GLC	0.00587187	0.939537	0.0701442	0.431725	0.440325	0.0320003	0.0230664	0.0023336	0.000413506	0.52675
GLC	0.0057914	0.859919	0.0863616	0.624532	0.699717	0.0855124	0.0278701	0.00168491	0.000506468	0.619196
GLC	0.00586923	0.857136	0.0546139	0.897034	0.468914	0.012162	0.194407	0.000628817	0.00208459	0.0540117
GLC	0.00478896	0.99109	0.124693	0.605662	0.513805	0.0307836	0.0483178	0.000693477	0.0186627	0.389805
GLC	0.00518137	0.858912	0.0809991	0.419389	0.429334	0.028631	0.0370132	0.00039577	0.0287227	0.139076
GLC	0.00439687	0.846367	0.0522895	0.226921	0.0875457	0.0194202	0.0243724	0.00426462	0.0196012	0.184926
GLC	0.00612855	0.631154	0.0316319	0.689654	0.479903	0.0188643	0.0324545	0.00195673	0.0413345	0.161773
GLC	0.00530419	0.953509	0.0387685	0.696668	0.572595	0.0312325	0.0106353	0.000556565	0.00168352	0.238988
GLC	0.00540828	0.969684	0.0762469	0.814137	0.654669	0.0179332	0.00953868	0.00233499	0.00830008	0.151414
GLC	0.00657447	0.915622	0.0742272	0.871422	0.828923	0.0175863	0.0384957	0.000494785	0.013328	0.146727
GLC	0.00592214	0.717756	0.046623	0.854458	0.677078	0.0392616	0.0331354	0.00050585	0.00689584	0.37057
GLC	0.00451038	0.928352	0.0944506	0.618648	0.5872	0.00824571	0.0247565	0.00195797	0.00242536	0.0578083
GLC	0.00621581	0.954039	0.0493948	0.595592	0.466656	0.0126436	0.00388023	0.00327481	0.052111	0.0561429
GLC	0.00560275	0.597942	0.0441376	0.960435	0.897347	0.00445897	0.00505257	0.00203175	0.00602652	0.0605888
GLC	0.00620389	0.931595	0.0821967	0.581747	0.725524	0.0544631	0.0155578	0.000374265	0.0115692	0.43633
GLC	0.00537396	0.851963	0.0715241	0.233513	0.175492	0.033875	0.00400588	0.0043303	0.00623145	0.252744
GLC	0.00533599	0.988547	0.085999	0.743629	0.754557	0.0044835	0.00852201	0.00150937	0.00932733	0.0239653
GLC	0.00487926	0.97855	0.082667	0.525857	0.382215	0.0221138	0.0588399	0.00211021	0.00510116	0.353211
GLC	0.00627799	0.845433	0.0791148	0.625457	0.661338	0.0412461	0.00831596	0.00342152	0.00248965	0.451209
GLC	0.00620558	0.971641	0.0743979	0.397492	0.373405	0.0542678	0.0143204	0.00278422	0.0233283	0.555388
GLC	0.00452063	0.996888	0.112079	0.643049	0.554203	0.00793114	0.00082356	0.000126442	0.00010286	0.0562089
GLC	0.00492434	0.998043	0.0862645	0.700314	0.616217	0.0137411	0.00278469	0.000147408	0.000301259	0.108431
GLC	0.00569724	0.873309	0.0483918	0.800047	0.698173	0.0148218	0.0311475	0.00112752	0.00501806	0.110866
GLC	0.00472162	0.420035	0.0532091	0.494311	0.466001	0.0428009	0.00311328	0.00218356	0.0128231	0.455303
GLC	0.00571808	0.666067	0.0406547	0.744442	0.657547	0.0440912	0.00538687	0.00506411	0.0340049	0.247019
GLC	0.0058801	0.857345	0.0564677	0.564039	0.312269	0.0518863	0.000453742	0.00173203	0.0754338	0.553554
GLC	0.00583822	0.844961	0.0457285	0.778682	0.61587	0.0235285	0.0437407	0.00173235	0.00546617	0.406284
GLC	0.00678744	0.948693	0.0954345	0.429354	0.33794	0.0280511	0.0403071	0.00300536	0.037549	0.413417
GLC	0.00523317	0.788732	0.0456077	0.958422	0.916222	0.0126208	0.00574916	0.000855724	0.0138256	0.146832
GLC	0.00529631	0.992232	0.0812603	0.485906	0.53405	0.00975801	0.00153559	0.000128917	0.000181666	0.0963968
GLC	0.00484027	0.990342	0.148249	0.256548	0.395665	0.00223132	0.00454794	0.00287758	0.0182484	0.122106
GLC	0.00618428	0.85297	0.0438308	0.55549	0.429467	0.0443388	0.016095	0.000296925	0.00892196	0.588306
GLC	0.0056614	0.845486	0.104407	0.50061	0.674741	0.0200443	0.000450859	0.00298817	0.0293899	0.494025
GLC	0.00541672	0.711549	0.0402375	0.967566	0.715049	0.0590135	0.00601119	0.000224839	0.0091363	0.828193
GLC	0.00494288	0.999908	0.106401	0.745987	0.618555	0.051025	0.000269524	0.00240404	0.0116353	0.329044
GLC	0.00523867	0.993045	0.0716026	0.325553	0.407367	0.0107438	0.00110755	0.000124051	0.000239459	0.103971
GLC	0.00526603	0.816747	0.104039	0.544497	0.503173	0.0380791	0.0337991	0.000685893	0.0249252	0.515386
GLC	0.00476088	0.897127	0.0707509	0.506686	0.562833	0.0310724	0.0145696	0.00188222	0.0189401	0.294351
GLC	0.00494836	0.819164	0.0650477	0.833827	0.69814	0.0231775	0.000100429	0.00145239	0.00774618	0.259512
GLC	0.00567508	0.992497	0.0774818	0.890816	0.980307	0.0307225	0.0252901	0.00469963	0.0157266	0.31001
GLC	0.00424923	0.888704	0.0925787	0.722368	0.820875	0.00823441	0.00495977	0.000953676	0.0131496	0.102816
GLC	0.00597612	0.719386	0.0429806	0.736931	0.602746	0.0341584	0.0495319	0.0026818	0.0230112	0.286474
GLC	0.00597501	0.767695	0.0649398	0.671374	0.644799	0.040995	0.0178215	0.00188388	0.00111543	0.314142
GLC	0.00471811	0.974725	0.0581682	0.95049	0.694514	0.00481825	0.0165027	0.00137008	0.00138359	0.0229943
GLC	0.0046463	0.747851	0.0620151	0.678289	0.606724	0.00777614	0.0145195	0.00105048	0.0419848	0.0658746
GLC	0.00519434	0.771686	0.0830885	0.266588	0.317339	0.00750207	0.0072067	0.000897907	0.00466373	0.0670337
GLC	0.00783176	0.713086	0.0447925	0.612952	0.495011	0.0604962	0.0557536	0.00218847	0.0380796	0.476943
GLC	0.00651325	0.730896	0.0313501	0.327965	0.249186	0.0227763	0.00610815	0.000584339	0.00205749	0.480581
GLC	0.00570311	0.828323	0.041662	0.904281	0.77598	0.0694974	0.0155948	0.00242906	0.0288827	0.910952
GLC	0.00502714	0.645802	0.064184	0.308445	0.349757	0.0352096	0.047993	0.000778203	0.00692808	0.365776
GLC	0.00585388	0.838166	0.0675402	0.719228	0.988862	0.00559665	0.0141238	0.000937432	0.0048385	0.0987141
GLC	0.0052389	0.657965	0.0430254	0.87204	0.686078	0.00789851	0.02639	0.00026392	0.00320518	0.169658
GLC	0.00652622	0.960586	0.0774095	0.875416	0.704057	0.0233338	0.0322272	0.000307007	0.0525982	0.221933
GLC	0.00756492	0.680142	0.0556084	0.620239	0.592161	0.0352514	0.0657155	0.00461732	0.0410458	0.464435
GLC	0.0043764	0.808111	0.0638283	0.420219	0.449175	0.00779872	0.0112769	0.000257044	0.00221538	0.0881366
GLC	0.00562327	0.95862	0.0947095	0.69788	0.897075	0.0397242	0.00212957	0.00101743	0.0119308	0.627546
GLC	0.00424978	0.99939	0.108954	0.233812	0.254956	0.00535015	0.000108244	0.0001075	0.000103182	0.0355865
GLC	0.00456885	0.999981	0.0789716	0.140291	0.110293	0.00466475	0.000108826	0.000100333	0.000114322	0.0306462
GLC	0.00473553	0.988998	0.0815212	0.344129	0.568241	0.00292838	0.000475198	0.000194773	0.000306785	0.0104829
GLC	0.00738806	0.779879	0.0506971	0.967217	0.685524	0.0631156	0.0442017	0.00653537	0.0464536	0.836017
GLC	0.00591839	0.86623	0.0782412	0.997086	0.845467	0.0408027	0.000471823	0.000611826	0.033934	0.711697
GLC	0.00578701	0.61278	0.0371166	0.671074	0.662687	0.0406059	0.00192383	0.00312864	0.0183597	0.417631
GLC	0.00498411	0.980198	0.130153	0.422419	0.489563	0.0102501	0.0103278	0.000955271	0.0345464	0.0961894
GLC	0.0050927	0.872109	0.0935687	0.501403	0.370729	0.0129352	0.0175477	0.000644545	0.0156766	0.108373
GLC	0.00502532	0.847929	0.0451163	0.552437	0.416445	0.00503919	0.00373738	0.000566483	0.00833043	0.0137183
GLC	0.00419992	0.657113	0.0355888	0.96151	0.468595	0.0151154	0.00227264	0.00192592	0.00426448	0.391841
GLC	0.005227	0.765723	0.0576884	0.26284	0.224516	0.0199024	0.0151563	0.000914377	0.0116934	0.22667
GLC	0.00412561	0.999909	0.0946096	0.637862	0.588291	0.0058859	0.000128961	0.000105872	0.000145194	0.0203765
GLC	0.00460517	0.690733	0.0506065	0.994265	0.912853	0.0412688	0.00853922	0.000676862	0.0110826	0.197835
GLC	0.00452256	0.619309	0.0605771	0.482026	0.345367	0.0451046	0.0251123	0.000652619	0.0234785	0.370654
GLC	0.00465042	0.814079	0.0537067	0.639785	0.604878	0.0148116	0.00996135	0.000109359	0.000315806	0.117472
GLC	0.00519548	0.792396	0.0624538	0.954887	0.829151	0.00729053	0.0080577	0.00131469	0.0346944	0.08257
GLC	0.00609395	0.86897	0.0704384	0.588671	0.667739	0.00332775	0.0559691	0.00862276	0.0232875	0.0031792
GLC	0.00508643	0.964559	0.0509982	0.465873	0.232548	0.0201611	0.0448662	0.00218208	0.0171023	0.137946
GLC	0.004633	0.861976	0.0677281	0.192761	0.170441	0.00918376	0.00182866	0.00081403	0.00401629	0.126966
GLC	0.00711577	0.96151	0.0664166	0.960727	0.936499	0.100244	0.000343537	0.000753137	0.0239339	0.862514
GLC	0.00482629	0.859276	0.0525044	0.277762	0.249502	0.00364013	0.000990468	0.000990163	0.0098159	0.00579071
GLC	0.00685423	0.798428	0.0395374	0.556879	0.405637	0.0695005	0.107214	0.00460438	0.0556691	0.427613
GLC	0.00483049	0.534049	0.0379392	0.641251	0.647287	0.0118305	0.0317305	0.000416164	0.00456953	0.06666
GLC	0.00425656	0.812048	0.0404023	0.772043	0.484951	0.0384333	0.00409055	0.00176933	0.00422553	0.160511
GLC	0.00439099	0.763213	0.069333	0.44337	0.332538	0.014974	0.000328804	0.000992063	0.0125038	0.153205
GLC	0.00569428	0.868296	0.0450532	0.292715	0.228271	0.0155256	0.00895437	0.00529178	0.00480233	0.0975177
GLC	0.00530103	0.860222	0.0502771	0.207858	0.185387	0.0463582	0.00468694	0.00288606	0.00544783	0.623274
GLC	0.00617571	0.87003	0.0752273	0.41152	0.326899	0.0747802	0.0251602	0.000326253	0.0273528	0.985405
GLC	0.00462055	0.91859	0.0626559	0.458003	0.316815	0.00948346	0.00406768	0.00319803	0.0120562	0.036192
GLC	0.0061587	0.761041	0.0474927	0.563002	0.348755	0.0613928	0.049642	0.000724736	0.0318966	0.518734
GLC	0.00565466	0.947627	0.08984	0.471794	0.475409	0.0622434	0.0252927	0.00168327	0.0210374	0.756666
GLC	0.00417179	0.809777	0.076243	0.815085	0.758731	0.0180114	0.00381057	0.000807127	0.00195797	0.17515
GLC	0.00565918	0.928576	0.0747198	0.46633	0.319286	0.0498053	0.0676819	0.000138518	0.0292042	0.423646
GLC	0.00493589	0.858262	0.113205	0.443294	0.394983	0.0167409	0.0155366	0.000209932	0.058563	0.244263
GLC	0.00576529	0.938473	0.0502305	0.877961	0.768997	0.020057	0.0894959	0.00135193	0.00352415	0.20484
GLC	0.00640527	0.643883	0.0234592	0.270611	0.0855651	0.0563889	0.0199981	0.00213932	0.0701178	0.830693
GLC	0.0065347	0.938554	0.0489866	0.722043	0.621393	0.0358499	0.0682727	0.00764685	0.00144534	0.33625
GLC	0.00596938	0.973088	0.0934773	0.535999	0.601691	0.0189453	0.0381065	0.00365321	0.0264894	0.351993
GLC	0.00476512	0.963222	0.0665044	0.557732	0.474444	0.0255188	0.00927796	0.00111214	0.00584587	0.223415
GLC	0.00608308	0.902095	0.0751136	0.758235	0.649058	0.0346048	0.0724525	0.00115183	0.0132931	0.231729
GLC	0.00603137	0.957006	0.0848331	0.938547	0.802043	0.0138673	0.0153856	0.00245948	0.0090878	0.172104
GLC	0.0051074	0.956479	0.0731543	0.542742	0.591193	0.0196968	0.000444019	0.00168763	0.00777677	0.238672
GLC	0.00546998	0.946133	0.105469	0.971886	0.863534	0.017531	0.0463679	0.00485511	0.00827367	0.184673
GLC	0.00616089	0.739975	0.0373077	0.879304	0.883684	0.0268302	0.0220366	0.00102891	0.00725802	0.270276
GLC	0.00577375	0.990708	0.0727428	0.753113	0.433261	0.046459	0.0544544	0.000273135	0.0380568	0.403744
GLC	0.00636463	0.468557	0.0728225	0.554566	0.663543	0.0562017	0.0653582	0.00221377	0.00959587	0.91398
GLC	0.00532295	0.890952	0.0797878	0.790982	0.823692	0.020081	0.0148907	0.000275829	0.0218704	0.31714
GLC	0.0051891	0.971948	0.077389	0.536789	0.542997	0.0121255	0.0321562	0.00106614	0.00445339	0.0684105
GLC	0.00521449	0.916914	0.0854412	0.223155	0.174367	0.0173956	0.00679425	0.0011022	0.00039189	0.16409
GLC	0.00536838	0.686847	0.0389857	0.878026	0.801623	0.00806157	0.0392673	0.000996656	0.00235705	0.0341296
GLC	0.00575995	0.734701	0.0472108	0.831244	0.681985	0.0323253	0.0481428	0.00317359	0.00221856	0.270232
GLC	0.00600911	0.920379	0.0693636	0.406374	0.334749	0.0114397	0.0255307	0.00130004	0.0164723	0.0800253
GLC	0.00451495	0.94919	0.0593032	0.620987	0.399782	0.00333332	0.00419549	0.000130454	0.00024294	0.00970077
GLC	0.00611312	0.95039	0.0431939	0.465873	0.387306	0.0237939	0.0449254	0.00175769	0.0165415	0.141878
GLC	0.00546725	0.987398	0.0627777	0.0745816	0.0257112	0.00777616	0.0139543	0.00307649	0.0205667	0.0799094
GLC	0.00586866	0.954996	0.049489	0.870179	0.572275	0.0171058	0.0288286	0.000938567	0.0178442	0.117271
GLC	0.00444201	0.754963	0.050202	0.683409	0.635277	0.0353072	0.0109739	0.00277909	0.000126927	0.662864
GLC	0.00506026	0.982362	0.0887008	0.718428	0.649485	0.0402086	0.0097383	0.000436966	0.00281759	0.773509
GLC	0.00474362	0.938792	0.0844377	0.563558	0.512303	0.0132812	0.0177624	0.000427717	0.0179375	0.0721572
GLC	0.0050659	0.882536	0.105208	0.658577	0.715284	0.00867009	0.00248239	0.00337654	0.0374469	0.131234
GLC	0.00605975	0.803008	0.0219517	0.532595	0.30165	0.0988126	0.0586866	0.00252143	0.000937965	0.805339
GLC	0.00485495	0.526379	0.0491361	0.187606	0.208714	0.0116973	0.00819875	0.00238158	0.00390999	0.197995
GLC	0.00378395	0.542786	0.0619557	0.6844	0.956678	0.00374042	0.00074951	0.00106052	0.00169796	0.0385261
GLC	0.00457558	0.905933	0.0846965	0.163497	0.0875894	0.032439	0.0119874	0.0049063	0.00971818	0.475536
GLC	0.00559492	0.872313	0.0477062	0.282694	0.279378	0.0218853	0.00494612	0.00197096	0.00865275	0.116377
GLC	0.00464388	0.99997	0.0933278	0.117781	0.104113	0.00522724	0.000726915	0.000107014	0.000118927	0.0337681
GLC	0.0064057	0.793303	0.055697	0.793782	0.618643	0.0487413	0.0158081	0.00115746	0.0278305	0.376858
GLC	0.00466109	0.992761	0.0871136	0.848089	0.7399	0.0092794	0.00178695	0.000278265	0.000135755	0.0871307
GLC	0.00529166	0.94988	0.095815	0.832326	0.933971	0.0134451	0.00968012	0.000289495	0.00057972	0.175054
GLC	0.00622606	0.70218	0.0236391	0.875798	0.75639	0.0312125	0.0090917	0.00204485	0.00239152	0.243684
GLC	0.00416525	0.844567	0.0405012	0.737107	0.553567	0.0693635	0.0169856	0.000638201	0.000835952	0.885125
GLC	0.00561264	0.938211	0.0985153	0.783973	0.95863	0.00425618	0.0295802	0.00148783	0.00301624	0.0543096
GLC	0.00650436	0.412133	0.0266046	0.281502	0.218623	0.0251048	0.0426266	0.00225091	0.0702126	0.528461
GLC	0.00699314	0.638945	0.0201487	0.410577	0.260108	0.0104139	0.0850856	0.00239268	0.0555188	0.0331004
GLC	0.00564156	0.961487	0.0977327	0.126227	0.0355233	0.0323152	0.0361058	0.0018509	0.040317	0.245248
GLC	0.00549953	0.630086	0.0440903	0.840029	0.614479	0.024697	0.0185735	0.000626792	0.0148733	0.251768
GLC	0.00545051	0.626427	0.060972	0.22015	0.215983	0.0174437	0.00370471	0.000419432	0.00362713	0.223193
GLC	0.0047939	0.709319	0.0417419	0.897477	0.549109	0.0183743	0.0061847	0.000598703	0.0124792	0.171403
GLC	0.00460764	0.958461	0.0525727	0.962003	0.667725	0.00736015	0.0355148	0.00283739	0.0219915	0.140979
GLC	0.00525553	0.853111	0.0578118	0.531829	0.323727	0.0440976	0.0393158	0.00115786	0.00978771	0.770091
GLC	0.00491637	0.85516	0.0699353	0.33822	0.307594	0.00857827	0.0108267	0.00443208	0.0157957	0.037104
GLC	0.00505237	0.819868	0.0485528	0.617681	0.269751	0.0911063	0.000484403	0.000948966	0.0133639	0.79035
GLC	0.00510234	0.885778	0.074916	0.944636	0.669145	0.0359893	0.0104131	0.000643048	0.0251905	0.353673
GLC	0.00586519	0.588626	0.0223024	0.92663	0.719261	0.0627232	0.00239844	0.000911147	0.0395435	0.715515
GLC	0.00575541	0.970062	0.0727694	0.979542	0.681843	0.039224	0.0233627	0.000287644	0.0342514	0.548479
GLC	0.0055398	0.885344	0.0577022	0.683882	0.518325	0.0403981	0.00548888	0.00279292	0.0372316	0.207693
GLC	0.005074	0.916417	0.0699289	0.762158	0.596146	0.0175432	0.000154642	0.000966314	0.0213245	0.146321
GLC	0.00899195	0.752831	0.089294	0.359505	0.284392	0.0553982	0.119274	0.0050846	0.0607956	0.721725
GLC	0.00637616	0.634764	0.055906	0.929067	0.862655	0.00860913	0.000534204	0.00243195	0.0557252	0.0635402
GLC	0.00496345	0.683539	0.0523531	0.928882	0.751892	0.0417825	0.00769073	0.000527461	0.0461022	0.273003
GLC	0.00565382	0.853858	0.0439216	0.146899	0.0604987	0.0249194	0.000308167	0.00570012	0.0170619	0.154145
GLC	0.00604116	0.955174	0.0938154	0.609107	0.858187	0.0173118	0.0468867	0.000319842	0.00408867	0.265197
GLC	0.00485317	0.802208	0.086529	0.908038	0.833058	0.0116099	0.0181007	0.00379818	0.0016371	0.13798
GLC	0.00529699	0.944659	0.064133	0.615396	0.510002	0.00442582	0.00190894	0.000602843	0.00149915	0.0370394
GLC	0.00543448	0.763547	0.104094	0.715121	0.618195	0.0188131	0.0390839	0.00154641	0.0432415	0.440347
GLC	0.00546795	0.711669	0.0497857	0.360057	0.580428	0.00816282	0.000920952	0.0032562	0.00187062	0.113075
GLC	0.00528193	0.762158	0.052489	0.436922	0.246581	0.0102844	0.0538565	0.000688621	0.0117004	0.0964225
GLC	0.00494443	0.832208	0.0622844	0.992434	0.820064	0.0169968	0.00303285	0.000321494	0.010964	0.136558
GLC	0.00472438	0.971436	0.061463	0.673792	0.511756	0.00752334	0.00236356	0.0024361	0.00730911	0.027831
GLC	0.00578652	0.877643	0.0467311	0.695914	0.367973	0.00816025	0.12032	0.0012333	0.0327627	0.0511605
GLC	0.00520058	0.790716	0.0464735	0.906928	0.781458	0.0167034	0.0337286	0.000931819	0.0620818	0.08413
GLC	0.00562663	0.959738	0.0536307	0.873968	0.761779	0.0249569	0.037794	0.0001413	0.0206987	0.281804
GLC	0.00487848	0.999629	0.0853222	0.10034	0.071679	0.0079435	0.000147131	0.000107254	0.000120864	0.0543087
GLC	0.00472375	0.942044	0.0948488	0.231384	0.278914	0.00191043	0.0171543	0.000137591	0.0122386	0.00526607
GLC	0.00656604	0.871516	0.0339269	0.207719	0.18435	0.0361671	0.0275487	0.00220097	0.00383446	0.260648
GLC	0.00517336	0.963027	0.0656626	0.81168	0.647579	0.00947354	0.00595305	0.000415363	0.015435	0.0484695
GLC	0.00645745	0.866751	0.0712102	0.78525	0.735581	0.0274938	0.00241605	0.00718648	0.0396667	0.391381
GLC	0.00569074	0.870749	0.0478544	0.906755	0.646979	0.0652243	0.0218167	0.0018715	0.00913876	0.529184
GLC	0.00609299	0.911297	0.078497	0.37903	0.26245	0.0414387	0.0540553	0.00677747	0.0155825	0.774916
GLC	0.00583975	0.844471	0.0554686	0.971612	0.88641	0.01202	0.00282541	0.00429544	0.00338416	0.10265
GLC	0.00487201	0.995474	0.116076	0.851909	0.804959	0.0203814	0.00791855	0.000189796	0.00012311	0.185924
GLC	0.00689968	0.433264	0.0152821	0.49186	0.54082	0.0381238	0.0230946	0.0025722	0.0269903	0.326542
GLC	0.00458081	0.847339	0.0847496	0.597503	0.756974	0.0104523	0.0306484	0.00128156	0.00265916	0.157961
GLC	0.00477064	0.842143	0.0778753	0.716458	0.758051	0.0154081	0.00615299	0.00203652	0.00577305	0.110575
GLC	0.00521684	0.890069	0.079623	0.612428	0.709414	0.066494	0.0138035	0.000653394	0.00809379	0.721422
GLC	0.00439429	0.682833	0.0274245	0.761885	0.519447	0.0297774	0.00122536	0.00144123	0.030627	0.113525
GLC	0.00503982	0.688866	0.0333381	0.553439	0.357033	0.0291513	0.0203845	0.000927726	0.038288	0.200308
GLC	0.00494602	0.945942	0.058527	0.843019	0.927127	0.0179229	0.012052	0.00305982	0.00372869	0.115236
GLC	0.00535959	0.770194	0.054933	0.771393	0.554988	0.0317366	0.0415294	0.00388591	0.00639672	0.291512
GLC	0.0052341	0.642401	0.0525134	0.882813	0.766928	0.0421218	0.00362229	0.000443345	0.00333776	0.527435
GLC	0.00546219	0.690213	0.0599933	0.251089	0.247137	0.0218778	0.0175484	0.000645951	0.0124337	0.19589
GLC	0.00519895	0.787321	0.116541	0.353984	0.537899	0.0253261	0.0221325	0.000461362	0.0175638	0.27169
GLC	0.00717356	0.920465	0.0800272	0.766042	0.476976	0.0686112	0.0611653	0.000514378	0.0359854	0.642346
GLC	0.00548066	0.990168	0.0969606	0.680351	0.82152	0.0139786	0.0132699	0.00105249	0.00122112	0.117962
GLC	0.00499488	0.912673	0.128539	0.5785	0.691406	0.034759	0.00731353	0.000545582	0.00207767	0.348053
GLC	0.00559015	0.987927	0.0453769	0.438122	0.183814	0.0271153	0.017289	0.00232734	0.014198	0.209762
GLC	0.00429407	0.954928	0.0724617	0.587286	0.426647	0.0121926	0.00182312	0.000241692	0.000623487	0.100017
GLC	0.00504183	0.88821	0.0528606	0.733707	0.471258	0.032743	0.00918758	0.000131189	0.00750183	0.471905
GLC	0.00628737	0.714846	0.0283675	0.695488	0.418658	0.0117958	0.0968599	0.000799434	0.0447028	0.0720046
GLC	0.00584778	0.717696	0.0812446	0.0908358	0.0967966	0.0320569	0.0269517	0.000718674	0.0141871	0.292424
GLC	0.00445346	0.957432	0.0690361	0.587286	0.473014	0.0104358	0.00136653	0.000232974	0.000494175	0.100017
GLC	0.00461451	0.953671	0.0557547	0.622693	0.608803	0.0112176	0.00129908	0.000737446	0.00489317	0.0458283
GLC	0.00467921	0.900196	0.0761408	0.287799	0.199926	0.0470738	0.0113067	0.000250408	0.00310191	0.267686
GLC	0.0063498	0.728572	0.0153632	0.151793	0.0143974	0.0903191	0.073089	0.00277442	0.0484519	0.505902
GLC	0.00596584	0.907252	0.0347275	0.98937	0.526679	0.0663694	0.0576855	0.00359555	0.00531981	0.416275
GLC	0.00468271	0.998043	0.108842	0.803668	0.95181	0.00529706	0.000819588	0.000103921	0.000182945	0.0273787
GLC	0.00512787	0.938096	0.0707797	0.839831	0.664987	0.00698082	0.00948469	0.00138623	0.0123806	0.0793614
GLC	0.00550439	0.955777	0.0928908	0.7282	0.637932	0.0596955	0.0276899	0.00206973	0.0100945	0.422804
GLC	0.0052995	0.831019	0.0620458	0.885866	0.803805	0.0490818	0.0269799	0.00293691	0.0137753	0.582011
GLC	0.00545808	0.760057	0.0415496	0.587776	0.531454	0.0223992	0.0091485	0.000363999	0.00637098	0.158004
GLC	0.00546607	0.737652	0.0754695	0.573337	0.513784	0.0665645	0.00397114	0.00221489	0.00956566	0.913754
GLC	0.00609402	0.997257	0.0939349	0.813024	0.938872	0.0334607	0.00442378	0.00213345	0.0801803	0.357023
GLC	0.00345499	0.937894	0.18105	0.917472	0.648129	0.0417276	0.0222798	0.000552077	0.00156424	0.407601
GLC	0.00572041	0.797439	0.0831669	0.556579	0.612276	0.029348	0.00454266	0.000195634	0.00486699	0.455296
GLC	0.00522495	0.659802	0.0180937	0.837563	0.469073	0.074686	0.0160021	0.000502833	0.00858924	0.944462
GLC	0.00596391	0.931769	0.118828	0.829491	0.848944	0.0103243	0.0736322	0.000980906	0.00261187	0.0831308
GLC	0.00667964	0.943938	0.0998255	0.867447	0.955289	0.0326293	0.108994	0.00063507	0.0130798	0.367878
GLC	0.00435279	0.894687	0.0671906	0.638651	0.459785	0.00844936	0.00919257	0.000761898	0.00245041	0.0334103
GLC	0.00576062	0.61002	0.0347199	0.616304	0.704911	0.0147471	0.0203491	0.00054662	0.00696221	0.102847
GLC	0.00512217	0.948399	0.0763285	0.748424	0.723534	0.00618302	0.0220521	0.000207779	0.000663299	0.0467188
GLC	0.00361075	0.831221	0.0615817	0.900414	0.526285	0.0172191	0.00091358	0.000752248	0.00486909	0.139919
GLC	0.00578088	0.927876	0.0695641	0.722977	0.676089	0.0140253	0.0408782	0.000697146	0.000839635	0.0864137
GLC	0.0059108	0.942709	0.0774592	0.964226	0.996899	0.0157074	0.0374935	0.000822448	0.0110482	0.094924
GLC	0.00688798	0.616626	0.0414409	0.817386	0.762268	0.0609366	0.00626158	0.00256932	0.0159158	0.926318
GLC	0.00460997	0.873352	0.0909946	0.613324	0.53316	0.0161386	0.0374217	0.000696323	0.000252701	0.183472
GLC	0.00394905	0.625629	0.0295882	0.744883	0.573047	0.00863321	0.00100461	0.000986376	0.00743471	0.0726731
GLC	0.00627961	0.906376	0.0550833	0.667538	0.884437	0.0137911	0.011195	0.000815346	0.00645079	0.0773637
GLC	0.00458859	0.851375	0.0587841	0.454817	0.393837	0.0635439	0.00291584	0.000104914	0.00500978	0.408425
GLC	0.00553362	0.636465	0.0475359	0.275122	0.156544	0.024869	0.0399512	0.00172953	0.0477901	0.195295
GLC	0.00662531	0.950139	0.103717	0.621638	0.621163	0.0524754	0.0616769	0.00565681	0.00165382	0.880427
GLC	0.00685877	0.872303	0.0729586	0.604405	0.698021	0.0267849	0.0166587	0.0030388	0.00591321	0.247766
GLC	0.00523108	0.985519	0.0658197	0.354944	0.373733	0.0120302	0.0140959	0.000759723	0.00642631	0.100147
GLC	0.00683001	0.849425	0.0434242	0.813316	0.643574	0.00661853	0.114787	0.00232486	0.0572695	0.020263
GLC	0.0050208	0.893666	0.0369066	0.287089	0.177372	0.0228548	0.00911558	0.000547143	0.00573666	0.0966766
GLC	0.00527897	0.927012	0.0470731	0.587048	0.395986	0.0488759	0.0378168	0.00516776	0.00173711	0.257311
GLC	0.00530748	0.878449	0.0750458	0.451224	0.415298	0.0496867	0.00658865	0.00423168	0.00168289	0.702071
GLC	0.00489022	0.773244	0.0733248	0.945657	0.918445	0.00829674	0.00581613	0.0010992	0.033104	0.2536
GLC	0.00436999	0.94873	0.0974913	0.120556	0.100026	0.00940306	0.00284789	0.000449381	0.000163315	0.0647259
GLC	0.00516603	0.825519	0.0422119	0.772706	0.522106	0.0109013	0.0207584	0.00357008	0.0102331	0.0734148
GLC	0.00607848	0.87476	0.0673943	0.824671	0.698666	0.0454284	0.00575143	0.000926555	0.00720821	0.448798
GLC	0.00479682	0.926785	0.0867675	0.489335	0.526794	0.00854505	0.00210585	0.000648924	0.000873961	0.127964
GLC	0.00551645	0.967412	0.0723215	0.947886	0.857784	0.0132246	0.00137559	0.000113671	0.000293149	0.134328
GLC	0.00573125	0.774997	0.0814594	0.904211	0.953621	0.0281893	0.0605814	0.0021249	0.00372512	0.357376
GLC	0.00433246	0.888515	0.0680291	0.87655	0.840155	0.0194556	0.00524265	0.00021584	0.000489367	0.150362
GLC	0.00654021	0.762544	0.0592548	0.665254	0.441079	0.0363953	0.113426	0.00320561	0.0116245	0.531179
GLC	0.00524562	0.941205	0.0673846	0.65238	0.507393	0.0282551	0.00181665	0.000623802	0.00118369	0.335899
GLC	0.00541903	0.987983	0.0799801	0.686713	0.539235	0.0066544	0.00545956	0.000629066	0.0271697	0.0239959
GLC	0.00542818	0.998572	0.0761071	0.605283	0.503903	0.0488961	0.0312162	0.00268274	0.00214228	0.318203
GLC	0.00486585	0.736284	0.0619376	0.358029	0.418493	0.0176919	0.013066	0.000190352	0.00910799	0.204284
GLC	0.00608357	0.699616	0.026032	0.259331	0.123074	0.0221282	0.0353929	0.00202974	0.0269203	0.274824
GLC	0.00615386	0.665072	0.030499	0.79649	0.755915	0.0177889	0.0186391	0.00323947	0.0383826	0.307526
GLC	0.00488474	0.998583	0.078904	0.410344	0.462182	0.00430264	0.000181154	0.000119145	0.000131889	0.0267218
GLC	0.0058756	0.942307	0.0785594	0.489132	0.560827	0.0216368	0.0131631	0.00406376	0.00993685	0.326946
GLC	0.00578959	0.939009	0.0759266	0.629391	0.582284	0.019709	0.00468853	0.00650782	0.000219346	0.178356
GLC	0.00630126	0.819619	0.0229025	0.274005	0.126604	0.0433849	0.0241777	0.00548288	0.0131638	0.72302
GLC	0.0060078	0.644206	0.0484659	0.183397	0.200396	0.00402099	0.00172146	0.00432823	0.00390654	0.0176233
GLC	0.00430974	0.865235	0.0591445	0.710399	0.607221	0.00652668	0.00188725	0.00065652	0.00179041	0.0339148
GLC	0.00529402	0.770351	0.0480115	0.616669	0.450883	0.020851	0.0132893	0.00604465	0.00574933	0.255972
GLC	0.00534757	0.892554	0.0863356	0.84978	0.844946	0.0481248	0.0129608	0.000144738	0.00355742	0.594385
GLC	0.00530134	0.715215	0.0312915	0.413694	0.25402	0.0379995	0.0301191	0.00101836	0.0098166	0.160644
GLC	0.00565382	0.853858	0.0439216	0.146899	0.0604987	0.0249194	0.000308167	0.00570012	0.0170619	0.154145
GLC	0.00512774	0.837437	0.0536872	0.53392	0.373652	0.0100526	0.000934821	0.00111771	0.0165325	0.0955802
GLC	0.00498922	0.996593	0.10294	0.528062	0.718603	0.0103424	0.029561	0.00250105	0.00151707	0.0788774
GLC	0.00639403	0.994547	0.0924076	0.961539	0.787706	0.0475519	0.0378924	0.00131895	0.0238889	0.651837
GLC	0.00646499	0.87274	0.0560377	0.981051	0.948038	0.056171	0.00710234	0.000144761	0.0447842	0.931015
GLC	0.00492532	0.897616	0.0502038	0.448707	0.286384	0.048128	0.000133326	0.00292364	0.00338213	0.606467
[truncated: 8,001 more rows]

## Sheet: WP Early
Early (0 to 90 min)	kGLY	kLDHf	kLDHb	kALTf	kALTb	kTCA	d_pyr	d_lac	d_ala	d_cit
WP	0.00265836	2.90769	0.430286	3.05485	2.1027	0.0358564	0.00620224	0.000446751	0.0157952	0.374102
WP	0.00272136	3.16993	0.174426	5.08349	2.41337	0.0483087	0.116683	0.00398034	0.0555397	0.139193
WP	0.00259707	3.48021	0.38718	3.00586	2.3027	0.0737037	0.0177369	0.00249108	0.0469711	0.442938
WP	0.00402581	7.45859	0.496473	3.69965	2.38919	0.180324	0.042924	0.0085007	0.00703689	0.723102
WP	0.00381076	5.48315	0.354755	5.2943	2.51444	0.0868268	0.0281105	0.0038985	0.0382349	0.37927
WP	0.00439832	8.05174	0.201621	0.975008	0.251736	0.274419	0.0571739	0.000734643	0.00352701	0.502508
WP	0.00360989	6.25324	0.491652	4.56211	2.86364	0.0873856	0.0218183	0.0309277	0.0593986	0.287626
WP	0.00623653	5.08993	0.324134	3.42518	2.5742	0.230238	0.00696146	0.00148499	0.0103893	1.11543
WP	0.0062997	9.44422	0.856022	2.86901	2.65028	0.079639	0.00690984	0.0127473	0.0430984	0.420926
WP	0.00352374	6.22667	0.281863	6.20579	2.31883	0.41442	0.181008	0.00302494	0.0378229	0.884143
WP	0.00261945	5.00293	0.259031	1.73161	0.729703	0.0774487	0.0326992	0.00722423	0.00564454	0.353954
WP	0.00551485	7.27255	0.718678	2.54271	1.99516	0.0621613	0.0238974	0.0109107	0.0216566	0.581336
WP	0.0040453	3.84	0.13031	8.33204	2.8533	0.241456	0.0597251	0.0143204	0.0492041	0.789966
WP	0.00844566	1.52196	0.0489045	3.68386	2.6705	0.154725	0.519403	0.00123129	0.200781	0.446438
WP	0.00196893	5.32974	1.06506	2.2076	2.55339	0.0186583	0.00965249	0.00651499	0.00961919	0.160187
WP	0.00489462	6.9476	0.0437138	0.527922	0.132516	0.0554071	0.278708	0.011438	0.118946	0.0177339
WP	0.00667543	4.9472	0.310832	2.64679	1.78312	0.175967	0.0154355	0.013198	0.059497	1.08464
WP	0.00482221	7.79707	0.244343	4.94334	1.75838	0.250011	0.111382	0.00282318	0.0146447	0.605179
WP	0.0109222	0.80679	0.0359904	0.194629	0.106462	0.845956	0.0420986	0.00659533	0.000837875	3.21788
WP	0.00509477	2.42946	0.231026	2.74862	2.24048	0.182698	0.00137419	0.0044105	0.0150486	1.00983
WP	0.00823577	3.41731	0.276472	3.57569	2.40469	0.181383	0.043096	0.0202435	0.318164	0.793799
WP	0.00574641	4.1727	0.619106	2.64077	3.26006	0.0601436	0.027683	0.00359366	0.0921154	0.625256
WP	0.00535503	6.37544	0.384274	7.53377	3.41902	0.177147	0.0111972	0.00224947	0.0324213	0.615637
WP	0.00413013	3.6709	0.42312	0.558768	0.799227	0.0430647	0.236574	0.00250573	0.0465037	0.248593
WP	0.00176288	3.41342	0.280641	0.551553	0.563872	0.0711107	0.00295026	0.00307083	0.0466314	0.340376
WP	0.00462382	1.51298	0.0698296	7.96108	5.03985	0.180153	0.00428642	0.00276692	0.00475908	0.897792
WP	0.00391071	4.54303	0.346043	2.60281	1.4968	0.0437325	0.101478	0.0136477	0.0300281	0.163942
WP	0.00702024	1.57115	0.135781	7.38739	5.19221	0.133101	0.0104273	0.0103948	0.0406196	1.18157
WP	0.00486304	6.27338	0.300096	4.31181	2.26204	0.438486	0.20889	0.00400837	0.00533044	1.2857
WP	0.00263705	7.85722	0.622668	6.39916	4.80324	0.0847817	0.0105933	0.00111571	0.0127085	0.573847
WP	0.00940304	5.90645	0.489513	6.22417	6.23578	0.427952	0.0249919	0.00195354	0.0863472	3.06168
WP	0.00397026	3.49153	0.300358	0.537486	0.425508	0.0613456	0.0080669	0.00492021	0.0844691	0.314977
WP	0.00551493	5.7629	0.577726	5.30672	4.53637	0.236437	0.00312785	0.0131862	0.00878368	1.77548
WP	0.00231687	5.39461	0.32047	2.41038	1.50277	0.0432518	0.0894906	0.000825335	0.0129883	0.189915
WP	0.00171623	8.72678	0.753154	6.30315	4.89869	0.0556741	0.000564199	0.00082381	0.000567444	0.343461
WP	0.00268853	5.80246	0.504745	5.66849	4.72597	0.0356563	0.0723135	0.00683906	0.00496019	0.178191
WP	0.00451532	6.21665	0.159464	4.35804	1.23157	0.166766	0.0153146	0.0133738	0.00271576	0.630065
WP	0.00330739	1.90008	0.26179	5.16954	5.63122	0.0576729	0.00920493	0.00441157	0.0417623	0.454604
WP	0.00368844	3.22922	0.228862	7.2571	5.79328	0.131892	0.00132325	0.000913791	0.0379939	0.621218
WP	0.00509418	6.34868	0.510216	6.56088	6.07933	0.15638	0.0243005	0.00032358	0.0653165	1.14193
WP	0.00368595	4.17379	0.217931	0.820072	0.477589	0.152974	0.0114738	0.00159737	0.0188949	0.535238
WP	0.00299288	6.20228	0.4886	3.38032	2.08599	0.0372611	0.00448858	0.000775527	0.00913305	0.360377
WP	0.00450927	8.63463	0.470816	4.63882	1.68561	0.372987	0.0539745	0.00662851	0.168953	0.677637
WP	0.00259525	8.89681	0.617783	6.53435	3.90962	0.0737071	0.0156681	0.00107557	0.0193819	0.283074
WP	0.0069853	3.35903	0.328967	3.43483	2.39145	0.0589335	0.0597373	0.00304296	0.189471	0.264774
WP	0.0036664	4.76487	0.590348	5.05488	3.76475	0.0927021	0.18513	0.00160839	0.00591793	0.514492
WP	0.00398457	3.41144	0.414362	5.84534	5.06476	0.0447057	0.0544958	0.00261731	0.0460042	0.314049
WP	0.00296178	4.08666	0.227022	1.31968	0.865945	0.0917195	0.00503675	0.0034724	0.0121149	0.385655
WP	0.00338371	4.73386	0.37976	5.68584	4.8275	0.0824628	0.00187123	0.00259349	0.00959216	0.461816
WP	0.00345123	4.75543	0.200415	1.90713	1.60899	0.178605	0.0569949	0.00450683	0.0439667	0.67566
WP	0.00417945	1.21188	0.106974	5.1897	5.27618	0.251317	0.0212733	0.000223213	0.0880896	1.42453
WP	0.00404003	6.7453	0.577414	2.26519	3.2099	0.170113	0.00966026	0.000357286	0.00738473	1.1305
WP	0.00393625	4.59385	0.367216	3.17272	1.72588	0.0427723	0.12662	0.00822063	0.00578232	0.131525
WP	0.00403731	1.02207	0.0608219	4.84068	2.78546	0.0639357	0.101877	0.000591205	0.103133	0.278964
WP	0.00290561	6.51976	0.365148	8.17367	3.58678	0.136897	0.0283691	0.00201909	0.00144721	0.945565
WP	0.00499007	2.65849	0.225626	0.885296	1.06829	0.0398368	0.043546	0.00629477	0.0472492	0.211084
WP	0.00648395	5.97116	0.436032	2.88299	2.00363	0.136277	0.00879508	0.0178104	0.141164	0.696929
WP	0.00376183	5.09717	0.279772	1.96307	0.841866	0.270591	0.0341988	0.000253311	0.0618875	1.01941
WP	0.0028958	6.49409	0.347598	6.0436	4.16488	0.0234013	0.0972265	0.00767586	0.0140937	0.103895
WP	0.00574545	2.01913	0.0766358	4.60891	3.14199	0.446286	0.249335	0.000650006	0.00185462	1.88786
WP	0.00512133	5.4186	0.3866	5.7405	4.19816	0.0689395	0.0601714	0.00572939	0.0591992	0.30105
WP	0.0166301	0.865955	0.00484496	4.5232	0.800846	0.315231	0.326807	0.000583214	1.08617	0.593265
WP	0.00309185	6.23228	0.463071	6.54441	3.15331	0.130228	0.0039099	0.00695167	0.0276892	0.640602
WP	0.00394837	6.10413	0.531741	5.0646	3.55532	0.0984644	0.0133469	0.000428332	0.00216208	0.702592
WP	0.00612662	1.85675	0.177965	7.66561	6.1461	0.0146621	0.0749254	0.000545827	0.121255	0.10675
WP	0.00290246	5.5306	0.262823	7.94655	4.22416	0.0908791	0.00586682	0.00479643	0.00779965	0.343991
WP	0.00314473	2.55176	0.241906	1.95048	2.80611	0.0301035	0.0414632	0.00130233	0.0812498	0.175895
WP	0.00758607	5.3577	0.131844	3.69412	1.23494	0.478348	0.0442742	0.00780762	0.135808	0.89599
WP	0.0062558	5.19251	0.258148	2.19669	0.900167	0.224328	0.00215381	0.001997	0.00560781	1.03664
WP	0.0041899	3.77619	0.248582	1.58821	1.05272	0.0192376	0.179366	0.0131307	0.00514736	0.129038
WP	0.00268985	5.28206	0.197915	7.81784	3.83156	0.0464044	0.0358842	0.00518226	0.0586713	0.155784
WP	0.00501974	5.80524	0.607999	7.05649	5.48346	0.0607496	0.0341183	0.0116459	0.0339824	0.36285
WP	0.00157484	4.7432	0.370377	9.02692	7.79766	0.0919552	0.0815636	0.001293	0.00853766	0.507937
WP	0.00304161	4.77527	0.454566	0.818336	0.567701	0.0932864	0.00677498	4.46278e-05	0.0534843	0.537986
WP	0.00277392	4.92902	0.194546	8.80889	4.04087	0.0809821	0.0516649	0.00685325	0.0314811	0.236162
WP	0.00513726	4.88044	0.272156	3.15171	1.75771	0.0455232	0.0291662	0.00370929	0.0827941	0.205136
WP	0.0022731	5.79991	0.711916	0.248046	0.508533	0.259129	0.00396517	0.00163384	0.00412102	1.80044
WP	0.00160555	6.33987	0.6843	1.16497	0.880911	0.0370682	0.000441249	4.32423e-05	0.000383306	0.276278
WP	0.0055338	3.87059	0.274073	7.73334	5.55257	0.141035	0.0824349	0.000560451	0.00769015	0.661304
WP	0.00744277	2.96521	0.220515	0.453709	0.438836	0.191197	0.205014	0.00751319	0.0320375	1.21688
WP	0.00476681	6.83175	0.530745	1.04599	0.985986	0.0488659	0.00577051	0.0177943	0.0195862	0.315828
WP	0.00468337	3.80831	0.411773	6.16587	5.2924	0.0417545	0.0161391	0.00137463	0.0391214	0.273314
WP	0.00299824	4.67381	0.423541	3.93247	2.75712	0.0853302	0.0230423	0.00343571	0.0510875	0.461849
WP	0.00633464	5.44596	0.451049	1.50322	1.08804	0.223463	0.05469	0.0104938	0.0227069	1.19585
WP	0.00512887	6.78262	0.863307	1.16826	1.93124	0.121629	0.0057032	0.011778	0.0314719	0.940631
WP	0.00468271	8.66109	0.626262	3.11239	1.86916	0.0856033	0.18262	0.000591507	0.0237173	0.386277
WP	0.00553268	3.05431	0.293317	4.9967	3.51411	0.263431	0.0182874	0.000392147	0.173802	1.27072
WP	0.00374215	2.68735	0.368306	7.86197	9.68469	0.0637787	0.00157297	0.00319788	0.00226149	0.7076
WP	0.00595261	4.21525	0.293374	3.04922	2.01097	0.230581	0.0300634	0.000490414	0.0203433	1.53927
WP	0.00339445	5.96592	0.683539	4.19261	6.55152	0.0856024	0.050076	0.00675687	0.0299809	0.519587
WP	0.00693754	7.0479	0.586973	1.89317	1.44265	0.132468	0.0317795	0.012433	0.0274083	0.898658
WP	0.0045681	8.82475	0.563577	8.33058	4.65563	0.0351043	0.251412	0.00157489	0.110298	0.092733
WP	0.00697725	9.45573	0.541436	2.48192	0.891331	0.405225	0.0810948	0.000276095	0.0685273	1.52192
WP	0.00533177	3.97727	0.665191	1.15934	1.88607	0.114918	0.0789251	0.0126264	0.0989353	0.938515
WP	0.00473915	5.84722	0.713987	5.72886	5.63708	0.0773251	0.00120081	0.0162395	0.0537149	0.551792
WP	0.00361781	5.69862	0.819727	3.52381	5.55204	0.0306029	0.00607262	0.00171215	0.000552838	0.623319
WP	0.00269482	6.68133	0.258089	1.83115	1.56665	0.0566982	0.0683425	0.0042062	0.0033042	0.251657
WP	0.00319194	4.12959	0.364518	4.28782	3.4711	0.0799736	0.0643642	0.00694302	0.0116945	0.313533
WP	0.00579218	1.71534	0.188963	6.3781	6.60193	0.139997	0.0420649	0.00461417	0.0486342	0.973691
WP	0.00272936	2.72872	0.404715	5.599	7.30231	0.0635675	0.0264524	0.0002753	0.0360175	0.600088
WP	0.00299098	4.13013	0.339917	3.40593	2.12266	0.0752519	0.0118132	0.000694818	0.0848148	0.357403
WP	0.00361626	5.27937	0.350982	2.59192	2.28464	0.0945751	0.0280969	0.000447978	0.00935371	0.383791
WP	0.00500154	3.32974	0.456757	4.64328	4.22538	0.031572	0.0138541	0.00459864	0.0346417	0.195371
WP	0.00407628	7.66197	0.38117	9.06475	2.58346	0.105487	0.141347	0.00277498	0.0100491	0.286487
WP	0.00272767	4.76298	0.438182	3.16244	5.53351	0.0247217	0.111143	0.00660424	0.0226764	0.104465
WP	0.00630062	3.67628	0.222791	6.57018	3.32349	0.410763	0.0304112	0.000485212	0.0950872	2.23335
WP	0.00332486	2.04165	0.263221	2.77675	2.30961	0.0716043	0.0811387	0.00385747	0.0151006	0.438957
WP	0.00311857	4.67844	0.444085	0.813965	1.08371	0.116496	0.00170078	0.00109456	0.0480119	0.679981
WP	0.00863592	5.12043	0.331303	4.71762	1.85035	0.129269	0.289801	0.00305923	0.132313	0.49699
WP	0.00550514	4.26175	0.363991	0.760522	0.804916	0.0929066	0.00184876	0.00360504	0.0865542	0.450188
WP	0.00407247	3.37056	0.229716	6.02025	3.29694	0.0121004	0.00199552	0.00988677	0.0881445	0.0164588
WP	0.00849957	2.20089	0.158746	2.61856	1.53531	0.125983	0.0367348	0.00145489	0.223483	1.26255
WP	0.0034289	3.37727	0.253745	7.11579	2.88492	0.214468	0.054706	0.00210808	0.0355875	1.10781
WP	0.00194723	7.38748	0.677036	7.59947	5.7621	0.0813996	0.00176548	0.00172431	0.00207383	0.430072
WP	0.00411184	0.870458	0.0599824	3.86161	4.68143	0.121527	0.0465395	0.00392826	0.021429	0.831645
WP	0.00363474	3.20893	0.138891	3.37365	1.89312	0.119379	0.00864865	0.00560035	0.0320818	0.352876
WP	0.00390839	3.24203	0.332166	3.04912	4.38286	0.0593523	0.0345365	0.00478019	0.0411271	0.307816
WP	0.00296159	3.99576	0.158843	5.36747	3.03043	0.0217814	0.0709859	0.00085417	0.00855874	0.0443478
WP	0.00352253	9.38241	0.392225	0.323936	0.207546	0.0783885	0.00211387	0.0014971	0.00239928	0.250285
WP	0.00779973	4.25804	0.564053	4.75163	3.57594	0.211371	0.138817	0.000765229	0.174438	1.27981
WP	0.00316335	7.23237	0.560068	7.1945	6.11944	0.0830995	0.0160481	0.00762551	0.0167932	0.540386
WP	0.0025629	5.35294	0.382682	3.81498	1.62518	0.0955299	0.0362036	0.00536231	0.0302129	0.294813
WP	0.00579619	8.44802	0.757382	0.68999	0.6374	0.0955435	0.139939	0.0070584	0.0509912	0.763575
WP	0.00459772	3.29095	0.459614	2.4335	5.42588	0.143353	0.00962459	0.00206642	0.0916641	1.34084
WP	0.00300217	3.90723	0.456832	3.3814	2.67992	0.0572177	0.000415734	0.00296559	0.0636604	0.373592
WP	0.00375152	3.78632	0.287767	2.23404	1.83689	0.179984	0.0676575	0.000781766	0.0106985	0.713087
WP	0.00205779	2.71324	0.305255	0.228267	0.364007	0.085591	0.00229835	0.0044199	0.0206246	0.584506
WP	0.00450918	2.2246	0.109456	2.92444	1.8007	0.054343	0.0831718	0.00310622	0.0382846	0.313664
WP	0.00695851	6.84842	0.659965	5.45686	4.12251	0.0248274	0.35127	0.00765173	0.0110107	0.15801
WP	0.0029366	6.06352	0.356046	5.64482	2.26173	0.24452	0.00685872	0.00129352	0.0106017	1.1283
WP	0.00271412	4.37339	0.336968	5.01719	2.84419	0.13271	0.153388	0.000257652	0.00837998	0.49017
WP	0.00515872	7.71641	0.632213	4.04748	3.61325	0.18786	0.001592	0.0204874	0.0143652	1.15371
WP	0.00518858	4.60709	0.810747	3.70088	2.63999	0.0935073	0.00369428	0.0147639	0.149227	0.696534
WP	0.00606595	6.24849	0.417726	3.53907	1.84904	0.140711	0.0263837	0.000662166	0.0714874	0.560407
WP	0.00300498	1.90386	0.208873	3.52576	4.48152	0.0455744	0.00157217	0.00153767	0.0941865	0.353426
WP	0.00467169	3.10314	0.348931	9.49961	8.65616	0.128699	0.0316892	0.000335876	0.041077	0.785839
WP	0.00572551	4.29249	0.227334	1.93534	1.23682	0.369264	0.0357424	0.00513644	0.0705739	1.06438
WP	0.00275808	1.64641	0.10487	5.68152	3.75769	0.156069	0.00810395	0.000709791	0.00990488	0.680539
WP	0.00452447	5.90875	0.651969	2.03353	2.40588	0.148093	0.0111302	0.000977565	0.0209447	0.954566
WP	0.0022165	4.5545	0.230556	7.81015	4.98516	0.0311203	0.0594662	0.00128164	0.00514508	0.0791669
WP	0.00419124	6.59412	0.450662	2.44526	1.45034	0.169337	0.101025	0.00605712	0.0171573	0.814806
WP	0.00333942	4.03779	0.285693	5.5282	1.70205	0.0417713	0.0736593	0.0171401	0.0183475	0.117668
WP	0.00374096	1.50622	0.0824151	1.73115	0.831445	0.0492464	0.278884	0.000688379	0.0106813	0.136815
WP	0.00405126	3.27462	0.181018	3.09039	1.84022	0.0726078	0.15618	0.011723	0.0402336	0.290032
WP	0.00348449	1.33616	0.12989	4.42859	3.7578	0.0676755	0.00279055	0.00278128	0.0108898	0.462446
WP	0.0038428	3.55736	0.380728	4.14488	7.17033	0.069316	0.056014	0.00483295	0.0340474	0.486283
WP	0.0043125	4.0068	0.27677	9.8233	5.16029	0.0961847	0.0502669	0.00126194	0.060752	0.451653
WP	0.00252069	6.19816	0.511668	3.36573	2.46551	0.086017	0.0598136	0.000937932	0.00859195	0.349047
WP	0.00331972	4.12935	0.168496	1.75434	0.606426	0.0255446	0.0636589	0.00199431	0.225346	0.0372149
WP	0.00328557	7.82816	0.578477	2.68476	2.37328	0.142369	0.0118992	0.000124521	0.001007	1.02358
WP	0.00414601	5.03717	0.527626	3.05291	3.23475	0.0375396	0.0090459	0.0192267	0.0169476	0.233719
WP	0.00637297	2.55796	0.198789	3.21428	2.41746	0.0923998	0.0895291	0.00856076	0.0228421	0.605266
WP	0.00534489	8.63803	0.696732	6.37291	6.37394	0.126829	0.0480277	0.00504562	0.0124145	0.540306
WP	0.00366536	4.47986	0.516339	3.78846	5.29391	0.059109	0.0179565	0.013712	0.00634817	0.564783
WP	0.00624729	2.19048	0.125752	5.68035	4.57507	0.21501	0.0677328	0.00586201	0.12661	0.837243
WP	0.00714277	1.95315	0.187147	6.04125	4.73702	0.197424	0.15807	0.0209456	0.0459473	1.14565
WP	0.00467132	2.82677	0.0348889	2.19264	0.270522	0.262612	0.284773	0.00298689	0.0156762	0.373369
WP	0.00480129	6.16125	0.221374	3.38495	1.47889	0.369296	0.164718	0.00239639	0.00970937	1.03555
WP	0.00392389	4.29061	0.46588	0.594365	0.751824	0.0601917	0.0772506	0.00239142	0.099951	0.48813
WP	0.00546683	4.31337	0.484635	1.68336	1.90313	0.12948	0.0528825	0.0138186	0.00135637	0.790213
WP	0.00376324	2.25366	0.214492	1.00177	0.813755	0.140055	0.0843487	0.00109501	0.0200678	0.872801
WP	0.0066421	1.25273	0.079747	5.39718	4.13824	0.106676	0.135493	0.00423091	0.00944007	0.832722
WP	0.00354189	7.31139	0.318901	1.05546	0.527155	0.0200096	0.204043	0.00261425	0.0205864	0.063453
WP	0.00260622	7.32699	0.741242	0.715485	0.667363	0.0660913	0.0152026	0.000660967	0.00189493	0.304544
WP	0.00259707	3.48021	0.38718	3.00586	2.3027	0.0737037	0.0177369	0.00249108	0.0469711	0.442938
WP	0.0030519	3.47234	0.34996	7.30583	6.24611	0.0764549	0.0133869	0.00977409	0.0543603	0.450715
WP	0.00280685	7.2194	0.127911	0.809524	0.293881	0.276268	0.0117493	0.000869173	0.003273	0.533497
WP	0.0064088	2.35819	0.121615	6.88604	2.66913	0.24045	0.151086	0.0216717	0.0761864	0.833295
WP	0.00472267	4.73296	0.293788	5.23892	3.48511	0.151264	0.012391	0.00860193	0.0430709	0.693261
WP	0.0047876	6.74359	0.56046	6.2827	5.5897	0.0800981	0.154109	0.000355157	0.143294	0.397553
WP	0.00688991	4.27679	0.293987	4.49427	3.14785	0.171055	0.359291	0.013931	0.0689661	0.686518
WP	0.00524082	3.71768	0.325744	5.11423	3.49495	0.0305836	0.0462718	0.0106507	0.0505403	0.194065
WP	0.0043503	6.67171	0.64613	1.80442	1.88203	0.173255	0.0325969	0.00402211	0.00417718	1.12074
WP	0.00463894	2.16928	0.156892	0.779703	0.507672	0.0956657	0.0292281	0.0111763	0.00739883	0.417268
WP	0.00376693	4.67776	0.402091	1.55029	1.82472	0.118116	0.0153635	0.00278328	0.0670635	0.950038
WP	0.00413213	8.6164	0.906061	3.60232	3.84621	0.154996	0.047767	0.00025348	0.00826211	0.78163
WP	0.00389678	2.23582	0.131912	6.45279	4.06807	0.150348	0.00588448	0.00182922	0.0456576	0.699772
WP	0.00418458	6.73647	0.519737	1.98806	1.29891	0.162754	0.00572346	0.0119683	0.00122123	0.657149
WP	0.00841217	7.12596	0.587258	4.09543	2.5513	0.411515	0.0424935	0.00383769	0.0148134	1.63227
WP	0.00625967	8.15601	0.751202	8.38776	7.0705	0.0999754	0.112699	0.00961242	0.0144763	0.547921
WP	0.0040002	4.26463	0.401111	4.87072	2.89115	0.0582062	0.0227483	0.000411753	0.0717634	0.366773
WP	0.00362613	4.90169	0.461324	3.99449	3.40778	0.125999	0.141039	0.00862029	0.00161292	0.493828
WP	0.0024327	2.94932	0.210924	5.32477	3.68683	0.0887774	0.00813255	0.00173059	0.00146934	0.404011
WP	0.00554518	2.93615	0.195264	4.60219	2.62177	0.130489	0.210418	0.0137542	0.0732091	0.527611
WP	0.00735699	1.19718	0.0773046	3.90134	3.00233	0.353343	0.142367	0.00175005	0.073236	1.53813
WP	0.00475806	4.05191	0.543437	5.68554	5.34767	0.0769882	0.00263585	0.00391057	0.034201	0.668832
WP	0.00322378	9.23471	0.691947	0.53852	0.311357	0.0634758	0.0625726	0.000405498	0.00296324	0.388929
WP	0.00479265	9.18716	0.416	4.82316	2.34719	0.0689825	0.276317	0.00125245	0.00646841	0.226765
WP	0.00528228	5.37949	0.362799	5.67198	3.08296	0.0872901	0.108915	0.000995352	0.0178553	0.393983
WP	0.00549122	2.05264	0.294704	2.31815	2.25943	0.226362	0.0475425	0.00255008	0.0489913	1.58643
WP	0.00482573	3.23973	0.433512	2.85651	3.30229	0.195685	0.00904092	0.0054408	0.0696972	1.51138
WP	0.00640243	3.42514	0.274722	6.57926	4.95309	0.506855	0.00697259	0.00600262	0.00567453	2.67135
WP	0.00584786	4.41179	0.283645	4.63008	2.61458	0.12956	0.00189514	0.0013413	0.134475	0.757202
WP	0.00621163	8.2074	0.562705	0.903713	0.593059	0.437092	0.00562822	0.0113497	0.0158726	1.55558
WP	0.00577347	5.93021	0.402677	2.04681	1.1685	0.267587	0.141296	0.0100986	0.0234885	1.17142
WP	0.00352604	8.70517	0.375042	1.15201	0.652931	0.239249	0.107824	0.00417922	0.00156427	0.942306
WP	0.00516284	4.67151	0.162306	4.79655	1.2067	0.343879	0.159287	0.00266614	0.0138425	0.814845
WP	0.00315074	4.32696	0.451181	2.41812	2.37773	0.0492347	0.00261649	0.00552345	0.00968866	0.37834
WP	0.0050983	4.94209	0.269873	1.63877	0.893633	0.147615	0.0627825	0.00795914	0.00590841	0.475518
WP	0.00360477	3.55109	0.31518	3.1488	2.15654	0.0526554	0.00305152	0.00339794	0.00344703	0.310532
WP	0.00302927	6.17887	0.378686	2.28159	1.60349	0.0687827	0.00152458	0.00196831	0.0663007	0.194619
WP	0.00366124	4.372	0.310671	6.75349	4.99767	0.0934166	0.0363042	0.00178035	0.0100822	0.505363
WP	0.00368704	4.47449	0.314716	4.08617	3.52335	0.183039	0.0349285	0.000414268	0.0230715	0.904168
WP	0.00490294	4.04788	0.320379	4.40743	3.76644	0.240601	0.0061332	0.00924475	0.00892838	0.832191
WP	0.00406421	5.50807	0.849541	4.48211	4.09945	0.0360854	0.178	0.0189895	0.0290459	0.205762
WP	0.00596989	7.17169	0.574126	2.82462	2.28357	0.109865	0.275682	0.00679444	0.00441438	0.564317
WP	0.00602692	4.35108	0.447866	4.85337	4.2783	0.128607	0.0851493	0.00158412	0.0630368	1.12199
WP	0.00176908	2.98469	0.28734	7.54679	7.75423	0.0203903	0.00167581	0.00252787	0.0344032	0.116447
WP	0.00562253	5.95168	0.489734	8.87974	7.73913	0.0935316	0.0652634	0.000721894	0.05257	0.493887
WP	0.00429474	6.00688	0.505397	4.21319	4.19532	0.0731831	0.0186092	0.00184827	0.067693	0.331987
WP	0.00506879	5.53324	0.600511	5.52787	3.72244	0.118037	0.306813	0.00150679	0.0445882	0.80507
WP	0.00411624	3.06757	0.295818	5.14136	5.37454	0.124118	0.0670213	0.0012343	0.00186658	0.49736
WP	0.00375991	6.80351	0.77851	0.984355	1.38387	0.0393059	0.0237429	0.00172712	0.00365431	0.306039
WP	0.00531999	5.17132	0.467708	1.86851	2.20382	0.0264677	0.0213856	0.00116097	0.0563788	0.183697
WP	0.00474117	7.65577	0.176261	1.90147	0.65188	0.290112	0.110045	0.00138959	0.0285439	0.575868
WP	0.00438499	8.13797	0.796073	5.29144	3.24959	0.0739715	0.0529844	0.000596794	0.00478079	0.364284
WP	0.00280377	7.02486	0.687625	2.9629	2.17501	0.011897	0.0179728	0.00391151	0.00331223	0.0850792
WP	0.00686747	5.62041	0.579983	2.73098	2.7044	0.042432	0.0320115	0.0217898	0.0293464	0.224116
WP	0.00284866	4.82228	0.491764	2.22908	3.48924	0.046239	0.0369849	0.00907747	0.025378	0.496812
WP	0.00362464	8.20642	0.690308	4.40423	3.33595	0.129731	0.00812543	0.0151807	0.00152545	0.512228
WP	0.00334049	2.07736	0.110292	3.07179	1.42396	0.388568	0.0181796	0.00180033	0.0036498	1.30572
WP	0.0046894	4.99176	0.468741	3.25036	2.4462	0.0183381	0.0891891	5.65296e-05	0.0734563	0.153353
WP	0.00363224	2.91015	0.269771	1.18773	2.37734	0.124006	0.0551809	0.00310632	0.0846595	0.651695
WP	0.00422153	2.22522	0.111539	0.242206	0.214468	0.332706	0.0142032	0.000930876	0.0261294	1.75612
WP	0.0024327	2.94932	0.210924	5.32477	3.68683	0.0887774	0.00813255	0.00173059	0.00146934	0.404011
WP	0.00287262	6.88657	0.45951	5.79212	3.91655	0.0896276	0.0643642	0.000998262	0.0178592	0.349328
WP	0.00488157	3.15081	0.266241	5.93747	4.34351	0.0640113	0.019457	0.0110553	0.0200118	0.446173
WP	0.0060876	7.01198	0.378915	8.2165	4.38385	0.249799	0.0305486	0.0339442	0.0363328	0.864878
WP	0.00504314	8.99219	0.782872	6.62947	4.89609	0.0876181	0.00318237	0.00368522	0.0223946	0.419532
WP	0.00440313	4.99216	0.237585	2.56568	1.40213	0.233698	0.0973589	0.00315156	0.0766325	0.807206
WP	0.00373419	1.26888	0.174336	4.18602	4.68434	0.0260223	0.00603365	0.00714276	0.0246231	0.217434
WP	0.00398525	3.11536	0.174637	2.07095	1.58984	0.0834266	0.0944803	0.00188091	0.0156393	0.27025
WP	0.00612196	2.4794	0.282793	1.55395	2.77165	0.0566064	0.209915	0.00975614	0.031274	0.440776
WP	0.00428377	6.96445	0.379901	5.61484	3.44822	0.0352778	0.013613	0.0058055	0.0792342	0.103507
WP	0.00827501	1.43544	0.00959151	2.26255	0.530468	0.351985	0.443041	0.00660256	0.0843347	0.491637
WP	0.001421	1.26867	0.153342	2.85735	3.33685	0.0109628	0.0129297	0.00171461	0.038868	0.0827814
WP	0.00313246	6.28079	0.550235	9.24276	6.31444	0.0390256	0.065845	0.000892161	0.0781855	0.267144
WP	0.00249147	7.13744	0.578064	3.20922	2.53808	0.0725359	0.0253819	0.00335622	0.0740226	0.523311
WP	0.00258021	6.00566	0.334111	4.16693	1.27692	0.0628185	0.0384202	0.00188	0.0663542	0.162116
WP	0.00366974	8.28878	0.178743	7.90166	2.56416	0.136069	0.263149	0.00261202	0.0254464	0.146401
WP	0.0031463	6.06169	0.367114	5.65748	4.46693	0.0384066	0.120987	0.00368576	0.0198398	0.173824
WP	0.00268078	7.34664	0.618301	5.54992	3.53397	0.096179	0.00784188	0.00401924	0.0159713	0.546909
WP	0.00345184	9.33639	0.652875	3.06897	3.40811	0.0570395	0.156362	0.000116796	0.00500143	0.249169
WP	0.00570569	1.06496	0.105629	0.320646	0.286998	0.15593	0.00204141	0.00581834	0.0682847	1.03981
WP	0.00167569	7.8602	0.800651	8.59478	7.80627	0.0459158	0.00100381	0.000697853	0.00103576	0.274205
WP	0.00244333	1.90701	0.125701	4.00382	4.11425	0.0314715	0.0536691	0.00335912	0.0281107	0.23744
WP	0.00436998	4.08978	0.436883	1.88267	1.78821	0.120891	0.000762231	0.00338323	0.0148955	0.638518
WP	0.00481576	2.882	0.225493	8.51503	7.42506	0.0870683	0.139275	0.00395597	0.0145606	0.439133
WP	0.00555551	4.31277	0.224491	4.17022	2.29031	0.0531363	0.0107775	0.00683509	0.0939501	0.146836
WP	0.0035523	3.25663	0.213291	6.51598	3.1	0.141431	0.00870538	0.000553804	0.00916536	0.681117
WP	0.00411628	7.02534	0.505359	1.74641	0.887894	0.328934	0.0215727	0.000989061	0.000870816	1.5603
WP	0.00547548	6.9483	0.56735	3.27315	2.92539	0.0916081	0.00553261	0.0210303	0.0467061	0.52012
WP	0.0039385	3.07594	0.312583	2.80496	2.60827	0.15898	0.110556	0.00545999	0.00520916	0.812137
WP	0.00587426	2.03822	0.182904	3.43854	3.10785	0.124461	0.0662504	0.00477796	0.0115629	0.777838
WP	0.00276444	3.77396	0.55972	8.17773	6.03877	0.175315	0.00843197	0.000503364	0.0139118	1.37249
WP	0.00225809	6.32495	0.592567	3.43466	2.29317	0.0560863	0.176073	0.00190709	0.0691861	0.283097
WP	0.0032239	3.11303	0.208947	7.20001	4.64186	0.0678917	0.00847997	0.000804639	0.029516	0.430747
WP	0.00502276	2.89749	0.247843	2.6388	2.33866	0.243672	0.007758	0.0010191	0.0883877	1.84061
WP	0.00385458	4.79379	0.268701	3.79202	2.06058	0.125738	0.20626	0.00196603	0.0269035	0.681593
WP	0.00241806	6.76395	0.796471	7.49555	8.23926	0.0373164	0.00135753	0.000479976	0.000555477	0.300046
WP	0.00472138	1.99797	0.112371	5.41237	2.4295	0.0554382	0.00965207	0.00679594	0.0309721	0.202166
WP	0.00506769	9.21415	0.575421	5.8872	3.36682	0.0381899	0.0560142	0.004636	0.0969222	0.150964
WP	0.00359035	6.946	0.619023	4.11478	3.43724	0.0434748	0.00995995	0.00339152	0.0252802	0.283137
WP	0.00519269	7.28072	0.613896	3.07294	2.73468	0.154756	0.133631	0.00426803	0.0121366	0.90434
WP	0.00364141	4.00142	0.186439	5.58305	2.3045	0.0685409	0.0574038	0.00270528	0.0654645	0.264029
WP	0.00265823	6.5527	0.606644	4.07615	2.75348	0.0552374	0.00478323	0.00346228	0.0149749	0.32038
WP	0.0037365	4.441	0.533644	6.91633	6.4169	0.0373671	0.0128552	0.0168792	0.03524	0.323756
WP	0.00324664	5.16077	0.684319	2.78867	2.8337	0.0594752	0.0220651	0.00198637	0.0081205	0.552456
WP	0.00364261	5.66168	0.389434	3.46929	1.58531	0.0511159	0.00958269	0.00062461	0.0673363	0.198509
WP	0.00277732	3.95612	0.374649	5.29394	4.83909	0.0201088	0.0100811	0.000398855	0.00982244	0.149252
WP	0.00271497	6.28418	0.643419	3.01364	2.70461	0.0856851	0.0280238	0.00471209	0.0146484	0.5873
WP	0.00296472	3.97397	0.313847	3.93319	3.32156	0.168524	0.0113849	0.000348325	0.0110572	1.10718
WP	0.00263804	6.97852	0.523512	2.6949	3.91868	0.05551	0.0266783	0.00583225	0.00822503	0.220811
WP	0.00346308	5.45721	0.702869	2.44147	3.32281	0.136428	0.104985	0.00211701	0.0439655	0.738108
WP	0.00280202	6.10067	0.5544	3.48285	2.47399	0.0310084	0.0845191	0.00145747	0.00565686	0.149596
WP	0.00452596	2.43849	0.285476	2.71687	3.91968	0.0655706	0.00192699	0.000665792	0.0318188	0.420157
WP	0.00396332	6.25805	0.236446	8.73572	4.58178	0.0667932	0.235868	0.000687424	0.0486079	0.166841
WP	0.00977759	5.05589	0.609413	4.81789	3.66173	0.301779	0.359915	0.00657863	0.059226	1.64195
WP	0.00652689	3.81852	0.452084	5.67259	4.65728	0.182892	0.016812	0.00113772	0.0353582	1.15343
WP	0.00348171	6.18598	0.605745	2.06389	1.93177	0.0374634	0.0179665	0.000410617	0.0867023	0.224414
WP	0.00258926	5.46254	0.642983	3.19501	3.84394	0.0772266	0.0250943	0.00628213	0.00133048	0.816588
WP	0.00301054	4.41425	0.365666	5.21704	3.09842	0.0555916	0.0216864	0.000504562	0.0162209	0.296017
WP	0.0049754	1.80793	0.118651	4.87423	3.15333	0.200735	0.0422686	0.0016979	0.00260691	1.10361
WP	0.00370872	5.13406	0.196909	7.14005	2.5489	0.0622137	0.132923	0.0069383	0.0896415	0.150882
WP	0.00435038	5.21555	0.207953	4.93342	1.89695	0.11292	0.00949802	0.00356799	0.208206	0.308849
WP	0.00360334	6.64384	0.475878	2.49156	1.40188	0.0423179	0.0494223	0.00488872	0.00382546	0.172983
WP	0.00488026	6.98028	0.622547	8.22129	6.05132	0.0815198	0.0634266	0.00482693	0.0763073	0.608353
WP	0.00449716	7.7773	0.472193	6.25717	3.79509	0.0486901	0.110816	0.0015893	0.105665	0.263874
WP	0.00291585	9.56202	0.735848	3.10166	2.1417	0.119962	0.0145554	0.000553449	0.000469862	0.725132
WP	0.00153068	1.98366	0.189356	6.93212	7.85158	0.0246	0.024231	0.000975785	0.00298802	0.209495
WP	0.00466466	6.60953	0.26922	7.70418	5.22616	0.141131	0.0806774	0.0210291	0.0195835	0.354083
WP	0.00323025	4.60602	0.313912	5.80153	2.80807	0.204156	0.0326846	0.00335678	0.0233116	0.898146
WP	0.00510925	6.10369	0.555121	1.95186	1.74646	0.0628179	0.0569432	0.00468581	0.156823	0.267296
WP	0.00424055	3.00088	0.256204	6.5494	5.75489	0.0816554	0.0374949	0.00774303	0.156811	0.438164
WP	0.00271989	4.19858	0.65133	3.48308	4.03049	0.0367784	0.0511566	0.0121546	0.026737	0.209566
WP	0.00405924	3.70196	0.181794	9.5296	3.61931	0.208377	0.0120306	0.00113446	0.00859157	0.975523
WP	0.00455588	3.52328	0.163637	3.1035	1.37785	0.069692	0.124278	0.000129269	0.0587494	0.332054
WP	0.00385338	4.73851	0.497571	1.19276	1.05237	0.00698268	0.057013	0.00363149	9.01429e-05	0.0268456
WP	0.0042636	6.86387	0.592671	3.67171	4.00914	0.155827	0.00125311	0.0037873	0.0492952	0.811664
WP	0.00709345	1.75549	0.22281	3.2387	3.20213	0.154734	0.0678623	0.00160739	0.0416692	1.78947
WP	0.00464634	6.44009	0.509799	6.99988	4.31139	0.210499	0.0238021	0.00172395	0.004903	1.20691
WP	0.00294801	3.69528	0.489818	7.71214	5.52769	0.0150594	0.0241025	0.012886	0.00611945	0.124129
WP	0.00523557	6.5117	0.412006	5.05664	2.57353	0.118636	0.0193992	0.00473536	0.0507072	0.43944
WP	0.00450372	3.63876	0.324586	3.23734	5.10204	0.0594751	0.0200625	0.00620754	0.0177505	0.462045
WP	0.00446461	5.00844	0.263601	3.24811	1.77471	0.0647308	0.0616609	0.0102534	0.047793	0.274982
WP	0.00305969	5.3883	0.556957	6.63279	5.03182	0.0745372	0.0173041	0.00904462	0.000877789	0.475396
WP	0.00631821	7.47976	0.596114	4.67463	2.14409	0.192626	0.0871732	0.00686294	0.158996	0.879056
WP	0.00506297	5.94037	0.474216	4.85184	4.76344	0.215543	0.0826253	0.00141782	0.170303	0.872886
WP	0.00598943	6.13531	0.372343	3.6752	2.01527	0.0412768	0.184925	0.0172701	0.11331	0.115638
WP	0.00453508	3.70724	0.244203	1.45971	0.733727	0.0916438	0.00249892	0.00113146	0.0235302	0.429212
WP	0.00548767	2.27417	0.210964	4.23321	4.56083	0.0737886	0.153444	0.00276244	0.0416038	0.513866
WP	0.00515115	2.43829	0.240012	6.14673	5.13601	0.230006	0.0276539	0.0121429	0.0227771	1.81907
WP	0.00563863	4.2402	0.324833	4.82938	2.75373	0.0415554	0.00690205	0.0245018	0.0356518	0.221002
WP	0.00320199	5.46003	0.714124	4.82678	3.60224	0.107911	0.0565833	0.0055868	0.0563189	0.562213
WP	0.00599768	6.45071	0.525868	5.63531	4.08362	0.324476	0.0531348	0.00069525	0.00114441	1.77732
WP	0.00417116	5.27165	0.186135	1.10922	0.537596	0.0262563	0.0399783	0.00082188	0.0254747	0.0835226
WP	0.00565759	3.88167	0.394922	1.15892	0.90826	0.189712	0.036229	0.00111685	0.0122632	2.33523
WP	0.00704296	3.05564	0.175559	2.77277	2.23565	0.280043	0.00647698	0.0165676	0.0348007	1.0057
WP	0.00505904	3.06383	0.225281	3.36038	2.75974	0.122865	0.0110883	0.0105258	0.0435158	0.414441
WP	0.0044768	4.11513	0.296268	2.19539	1.80806	0.223153	0.0171469	0.00133618	0.0326772	1.80013
WP	0.00422707	1.55612	0.101169	7.92925	4.95554	0.0421975	0.0356928	0.0212276	0.0231758	0.159263
WP	0.00308409	4.2296	0.457119	5.30026	2.44994	0.136673	0.0594403	0.0180758	0.00527181	0.758556
WP	0.0041521	4.24883	0.322652	3.02128	1.95293	0.0735427	0.0153677	0.0125236	0.000272773	0.323275
WP	0.00643681	6.05208	0.439721	9.07186	2.87113	0.202505	0.0856819	0.0236575	0.0653682	0.583939
WP	0.0032975	2.91629	0.134061	1.55393	1.14922	0.0262042	0.0187826	0.00235692	0.025116	0.119054
WP	0.00320712	6.24767	0.641364	1.28743	1.24952	0.0302166	0.0331295	0.00461426	0.0239294	0.152251
WP	0.00300519	7.31744	0.329311	6.88208	3.39884	0.190124	0.0910766	0.000123919	0.0268634	1.13759
WP	0.0048292	5.90201	0.59471	3.3207	2.91075	0.103678	0.0852506	0.00770734	0.0916621	0.455002
WP	0.00345017	4.26953	0.590894	3.6704	4.09423	0.0812618	0.0610982	0.00423261	0.00255861	0.596102
WP	0.00380553	2.95665	0.273533	4.51726	2.67472	0.108199	0.0391557	0.000742827	0.00062128	0.759406
WP	0.00480274	7.01227	0.519652	3.77951	2.04194	0.0929801	0.0274223	0.0101176	0.0480143	0.510352
WP	0.00419454	1.90308	0.177374	4.15288	3.41092	0.071531	0.0909309	0.00539055	0.0338194	0.641446
WP	0.00432121	6.76169	0.350447	0.823574	0.557031	0.342602	0.36804	0.00141319	0.0458532	0.88268
WP	0.00502012	3.99009	0.344079	1.7951	1.71251	0.216791	0.0804961	0.00140762	0.0228554	0.982351
WP	0.0049846	8.11872	0.43495	1.34251	0.941992	0.141493	0.0945309	0.00130867	0.128038	0.649616
WP	0.00404873	7.71543	0.521534	1.94766	1.64558	0.203526	0.0837263	0.00706366	0.0894501	1.09009
WP	0.00401581	9.09012	1.03205	6.90042	6.22686	0.191689	0.00379234	0.00530612	0.00381342	1.37338
WP	0.00268076	6.56178	0.641475	5.02227	4.23716	0.113075	0.0308639	0.00102166	0.0304233	0.568398
WP	0.0055558	1.96929	0.127362	2.03965	1.91262	0.139582	0.0767856	0.000247746	0.0925275	0.941882
WP	0.00378596	3.60364	0.191695	1.61846	0.933533	0.0912027	0.0800646	0.0155972	0.0220641	0.205425
WP	0.0037387	5.01661	0.323642	4.32771	2.46387	0.065988	0.0794289	0.0156112	0.0148699	0.237504
WP	0.00332956	7.2742	0.416349	2.1521	0.783419	0.0642337	0.0202786	0.0042286	0.0120233	0.297245
WP	0.00389149	7.52064	0.342214	5.91592	4.44269	0.0671897	0.0416103	0.00361691	0.00837464	0.234168
WP	0.00296396	6.20104	0.546935	5.04546	3.88234	0.182604	0.00630083	0.0004959	0.000445389	0.983468
WP	0.00673801	1.78008	0.168543	4.92839	5.15965	0.149269	0.100374	0.00125758	0.0210168	0.886542
WP	0.00304736	7.78549	0.581241	3.4179	1.83953	0.0743818	0.0808072	0.00917219	0.0728307	0.240804
WP	0.00253417	4.01918	0.4078	7.22628	5.46538	0.0734334	0.0106019	0.00206563	0.0545779	0.451516
WP	0.00329672	6.42478	0.486333	4.40622	3.34072	0.0483667	0.0307378	0.00415059	0.0235979	0.312337
WP	0.00393033	3.61311	0.195787	8.40231	6.64984	0.146244	0.0997263	0.00351249	0.0158291	0.618586
WP	0.00241178	6.81773	0.559209	6.71035	5.7848	0.0418522	0.0726527	0.00333652	0.015142	0.198715
WP	0.00652127	1.90987	0.114805	3.07397	2.71859	0.0668331	0.0206043	0.0130777	0.135132	0.228732
WP	0.00533598	3.87532	0.430959	2.10306	2.39073	0.0749695	0.0269009	0.00127123	0.0576865	0.522016
WP	0.00418864	3.4186	0.480815	7.49921	6.24619	0.249486	0.0221672	0.00393316	0.0126608	1.8971
WP	0.00335713	5.69921	0.480344	1.33079	0.987213	0.0920183	0.122973	0.00146014	0.0397166	0.438289
WP	0.00412789	5.16161	0.665452	4.66376	5.21458	0.0450632	0.0050194	0.00047014	0.0356418	0.40546
WP	0.00400117	4.57935	0.378834	4.37093	4.86687	0.0262446	0.0804292	0.00367936	0.0379048	0.138771
WP	0.00643412	4.23213	0.270622	5.6335	2.75713	0.319134	0.0252881	0.00474452	0.0225801	1.30753
WP	0.00606825	5.58912	0.584524	4.21627	4.36842	0.147325	0.00467012	0.00361052	0.0651737	0.976236
WP	0.0035424	8.78158	0.677597	7.29353	5.41017	0.178282	0.127329	0.00279505	0.00855699	0.80919
WP	0.00258914	8.38901	0.604011	1.44293	0.696305	0.0634218	0.0236272	0.0016427	0.0454166	0.231321
WP	0.00598676	2.92973	0.170529	0.934982	0.443242	0.158201	0.111775	0.00147419	0.0414754	0.694537
WP	0.00254565	5.75388	0.489352	7.3639	6.00269	0.101476	0.114765	0.00752467	0.016471	0.379206
WP	0.00404929	5.16195	0.290954	5.58578	2.72245	0.335708	0.0822217	0.00799493	0.012535	1.01474
WP	0.00624295	2.84954	0.120921	4.10255	1.50182	0.142262	0.0734858	0.00164163	0.0878538	0.512155
WP	0.00398824	4.33853	0.229171	6.30544	3.12281	0.212302	0.0482423	0.00281115	0.0309865	0.728419
WP	0.00340529	6.27354	0.540992	2.19743	2.21167	0.0337214	0.0832941	0.00378997	0.0598304	0.136108
WP	0.00329996	4.79114	0.322582	2.20012	1.43782	0.153657	0.0374179	0.00595935	0.031068	0.643537
WP	0.006237	5.32368	0.178068	2.57114	1.15856	0.435771	0.0567398	0.00271181	0.0847793	1.39536
WP	0.00299257	4.58428	0.153728	4.52937	1.67101	0.0348941	0.021038	0.00192001	0.0219504	0.0868755
WP	0.00279056	5.95341	0.589649	4.93803	3.58209	0.081044	0.0164795	0.00112052	0.0153785	0.448214
WP	0.00126578	2.02341	0.207009	2.37373	1.48264	0.0784007	0.0311249	0.0044207	0.0475315	0.543592
WP	0.00411622	8.78953	0.707142	0.93813	0.779496	0.0906769	0.00474452	0.00230991	0.099388	0.303957
WP	0.00280973	3.1316	0.199136	1.54277	1.27489	0.223613	0.147677	0.00172232	0.0104988	0.825298
WP	0.00417941	1.79346	0.0705244	7.91886	3.99406	0.0702159	0.191682	0.000605125	0.107151	0.200582
WP	0.00297703	4.76656	0.565074	4.36634	3.13385	0.0349109	0.0960329	0.00306658	0.0180766	0.27218
WP	0.00498202	1.70906	0.0888335	2.32143	1.05776	0.019427	0.026041	0.00767402	0.16558	0.0594941
WP	0.00607976	6.8815	0.359846	3.38916	1.44199	0.333161	0.0681006	0.00439261	0.0281106	1.06872
WP	0.00416648	2.52472	0.196461	6.87254	4.10574	0.150903	0.108376	8.60165e-05	0.0203711	0.668708
WP	0.00573871	3.51578	0.27124	1.48618	1.62384	0.293603	0.0301274	0.0067312	0.0253621	2.55853
WP	0.0033037	8.80865	0.133555	7.84224	1.39996	0.174359	0.582259	0.00259458	0.0332557	0.180895
WP	0.0059658	1.78874	0.191659	1.24241	1.15106	0.156409	0.034906	0.00168986	0.0416232	1.34516
WP	0.00209543	7.39287	0.457494	1.40381	1.21743	0.0230234	0.0601622	0.000555595	0.142069	0.0591621
WP	0.00251504	4.19578	0.607502	5.28653	5.85494	0.0692022	0.0119973	0.0019678	0.015407	0.505888
WP	0.00597338	8.96459	0.575031	3.1687	1.71468	0.287903	0.243688	0.000441484	0.0478967	1.27031
WP	0.00374186	5.45557	0.419803	7.01383	5.21591	0.0872236	0.0546592	0.000406225	0.00883878	0.334079
WP	0.00656664	5.42092	0.562418	0.484463	0.414421	0.145467	0.0974069	0.0024704	0.0109192	0.819723
WP	0.00314075	4.73345	0.406777	3.53202	3.58096	0.202569	0.164495	0.0011108	0.0313803	1.09124
WP	0.00349842	6.78631	0.421908	4.7867	4.32411	0.0891156	0.0912179	0.00603951	0.106656	0.380181
WP	0.00394919	2.35114	0.192009	4.72369	4.0773	0.150816	0.0148746	0.0133198	0.0380973	0.801607
WP	0.00606305	4.64896	0.739614	0.845017	0.705752	0.0749748	0.0965744	0.00461003	0.0790716	0.63974
WP	0.00369221	0.646475	0.0364208	0.422281	0.761022	0.0364782	0.0117847	0.00155717	0.0590575	0.216477
WP	0.00275802	4.73377	0.703047	4.4009	4.71164	0.0275447	0.0262629	0.00173026	0.0207613	0.185911
WP	0.00415213	8.25698	0.696623	4.26074	3.71106	0.152699	0.0913743	0.00228914	0.031322	0.974657
WP	0.00592255	3.24291	0.135678	5.70121	1.69796	0.276417	0.175425	0.00753616	0.126914	0.939476
WP	0.00827501	1.43544	0.00959151	2.26255	0.530468	0.351985	0.443041	0.00660256	0.0843347	0.491637
WP	0.00545329	7.0795	0.699583	3.22412	2.77061	0.125681	0.0435102	0.00558824	0.0275676	0.821219
WP	0.0044485	8.64093	0.757723	2.72544	2.45682	0.205465	0.193165	0.007846	0.021342	0.959999
WP	0.00645008	3.45507	0.230574	2.08552	0.99032	0.246189	0.0462591	0.0116217	0.0621625	1.269
WP	0.00470492	3.28686	0.190611	7.88214	6.51803	0.140269	0.0286851	0.00177718	0.00566053	0.838717
WP	0.00470874	5.5985	0.4096	5.46435	3.87198	0.0075845	0.0227841	0.0109609	0.00446027	0.0103233
WP	0.00515488	6.43922	0.45821	0.355225	0.32934	0.142807	0.103545	0.0174725	0.0173969	0.800195
WP	0.00476723	6.03138	0.574796	2.74732	2.15508	0.104916	0.1032	0.00121312	0.0619676	0.484991
WP	0.00745478	3.4898	0.168707	8.03809	2.94023	0.447132	0.0543958	0.00440928	0.0449226	1.4695
WP	0.00711796	5.87482	0.31094	4.38405	1.67259	0.466756	0.018289	0.0105396	0.0566526	1.26993
WP	0.00407387	3.05226	0.299214	2.31748	2.2306	0.100433	0.0272596	0.0044955	0.13984	0.676955
WP	0.00505688	5.05459	0.656954	5.72489	5.37408	0.142321	0.0383319	0.012307	0.00999872	0.925532
WP	0.00614449	7.28639	0.589618	3.38537	2.45408	0.227183	0.120671	0.000227186	0.0283268	1.18605
WP	0.00233488	7.41109	0.666526	5.78798	3.55168	0.0844936	0.00946438	0.00037022	0.0164811	0.324601
WP	0.00630238	5.87017	0.242754	2.16975	1.46132	0.183911	0.101996	0.000504003	0.0874769	0.924803
WP	0.00489708	4.09401	0.271504	1.30358	1.4866	0.149767	0.015751	0.00860853	0.00590841	0.728085
WP	0.00216887	3.42863	0.222987	6.75219	6.85041	0.0606167	0.0815292	0.00294264	0.000689927	0.205966
WP	0.00494052	3.67643	0.502508	3.28345	5.09193	0.0745316	0.00619067	0.0121893	0.018235	0.627036
WP	0.00551456	3.17187	0.1443	7.51401	4.79627	0.265632	0.0080461	0.0162135	0.0504307	0.922393
WP	0.00572541	0.854894	0.0446705	5.73794	5.11308	0.301888	0.0216165	0.00308379	0.0468357	1.78928
WP	0.00420985	8.04879	0.998343	2.61328	2.49554	0.104483	0.0827261	0.00782951	0.0569356	0.639281
WP	0.00536724	1.98619	0.190225	2.71329	6.90786	0.258123	0.00332122	0.00448828	0.0593369	1.63389
WP	0.0118641	2.46962	0.0933266	4.59039	1.1213	0.122088	0.186927	0.00128116	0.654011	0.223954
WP	0.00220503	3.2032	0.38817	5.88278	5.45913	0.0903174	0.0139813	0.00245541	0.050105	0.562525
WP	0.00131983	7.12607	0.794763	0.759114	0.643766	0.049421	0.0215958	0.00096773	0.00248004	0.268061
WP	0.0019169	4.31847	0.38751	2.5767	3.756	0.0351234	0.0820362	0.00164094	0.00180378	0.13834
WP	0.00423406	3.7917	0.23767	0.972826	1.34257	0.0202736	0.29341	0.00289914	0.0353813	0.102908
WP	0.00474048	5.27093	0.52335	5.1956	3.40672	0.227934	0.0195441	0.00135735	0.0100914	0.99578
WP	0.00526291	3.47951	0.513341	1.63844	4.13117	0.0692366	0.140546	0.0112309	0.0267244	0.476637
WP	0.00599598	5.85355	0.454583	6.85247	4.50313	0.045932	0.00371886	0.00204161	0.0670949	0.22383
WP	0.00280545	5.82765	0.605578	1.03999	0.835668	0.0755486	0.0238106	0.00631609	0.000440919	0.746191
WP	0.0038867	5.84418	0.654813	0.337979	0.380719	0.185341	0.00220139	0.00541482	0.0130449	1.51543
WP	0.00755307	3.5617	0.0772179	9.74334	2.9063	0.207903	0.588617	0.00756357	0.0182928	0.40427
WP	0.00343543	6.89296	0.944598	3.66062	3.66751	0.0726247	0.0574229	0.00124624	0.0288075	0.489088
WP	0.00259707	3.48021	0.38718	3.00586	2.3027	0.0737037	0.0177369	0.00249108	0.0469711	0.442938
WP	0.00382529	3.38804	0.239373	4.97924	5.72493	0.12121	0.0106296	0.00992646	0.121957	0.555459
WP	0.00299048	6.31744	0.633163	2.28263	2.81123	0.0654215	0.0836508	0.0139008	0.0430673	0.297238
WP	0.00524201	4.91373	0.322416	3.84537	2.50808	0.229215	0.0578397	0.0010281	0.0432206	0.710126
WP	0.00454271	4.45745	0.552813	4.33519	3.64248	0.2329	0.0173243	0.00252095	0.0500218	1.45821
WP	0.00421508	7.83502	0.747744	7.11565	5.5533	0.141117	0.00156598	0.00515713	0.0973869	0.756174
WP	0.00479568	6.0994	0.30521	1.62357	1.10152	0.186421	0.109385	0.00413471	0.0906302	0.562811
WP	0.003706	8.25378	0.888509	3.95415	4.25247	0.136493	0.0868902	0.000382508	0.0233668	0.94471
WP	0.00178764	7.4357	0.785618	0.894843	1.27912	0.0522448	0.000604545	0.000304315	1.08627e-05	0.314024
WP	0.00696363	3.19573	0.141133	2.71878	0.942837	0.400736	0.11405	0.00152233	0.132991	1.2519
WP	0.0042377	3.28392	0.157217	8.18441	6.98498	0.0895169	0.0610551	0.00581069	0.0926831	0.341951
WP	0.00362461	5.99889	0.317035	2.43374	1.8315	0.0580025	0.0736586	0.000241647	0.0419549	0.300962
WP	0.00373019	2.91302	0.177885	1.7502	1.50657	0.00478272	0.0685433	0.0141245	0.00789486	0.0119252
WP	0.00601578	5.32592	0.561766	4.96303	4.19872	0.204031	0.00606868	0.0118924	0.0373189	1.37734
WP	0.00438156	4.36641	0.362373	2.41857	2.72094	0.1414	0.0625384	0.00142816	0.0091374	1.02264
WP	0.00282813	4.74153	0.596002	3.55337	3.4604	0.0617725	0.0153265	9.95486e-05	0.00104111	0.497367
WP	0.00230309	6.37213	0.631188	0.822468	0.771501	0.050123	0.00329214	0.00294312	0.00292811	0.250899
WP	0.00263795	4.14666	0.284098	5.05433	3.40611	0.240287	0.0944143	0.000774813	0.0265904	1.5729
WP	0.00265502	9.24775	0.517034	2.5031	1.49722	0.130092	0.0775278	0.000841093	0.0617457	0.593207
WP	0.00589283	1.15648	0.0656105	3.50454	2.56127	0.0293729	0.0494643	0.00773319	0.0499089	0.153078
WP	0.00445257	7.81879	0.453324	2.56917	1.49512	0.104702	0.0171841	0.0028156	0.0107659	0.329742
WP	0.00553615	6.91203	0.384488	4.8275	2.42175	0.115234	0.0353319	0.00361807	0.066149	0.325681
WP	0.00460703	2.26757	0.374635	2.2942	3.38788	0.109936	0.0149058	0.000875877	0.128797	1.1898
WP	0.00189985	7.60809	0.814031	0.575737	0.702446	0.0527566	0.00682168	0.00165905	0.000238061	0.361471
WP	0.00423633	6.10534	0.461731	7.20301	3.2649	0.232065	0.0840169	0.00749311	0.0969598	0.742557
WP	0.00322482	5.95119	0.293211	8.05564	3.84242	0.0313697	0.0778086	0.000996835	0.0413348	0.104721
WP	0.00438503	6.23291	0.539724	5.38079	3.67081	0.0255685	0.00232604	0.0211851	0.0605276	0.141185
WP	0.00341902	4.66819	0.480689	6.01041	4.21743	0.0818627	0.0124286	0.00618008	0.0180887	0.692275
WP	0.00469386	3.62977	0.43417	3.86646	4.36484	0.133118	0.0350044	0.0141395	0.0753087	0.557631
WP	0.00215234	4.75645	0.26098	4.69264	2.42167	0.043742	0.00652886	0.000334066	0.00857627	0.136238
WP	0.00507628	7.54934	0.393606	1.56754	1.61681	0.122183	0.0455702	0.00192678	0.400431	0.303177
WP	0.00407298	4.51215	0.339636	1.8577	1.33249	0.0752731	0.0115777	0.00902514	0.00119684	0.428849
WP	0.00396332	6.25805	0.236446	8.73572	4.58178	0.0667932	0.235868	0.000687424	0.0486079	0.166841
WP	0.00390324	7.33184	0.705806	5.14527	5.28685	0.170595	0.0106659	0.00630929	0.0215011	0.971749
WP	0.00286348	3.20459	0.288108	5.67504	3.62768	0.168804	0.119519	0.000662066	0.0317975	0.667863
WP	0.00489697	6.28205	0.429217	4.13374	2.72418	0.331655	0.0298134	0.00104944	0.124376	1.71989
WP	0.00257226	5.49729	0.474763	5.36746	4.08267	0.0072863	0.0736398	0.00155749	0.0402527	0.0173373
WP	0.00333019	1.17044	0.214802	7.65076	7.47985	0.0413327	0.0223522	0.00408378	0.0755447	0.2514
WP	0.00499023	2.60312	0.183862	4.36513	3.69412	0.0872923	0.0112423	0.0075701	0.0210859	0.518094
WP	0.00403719	6.74602	0.849959	2.84529	2.37347	0.0443649	0.0155517	0.00344488	0.0010298	0.383083
WP	0.00558255	6.43842	0.466194	0.917499	0.390937	0.52897	0.0108356	0.00147318	0.000449196	2.16163
WP	0.00289667	3.02971	0.273035	5.43081	4.6065	0.221038	0.0158331	0.000883655	0.0809355	1.19644
WP	0.0047529	3.42671	0.270706	3.28409	1.49938	0.123505	0.000152502	0.00766464	0.104051	0.587511
WP	0.00603077	7.26254	0.411933	4.26721	2.40199	0.159175	0.183239	0.00511029	0.0167383	0.640388
WP	0.00385358	5.68702	0.274092	4.48138	3.19285	0.0736901	0.0465185	0.00468891	0.157131	0.163959
WP	0.00461504	1.77661	0.25222	5.21595	5.06234	0.0785296	0.0500916	0.0013984	0.00325618	1.2039
WP	0.00533885	2.83702	0.183271	1.08968	1.02596	0.0872245	0.0287973	0.0166156	0.00114303	0.422623
WP	0.00445566	6.91755	0.478294	9.46573	6.09597	0.130977	0.024282	0.0120248	0.0598132	0.703752
WP	0.00485588	0.779598	0.0732503	6.5353	6.07946	0.0999799	0.039937	0.00284892	0.0871105	0.555916
WP	0.005529	4.86443	0.319721	5.59606	3.31739	0.382109	0.0274832	0.00277737	0.00309857	3.23243
WP	0.00149366	5.98944	0.658815	1.10068	1.14032	0.0233012	0.0235812	0.0037041	0.00434417	0.0750815
WP	0.00354657	4.74974	0.84611	3.11601	3.82267	0.0683999	0.00946283	0.00790405	0.0193161	0.622905
WP	0.00573074	1.69633	0.103272	4.83464	2.90747	0.0323188	0.0203351	0.000371574	0.116362	0.103055
WP	0.00240087	6.42912	0.68946	7.38546	5.34551	0.16295	0.0161446	0.00168453	0.0174682	1.01427
WP	0.00434099	5.33553	0.659186	3.50693	3.20986	0.0837644	0.0122668	0.000742225	0.0555752	0.561611
WP	0.00408383	5.71917	0.469328	1.84442	1.22784	0.190288	0.00362126	0.0187553	0.0333727	0.959276
WP	0.00318483	1.13211	0.0518853	4.29233	3.14252	0.177453	0.0474199	0.00337924	0.0549128	0.692918
WP	0.00330102	3.32805	0.207257	4.83003	2.84704	0.088896	0.11423	0.000782832	0.0677301	0.286961
WP	0.00464194	8.01235	0.642245	1.21856	1.46716	0.103732	0.0349071	0.00214124	0.00802664	0.860008
WP	0.00418124	5.77777	0.338986	5.19978	3.27675	0.0481233	0.31841	0.00411352	0.0256819	0.187831
WP	0.00680788	3.76039	0.271964	1.45851	1.41569	0.266516	0.0796101	0.00710177	0.110971	1.09941
WP	0.00252862	6.51863	0.452507	7.21838	8.22165	0.0373305	0.0198747	0.00426028	0.00875139	0.187014
WP	0.00312805	3.46136	0.305566	2.41701	2.14436	0.0646014	0.0323808	0.00237642	0.00580201	0.325372
WP	0.00326896	4.96313	0.356196	3.53208	1.72619	0.0350932	0.0466894	0.00331806	0.120162	0.106629
WP	0.00410161	6.23493	0.511415	7.62634	5.0816	0.0925077	0.130505	0.00236845	0.11662	0.397048
WP	0.00480163	7.10638	0.60073	6.09173	4.02326	0.128319	0.0848962	0.00990133	0.00806112	0.848742
WP	0.00465451	5.41384	0.533302	1.34871	1.44158	0.184641	0.064581	0.000697447	0.0344052	1.29081
WP	0.00495695	8.27805	0.44995	6.135	4.33504	0.121148	0.017682	0.00148388	0.132732	0.594136
WP	0.00485498	6.11932	0.611349	1.93131	2.12135	0.0212798	0.010417	0.00709876	0.0706113	0.09647
WP	0.00388681	7.61199	0.337334	7.24804	3.86319	0.0823803	0.0164244	0.000383651	0.0123062	0.273838
WP	0.00214606	3.06614	0.246551	6.70306	4.43909	0.0713432	0.0102382	0.00273565	0.00525296	0.383222
WP	0.00351637	7.34855	0.586719	5.33604	3.77084	0.0511444	0.114092	0.00129592	0.0243815	0.343749
WP	0.00349833	6.33311	0.241892	6.46964	1.98836	0.017837	0.0151028	0.0222388	0.0403529	0.0286245
WP	0.00434088	8.34953	0.660185	5.75882	5.45638	0.0342887	0.0131574	0.000299699	0.00702083	0.244773
WP	0.00469474	7.27692	0.38455	5.45899	2.83812	0.124699	0.214947	0.00113861	0.0269759	0.405845
WP	0.00601328	5.02887	0.515453	3.83772	3.63531	0.134092	0.0196117	0.00622705	0.0636984	1.55468
WP	0.00369024	4.58352	0.322287	2.2016	1.03751	0.103531	0.110706	0.009194	0.0118102	0.460069
WP	0.00567757	5.10965	0.50264	4.84438	3.72546	0.170699	0.0221946	0.0016134	0.0326064	1.0969
WP	0.00404868	3.73833	0.32158	2.08259	1.27241	0.0968666	0.0453817	0.0120596	0.0190184	0.67364
WP	0.00943326	0.887274	0.0967853	3.64096	4.45783	0.108983	0.16829	0.000762977	0.081266	0.942574
WP	0.00170953	7.31054	0.643902	4.50302	5.77917	0.0684139	0.0198747	0.000505679	0.0492296	0.306228
WP	0.00461488	1.601	0.182595	2.65128	1.98236	0.0284367	0.00254073	0.0012113	0.0720819	0.188387
WP	0.00807998	3.58907	0.128436	5.66167	2.13141	0.704096	0.257584	0.0177689	0.00510567	1.66202
WP	0.0030895	2.87196	0.294259	4.18851	3.81231	0.0457333	0.0157932	0.0123361	0.0274048	0.245342
WP	0.00534284	6.30845	0.611438	5.78428	6.42827	0.346891	0.0304865	0.00174608	0.00961233	2.56464
WP	0.00526079	4.47446	0.354041	2.10883	1.51802	0.251733	0.03587	0.00113101	0.108777	1.89282
WP	0.00549353	3.68375	0.479004	0.691204	0.412106	0.0215397	0.173442	0.00438363	0.0759593	0.100326
WP	0.00495194	7.50559	0.32713	3.26598	1.20724	0.319573	0.0209497	0.00915701	0.0638807	0.867906
WP	0.0035637	3.00989	0.260744	5.77649	4.68915	0.0562228	0.00553349	0.00572038	0.0495481	0.35414
WP	0.00354295	6.35982	0.44071	4.29577	2.01571	0.117742	0.0776737	0.00274824	0.0781167	0.35362
WP	0.0036353	6.22991	0.483114	6.2187	3.83596	0.0806525	0.0579419	0.000816396	0.0184645	0.354151
WP	0.0059032	1.85675	0.184431	6.40181	7.62975	0.0119503	0.15039	0.00382712	0.0370206	0.0851123
WP	0.00377971	7.13017	0.366722	4.45944	2.47415	0.105303	0.00918599	0.00552274	0.00466118	0.325183
WP	0.00459458	1.28099	0.142407	3.43573	3.77826	0.0500362	0.0299845	0.000536822	0.0102363	0.368924
WP	0.00609088	3.30847	0.428528	2.19946	3.47581	0.164658	0.000282435	0.0128375	0.0226849	1.39298
WP	0.00253203	5.44036	0.398545	2.11769	1.05206	0.0949681	0.0526993	0.00450885	0.0105392	0.328513
WP	0.00382625	4.57054	0.235852	1.69346	1.06064	0.070909	0.0135619	0.00491849	0.035944	0.195725
WP	0.00470636	1.79071	0.092255	1.06022	0.946045	0.0941424	0.173859	0.00303794	0.0630848	0.383138
WP	0.00561631	5.27252	0.643793	3.68531	3.62754	0.034237	0.114671	0.00547506	0.0921154	0.402439
WP	0.00490857	7.55298	0.193877	2.84868	0.937759	0.0878842	0.250707	0.0194649	0.0659785	0.13711
WP	0.00360881	8.32759	0.436351	8.06722	5.4698	0.049331	0.240503	0.00904789	0.0197491	0.154097
WP	0.00563652	2.81279	0.195794	5.84567	2.9663	0.117286	0.248933	0.0154783	0.0287293	0.456954
WP	0.00329267	0.646475	0.0466863	1.0688	0.761022	0.0817416	0.0010672	0.00155717	0.045749	0.412924
WP	0.00317221	2.712	0.391885	0.960574	1.77557	0.025444	0.0453734	0.00325464	0.00451142	0.28381
WP	0.00430669	2.79851	0.407937	2.19226	3.48689	0.0681493	0.0720167	0.00943246	0.127454	0.510677
WP	0.00270212	3.53643	0.509808	3.75443	4.05918	0.0597853	0.00666215	0.00532151	0.0200555	0.428234
WP	0.0034978	6.96996	0.792971	4.90094	8.41738	0.0590444	0.0105796	0.00173672	0.123832	0.314932
WP	0.00396819	4.91061	0.66681	3.24924	3.22366	0.0527876	0.0567346	0.00774268	0.0565635	0.458844
WP	0.00442566	1.43671	0.194244	4.67934	5.37984	0.103747	0.0454642	0.00591571	0.0202199	0.747764
WP	0.00302075	6.72227	0.697825	4.70826	4.96227	0.0759911	0.0793138	0.00114233	0.0347314	0.530343
WP	0.00580024	4.17751	0.301142	1.67984	1.63695	0.0472484	0.0445845	0.0194463	0.0539128	0.256138
WP	0.00324296	6.00154	0.626272	2.89688	5.91913	0.0599657	0.0187337	0.0112843	0.00245339	0.539721
WP	0.00556117	8.27269	1.01914	3.38096	2.9298	0.09327	0.0794869	0.00691819	0.0782146	0.53614
WP	0.00481381	2.92536	0.130291	7.68666	4.70845	0.603302	0.105544	0.00194456	0.00365266	2.51341
WP	0.0043249	3.33689	0.36337	3.52364	3.04475	0.0411564	0.086966	0.00343695	0.0352212	0.254403
WP	0.00469481	6.55867	0.611177	2.88608	2.79533	0.0884253	0.099069	0.00112992	0.00259574	0.735373
WP	0.00440154	4.01374	0.366953	2.80438	2.50305	0.209809	0.00761851	0.000184287	0.0261581	2.43703
WP	0.00435163	4.01264	0.229162	5.74334	2.00831	0.0426991	0.119551	0.00347309	0.00414413	0.14648
WP	0.00329319	6.19605	0.616433	5.8923	6.6402	0.0605927	0.0287141	0.000693617	0.0542149	0.455878
WP	0.00296349	3.67461	0.174185	1.75061	1.15689	0.106848	0.0746844	0.00410727	0.0147898	0.41608
WP	0.00336118	6.31222	0.350555	7.20634	4.29129	0.108599	0.00252486	0.00144543	0.0497334	0.807686
WP	0.00439271	8.36401	0.653824	1.93601	1.2784	0.242187	0.0866492	0.00189783	0.109791	1.27318
WP	0.00422426	5.33702	0.305143	2.43974	1.14289	0.035075	0.0434375	0.00147928	0.0815309	0.170198
WP	0.00372201	5.35301	0.388633	3.22546	4.74361	0.117409	0.189812	0.00124045	0.0150179	0.476911
WP	0.00528315	2.24848	0.255164	4.99614	3.55369	0.083929	0.0297218	0.0105347	0.096024	0.575675
WP	0.00433295	2.13862	0.368922	5.14595	4.00131	0.0554444	0.0680808	0.000214317	0.00567506	0.54035
WP	0.00425124	3.80223	0.358635	3.60141	3.39933	0.232709	0.0449805	0.00605206	0.106894	0.988275
WP	0.00189985	7.60809	0.814031	0.575737	0.702446	0.0527566	0.00682168	0.00165905	0.000238061	0.361471
WP	0.00515341	3.56241	0.445586	5.13997	4.22632	0.0837589	0.16085	0.00899489	0.0068373	0.571073
WP	0.00331455	8.29349	0.625772	5.1155	3.88515	0.147263	0.024807	0.0023403	0.0122808	0.514446
WP	0.00482799	3.32567	0.46041	4.89001	7.24249	0.0801553	0.0569616	0.00282721	0.00150277	0.824171
WP	0.00339747	6.25526	0.259265	3.0238	1.21934	0.113679	0.0351008	0.00353924	0.0369129	0.314751
WP	0.00669748	4.85066	0.195976	3.00444	1.27024	0.578544	0.0176272	0.00414038	0.0234686	1.53619
WP	0.00659279	3.43839	0.30475	3.89417	2.5843	0.159163	0.0481521	0.00224625	0.0161932	1.03237
WP	0.00437096	4.74791	0.488836	8.86237	6.93182	0.0435175	0.0135978	0.0102928	0.00973269	0.301486
WP	0.00198306	5.52088	0.357029	1.92581	1.39068	0.0561386	0.0280894	0.000913941	0.00540765	0.230288
WP	0.00236203	9.26539	0.804079	8.09052	6.41571	0.0457754	0.00163941	0.000816932	0.000673874	0.349246
WP	0.00443529	5.733	0.415963	3.41378	2.1929	0.0511104	0.150176	0.000345833	0.0316404	0.278793
WP	0.00547352	8.41694	0.596992	1.46666	1.05998	0.0717733	0.00928897	0.000206551	0.0222478	0.40171
WP	0.00430799	2.9519	0.23334	1.13425	0.780412	0.209218	0.216021	0.00361151	0.00754092	0.825074
WP	0.00375441	3.20412	0.32426	6.35617	3.98317	0.120147	0.00212045	0.00499639	0.0240054	0.635334
WP	0.00369221	0.646475	0.0364208	0.422281	0.761022	0.0364782	0.0117847	0.00155717	0.0590575	0.216477
WP	0.00466002	4.95045	0.424523	2.77221	3.60014	0.222607	0.000587925	0.00110191	0.0117257	1.25985
WP	0.00374981	2.73775	0.181977	4.76904	3.2049	0.187158	0.0393436	5.57987e-05	0.0894084	0.762796
WP	0.00496768	6.31042	0.612765	2.75382	1.77619	0.085598	0.269149	0.00316146	0.0782764	0.354666
WP	0.00478218	4.90707	0.489153	5.07944	3.18091	0.0557625	0.0840579	0.0033518	0.0740139	0.34235
WP	0.00607816	6.42259	0.585302	4.83841	2.72629	0.0819571	0.209015	0.00115787	0.0441803	0.639325
WP	0.00440126	4.11047	0.352006	3.49153	4.04074	0.115971	0.042556	0.00423824	0.059382	1.13738
WP	0.00570683	3.29754	0.201891	0.878482	0.469811	0.0484595	0.0786972	0.0076947	0.0144536	0.218953
WP	0.00310034	3.39197	0.173292	5.8918	3.96064	0.170147	0.0076165	0.00341188	0.00834881	0.546953
WP	0.00786127	1.91604	0.221213	3.82415	3.06018	0.198394	0.119028	0.00154887	0.0937267	1.3722
WP	0.00453378	1.03177	0.0754499	3.1063	3.10402	0.129579	0.046509	0.00676834	0.0402031	0.846456
WP	0.00276985	3.3266	0.496787	1.0431	0.936558	0.0895162	0.00475945	0.00305161	0.0307347	0.564824
WP	0.00513471	2.52555	0.241578	3.89458	3.32244	0.105943	0.0205716	0.00248064	0.036076	0.973407
WP	0.00845172	4.09284	0.312438	4.15542	3.75533	0.396818	0.0152379	0.00491586	0.0778756	2.47111
WP	0.00350107	1.05577	0.0575042	4.6947	2.91202	0.121341	0.000623933	0.00165797	0.0514327	0.71865
WP	0.00168967	1.32522	0.227672	5.18054	5.87636	0.0606483	0.00653966	0.000725493	0.000265242	0.366353
WP	0.00363964	6.32714	0.831514	3.00247	3.91572	0.0635441	0.0313802	0.00185924	0.0266901	0.60164
WP	0.00381977	3.05408	0.310696	5.15088	4.56151	0.137072	0.0413472	0.0042046	0.00664413	0.899535
WP	0.00367155	4.15997	0.46898	1.20294	1.03841	0.20658	0.0364991	0.00289864	0.0408005	1.45345
WP	0.00460402	8.35761	0.704799	2.34077	1.8061	0.0937975	0.0392739	0.0152456	0.00150349	0.717818
WP	0.00453194	2.87645	0.161137	5.40462	4.30001	0.20705	0.187464	0.00304667	0.021364	1.03979
WP	0.00335474	2.18984	0.136731	2.2828	2.18511	0.0377191	0.0455718	0.00625919	0.0242675	0.158065
WP	0.00397764	3.57078	0.351556	1.66963	1.73037	0.0317828	0.110507	0.00211303	0.00462811	0.252349
WP	0.00518471	6.22882	0.474702	1.00397	1.3953	0.0328149	0.0462437	0.0037223	0.226469	0.205035
WP	0.00452307	4.07928	0.478874	4.7644	3.52031	0.141964	0.0374676	0.00150674	0.0105612	0.883212
WP	0.00493677	6.66404	0.56952	4.37249	4.49884	0.0488758	0.0522142	0.00183333	0.0134329	0.354025
WP	0.00382155	3.33617	0.336118	3.79657	3.93079	0.0872272	0.00664202	0.00515575	0.0042354	0.547969
WP	0.00354813	5.02777	0.277426	7.32239	4.7498	0.0759931	0.0232641	0.000209238	0.078894	0.257977
WP	0.00890544	1.72705	0.152821	2.56904	2.14887	0.325195	0.185445	0.00212163	0.045101	1.80747
WP	0.0040366	6.50143	0.36671	0.87503	0.460885	0.0526507	0.0756517	0.000910237	0.00129698	0.229457
WP	0.0032048	2.28654	0.146612	1.70049	1.47263	0.100154	0.0414197	0.00301181	0.0515882	0.416379
WP	0.00478038	6.47278	0.566611	5.9752	5.20943	0.145196	0.0590766	0.00344319	0.0798712	0.690023
WP	0.00319319	6.85761	0.845741	4.17028	5.55409	0.0574407	0.00402873	0.00803365	0.00313734	0.480988
WP	0.00739236	1.90553	0.0920751	5.25517	3.03567	0.310936	0.00359487	0.00121749	0.00323765	1.52883
WP	0.00794146	2.80572	0.177162	1.45232	1.04695	0.388166	0.161339	0.0077741	0.0386085	1.88201
WP	0.00340487	4.76346	0.38383	2.03317	1.16948	0.0223703	0.066045	0.000330483	0.0622983	0.117983
WP	0.00554816	2.70116	0.140579	2.34762	1.24211	0.072483	0.0172574	0.0150749	0.0179262	0.307762
WP	0.00625327	2.45546	0.108776	1.97247	1.67446	0.150126	0.0909865	0.000766906	0.11075	0.43708
WP	0.00495304	3.35829	0.27487	5.55203	4.56707	0.0494032	0.111139	0.00945103	0.0320999	0.275663
WP	0.00398678	4.87618	0.594039	3.57822	3.85451	0.0226878	0.0368473	0.00521433	0.0589097	0.206939
WP	0.00388568	7.07407	0.369878	6.87079	5.26317	0.070579	0.00269703	0.000855754	0.0267043	0.272641
WP	0.00737803	4.25495	0.435996	1.46874	1.6447	0.0459091	0.0519555	0.00963105	0.135174	0.452185
WP	0.00739393	6.86301	0.315466	0.83213	0.433866	0.262793	0.155791	0.0216444	0.0582761	0.974472
WP	0.00280549	2.43822	0.289161	9.26534	7.07726	0.0351416	0.000600413	0.00156623	0.0503906	0.244833
WP	0.00506672	6.6888	0.390457	1.05413	0.61914	0.0940203	0.00274429	0.0165679	0.0876334	0.294725
WP	0.00176061	7.86341	0.525972	0.96701	0.909288	0.0544405	0.00257831	0.000597258	0.00210036	0.20998
WP	0.00379518	2.24276	0.142207	2.48828	1.44996	0.219032	0.0364858	0.00130586	0.00120576	0.856519
WP	0.00431202	2.75113	0.200505	3.46626	2.03886	0.213718	0.00254099	0.00316066	0.0268	1.02248
WP	0.00431202	6.20991	0.530343	7.94939	7.08101	0.134578	0.0663137	0.000123863	0.000232129	0.618382
WP	0.00473121	3.92015	0.185246	4.81946	2.01859	0.0515594	0.0895023	0.00245458	0.167771	0.14648
WP	0.0036582	4.54901	0.599232	3.96468	7.11142	0.0660831	0.00376892	0.00607859	0.159875	0.430506
WP	0.00357198	6.54588	0.522819	1.02913	0.94848	0.0649452	0.0588223	0.00531016	0.146009	0.257483
WP	0.008132	4.38919	0.218288	1.5398	0.84138	0.454802	0.00800109	0.00867203	0.016471	1.95034
WP	0.00322378	9.23471	0.691947	0.53852	0.311357	0.0634758	0.0625726	0.000405498	0.00296324	0.388929
WP	0.00433485	9.06669	0.984261	1.08453	2.49758	0.0221894	0.0424924	3.56402e-05	0.0025207	0.152985
WP	0.00258206	2.80659	0.473554	0.704213	0.592387	0.0160628	0.0131252	0.00423899	0.0970297	0.0903803
WP	0.00396028	4.76325	0.468286	4.50991	3.3395	0.133489	0.0365618	0.00561117	0.008761	1.16564
WP	0.005889	1.1476	0.0488652	5.22207	3.12846	0.0494985	0.272773	0.00463792	0.173882	0.138804
WP	0.00535985	2.81557	0.253362	1.21255	1.0041	0.262107	0.0277021	0.00371028	0.117531	2.42825
WP	0.00509822	4.17899	0.291882	5.81702	3.84093	0.0761876	0.0220199	0.00341804	0.0491212	0.343989
WP	0.00354612	7.28338	0.702989	0.238371	0.289865	0.136653	0.027878	0.0196626	0.00191155	0.631996
WP	0.00214435	5.85843	0.790786	1.68968	1.58789	0.0682614	0.0479063	0.000807659	0.0020548	0.475878
WP	0.00366755	2.41685	0.115232	0.268497	0.326513	0.0853083	0.214638	0.000679669	0.0023475	0.252459
WP	0.00720639	2.40016	0.260372	5.79717	6.31985	0.0632479	0.0488271	0.00143111	0.188931	0.474505
WP	0.00475253	7.59029	0.252836	9.49374	4.06001	0.0656143	0.388434	0.00169577	0.0352647	0.294303
WP	0.00432469	4.47355	0.0411595	4.12483	0.430352	0.157353	0.328801	0.00676227	0.058274	0.201605
WP	0.00568219	6.47861	0.251387	1.6791	0.595406	0.248354	0.139626	0.00226715	0.00199131	0.702356
WP	0.00435403	5.08152	0.849746	3.44473	3.77609	0.0709345	0.00346197	0.00287054	0.0121603	0.663189
WP	0.00310319	5.6551	0.160293	0.985142	0.417322	0.119505	0.00349922	0.00811363	0.0284314	0.338966
WP	0.00393614	1.44028	0.0721593	1.28415	0.90945	0.212993	0.0553551	0.00852116	0.00962115	0.745641
WP	0.00407414	2.56721	0.105288	6.65199	4.23484	0.12261	0.00269066	0.00930748	0.0160355	0.628542
WP	0.00384439	4.89985	0.19766	5.00276	2.0742	0.0409394	0.0265631	0.0141765	0.00597527	0.11857
WP	0.00313219	2.43645	0.225014	1.40796	1.32642	0.0404987	0.00442446	0.0273659	0.0615994	0.22876
WP	0.00303545	3.23951	0.336746	4.96636	4.68461	0.0355092	0.0695987	0.00448725	0.0699542	0.277571
WP	0.00414963	9.59149	0.810244	3.83272	2.84092	0.074247	0.00345115	0.00633277	0.00343896	0.294507
WP	0.00572388	5.19183	0.264979	4.68776	3.2124	0.331194	0.00689651	0.000681919	0.0317257	1.26656
WP	0.00351188	2.13689	0.22182	3.85879	4.47167	0.0894329	0.0142265	0.00236148	0.0595123	0.512766
WP	0.00630258	1.941	0.112686	5.63098	2.63317	0.101137	0.0964785	0.00609578	0.039699	0.424631
WP	0.00492108	2.16777	0.128631	0.825191	0.474638	0.133336	0.015521	0.0167857	0.0508717	0.532981
WP	0.00678986	1.85478	0.0450428	5.24614	1.8766	0.286954	0.560788	0.00275607	0.0795541	0.705323
WP	0.0028489	8.41796	0.618746	4.91258	2.26434	0.172996	0.0555276	0.00231866	0.0208047	0.766652
WP	0.00392823	2.44062	0.142971	2.53968	1.23257	0.107664	0.0912236	0.0281437	0.0507461	0.437287
WP	0.00605294	4.49167	0.216695	1.30312	0.442953	0.502714	0.0158123	0.00340028	0.045057	1.50919
WP	0.00376581	4.95507	0.24438	5.11267	2.87128	0.123678	0.139875	0.00366531	0.00819475	0.492275
WP	0.00196045	3.20717	0.312479	3.83244	3.54126	0.118872	0.00728543	0.0066707	0.0213093	0.479648
WP	0.00492992	5.50901	0.0758609	0.989878	0.231639	0.156557	0.122042	0.00485933	0.0485862	0.195391
WP	0.00451501	6.59371	0.255757	0.908096	0.6071	0.306509	0.00627445	0.00475862	0.0930674	1.04447
WP	0.00312002	6.79773	0.279567	3.8873	2.48639	0.0118232	0.0344401	0.00253141	0.0686266	0.0326818
WP	0.00179518	4.23532	0.530774	3.39671	4.30311	0.00745344	0.0432027	0.00403301	0.00521556	0.0711949
WP	0.00401349	6.90288	0.436918	2.70385	1.36696	0.238523	0.0813182	0.00393842	0.00445571	1.11224
WP	0.00670909	4.08915	0.495577	0.763245	0.406373	0.0813506	0.0401741	0.00328844	0.20471	0.50453
WP	0.00426928	4.38683	0.521218	4.51403	2.61193	0.213301	0.00360706	0.00583439	0.0178077	1.04883
WP	0.00329119	4.80712	0.440564	1.15452	0.937572	0.132584	0.00142907	0.010567	0.00732386	0.71641
WP	0.00486327	5.53091	0.472094	0.480675	0.496188	0.0162576	0.107749	2.40421e-05	0.202432	0.0570549
WP	0.00362241	6.12181	0.470841	6.24223	3.73941	0.113253	0.0223555	0.0005562	0.00989162	0.782971
WP	0.00567367	6.74888	0.514818	2.83143	1.80108	0.13439	0.0202348	0.00402576	0.0720013	1.06477
WP	0.00309933	5.9583	0.26742	7.52393	3.26353	0.0988792	0.0526092	0.0184076	0.0677704	0.191597
WP	0.00592376	8.27088	0.726611	2.13188	2.4629	0.141556	0.0849196	0.00285185	0.119194	0.981469
WP	0.00479077	5.52646	0.350373	4.16693	1.60444	0.0804779	0.0384202	0.00546728	0.0196455	0.284286
WP	0.00418188	2.43085	0.184192	4.44644	3.18743	0.0946758	0.021173	0.00590661	0.00635574	0.783179
WP	0.00547046	5.92883	0.56455	0.623224	0.586032	0.157121	0.0322094	0.00914775	0.027616	0.837689
WP	0.00386464	6.67496	0.978897	5.58284	6.19627	0.0608556	0.117977	0.00104962	0.000522257	0.454738
WP	0.00491814	2.68756	0.27674	0.176636	0.123285	0.0851925	0.0322159	0.00258073	0.0531685	0.838169
WP	0.00639697	2.33441	0.163836	6.24809	4.81257	0.374728	0.00367975	0.000874959	0.046538	2.05205
WP	0.00433974	1.79051	0.219665	4.17558	6.0615	0.149623	0.0441709	0.00278091	0.0299364	1.29423
WP	0.00568607	8.2546	0.437253	2.65478	0.913136	0.752856	0.0147304	0.00137779	0.134105	1.80731
WP	0.00291867	6.80681	0.38568	0.52508	0.568106	0.0244896	0.0754906	0.00101665	0.0179769	0.0664468
WP	0.00415373	8.14457	0.604014	3.14418	2.7668	0.0937939	0.018084	0.0161269	0.0304398	0.382551
WP	0.00493726	4.90321	0.336072	2.98354	2.62937	0.0743385	0.00992298	0.00766405	0.00193552	0.302912
WP	0.00359814	3.35952	0.367493	4.36378	3.52275	0.0426229	0.0162379	0.00297821	0.0881932	0.235025
WP	0.00384884	5.00421	0.551712	5.72595	6.00769	0.0939762	0.0849169	0.00128399	0.00109286	0.49334
WP	0.0030672	5.62593	0.414353	2.70943	2.46279	0.11664	0.00215822	0.00214748	0.200284	0.304344
WP	0.00447396	4.88499	0.609475	2.6347	2.07536	0.130616	0.120476	0.00836751	0.00464374	1.32436
WP	0.00975431	3.56402	0.178418	5.81174	2.17308	0.661244	0.358173	0.00527416	0.0824519	2.04844
WP	0.00366755	2.41685	0.115232	0.268497	0.326513	0.0853083	0.214638	0.000679669	0.0023475	0.252459
WP	0.0060433	2.84671	0.259187	2.94776	1.7666	0.191766	0.00793569	0.00746957	0.0157413	1.04802
WP	0.00313594	7.85611	0.769524	1.19396	0.914282	0.057255	0.0142023	0.00528745	0.0192012	0.3183
WP	0.00435339	2.81468	0.209342	4.11446	3.33196	0.11474	0.0341908	0.00137771	0.065534	0.626993
WP	0.00424079	5.1348	0.405621	1.21949	1.30565	0.180151	0.0529857	0.00233981	0.0553453	0.992264
WP	0.00701629	1.51123	0.116502	3.86219	3.62005	0.102103	0.081572	0.000731051	0.0958476	0.746355
WP	0.0041793	5.60765	0.550297	5.95073	5.00246	0.0401603	0.230144	0.0060674	0.059017	0.23008
WP	0.00460785	6.87882	0.784078	2.23309	2.69194	0.0146001	0.178956	0.0185523	0.0506507	0.0500796
WP	0.00725701	6.10604	0.455953	0.868233	0.941399	0.183092	0.159779	0.008488	0.00616154	1.51266
WP	0.00372746	5.69376	0.66606	0.201773	0.411299	0.168462	0.0160491	0.00147232	5.16827e-05	1.11003
WP	0.00296106	8.57122	0.0906168	6.7494	0.776376	0.166062	0.020514	0.00715405	0.00300523	0.21044
WP	0.00445742	3.34927	0.239377	7.91804	4.5595	0.0363319	0.109417	0.00395116	0.0185045	0.334569
WP	0.00697799	2.80563	0.147106	7.29608	3.77063	0.34737	0.0838598	0.00785416	0.0505418	1.21543
WP	0.00194026	7.61311	0.741118	1.29986	1.04684	0.0534804	0.000417788	0.000561022	0.000400244	0.409183
WP	0.00590144	2.19101	0.12899	4.14242	2.5988	0.0983829	0.107705	0.0106144	0.0399616	0.581979
WP	0.00405801	5.87952	0.370395	3.81395	2.02474	0.102263	0.0312928	0.00763045	0.020332	0.299738
WP	0.00480346	2.58899	0.201059	0.104534	0.221162	0.0330019	0.162613	0.00105193	0.163758	0.214835
WP	0.005139	4.74255	0.309687	3.92246	2.63109	0.0803225	0.0212638	0.0036362	0.00205364	0.307246
WP	0.00324382	2.84802	0.0676184	5.96685	1.77723	0.0161803	0.0315484	0.00331751	0.000105971	0.0120888
WP	0.00545555	3.69736	0.196649	2.85026	2.32192	0.0493257	0.00944456	0.0114651	0.0574953	0.199096
WP	0.00486145	4.17597	0.265761	1.46347	1.421	0.23617	0.076014	0.00275636	0.0199009	1.40123
WP	0.00365477	6.28386	0.340062	1.86818	0.792232	0.202657	0.219222	0.00168407	0.0489983	0.550926
WP	0.00383559	1.8261	0.151714	2.15668	2.31254	0.0754838	0.252396	0.00482789	0.0134062	0.315432
WP	0.00218224	6.49842	0.706255	7.01035	5.24341	0.0795137	0.002983	0.00228764	0.00153975	0.610256
WP	0.00483934	5.41458	0.225169	6.90661	2.35332	0.145383	0.33082	0.000347403	0.0793273	0.39829
WP	0.00320402	7.01735	0.674774	4.79889	4.04027	0.0179614	0.0821801	0.0067871	0.0131102	0.123119
WP	0.00441019	7.02623	0.371901	5.05704	1.34715	0.185994	0.0323185	0.00574173	0.235598	0.399237
WP	0.00326633	4.52748	0.401404	3.65387	2.51512	0.0388215	0.0226943	0.00163113	0.0111923	0.301176
WP	0.00493051	2.78389	0.266026	6.1225	4.73459	0.0806644	0.0813488	7.15058e-05	0.00383886	0.463043
WP	0.00434352	1.48183	0.210737	5.30858	5.79137	0.210418	0.0159098	0.00415632	0.0227839	2.88238
WP	0.00369884	8.53132	0.582954	7.42953	5.30154	0.122407	0.0452692	0.00835488	0.0461673	0.513093
WP	0.00169951	7.00501	0.724218	2.77932	2.32686	0.0378363	0.0103328	0.00041723	0.0249314	0.290386
WP	0.00514614	9.28035	0.355745	0.932725	0.549244	0.121584	0.300412	0.00527157	0.0528092	0.381356
WP	0.00652649	1.94308	0.221991	0.378962	0.441395	0.143136	0.0636318	0.00180489	0.0377598	1.51146
WP	0.00643499	8.82681	0.475919	2.72763	1.89087	0.157121	0.125449	0.00137905	0.121483	0.724577
WP	0.00360156	5.24065	0.54596	5.87673	4.50981	0.184772	0.0153037	0.00579482	0.0100445	0.905445
WP	0.00518259	4.49608	0.270287	4.8625	1.52157	0.318904	0.00808893	0.000603704	0.0926255	1.1471
WP	0.00789624	2.18772	0.106418	2.37178	1.0387	0.397768	0.0432688	0.0127171	0.0535769	1.04775
WP	0.00220619	6.13365	0.853775	4.19424	4.12378	0.0229667	0.0141054	0.00124161	0.00252385	0.177044
WP	0.00534359	6.35167	0.510264	2.10067	2.095	0.112348	0.00464983	0.0356675	0.0654675	0.421958
WP	0.00332364	5.47673	0.368146	1.48621	1.18321	0.115788	0.0170826	0.00324561	0.0730579	0.461761
WP	0.00262203	7.24384	0.338763	7.14123	4.10999	0.113046	0.0701543	0.00442415	0.00217394	0.327849
WP	0.0069858	4.35744	0.474463	4.35869	3.32967	0.0984753	0.0223146	0.00585157	0.188662	0.574109
WP	0.00391886	4.15838	0.532297	1.17227	1.00463	0.122494	0.00514158	0.00113412	0.0137146	0.709742
WP	0.00644693	7.6388	0.514514	6.38476	2.26488	0.372947	0.0299694	0.0011123	0.0854465	1.9922
WP	0.0033506	6.35445	0.659884	4.51745	3.724	0.0503892	0.00909126	0.00359878	0.050287	0.321564
WP	0.00337227	2.86692	0.132723	4.2663	1.77717	0.150112	0.0353408	0.00664876	0.0298612	0.492224
WP	0.00748923	6.56139	0.692632	3.70292	3.4533	0.211646	0.0578927	0.00750218	0.0570924	1.77491
WP	0.00674402	3.82652	0.321407	4.67087	2.42838	0.275846	0.0638704	0.0161924	0.00742009	1.14255
WP	0.00488068	4.141	0.327543	3.57713	2.40092	0.0384027	0.00505564	0.0141028	0.000815486	0.176893
WP	0.0072505	4.21478	0.328943	5.75117	3.73253	0.141855	0.00603032	0.0152571	0.283053	0.51957
WP	0.00447646	6.46749	0.464859	3.06279	2.59655	0.133444	0.0683877	0.00597873	0.0284527	1.00218
WP	0.00409124	4.59586	0.608957	1.2043	0.784302	0.06372	0.0414652	0.00821833	0.0557309	0.438637
WP	0.00286797	9.30615	0.672067	8.29466	4.59158	0.0444374	0.0104067	0.00881921	0.00369966	0.212155
WP	0.00424746	7.19927	0.662453	0.742073	0.830585	0.243949	0.0491653	0.0010323	0.00934504	1.48764
WP	0.00485688	2.83705	0.110418	7.27829	2.60209	0.177197	0.191774	0.00138752	0.058005	0.611806
WP	0.00507299	8.36753	0.606786	6.80539	5.92486	0.176283	0.00582473	0.00855912	0.0217212	0.905586
WP	0.0033997	2.8683	0.12001	5.4947	2.96436	0.184458	0.0566733	0.0103156	0.0501824	0.503274
WP	0.00859886	8.25038	0.511603	1.93478	1.14631	0.6002	0.0122847	0.0026732	0.0318169	2.20491
WP	0.00648168	8.13986	0.288291	4.11751	1.3531	0.308774	0.418475	0.00515316	9.94585e-05	0.781343
WP	0.00533408	3.75389	0.227186	5.92408	2.45611	0.214346	0.0628885	0.00224017	0.180073	0.628615
WP	0.00204929	7.51184	0.716979	1.03321	0.622582	0.0508205	0.0440681	0.000401246	7.63986e-05	0.245041
WP	0.00436281	2.32397	0.205657	5.0135	2.58937	0.0557209	0.0212558	0.00450472	0.0712501	0.218637
WP	0.00598609	9.28752	0.708424	7.93397	5.65049	0.168169	0.306891	0.00399677	0.0221544	0.683209
WP	0.00675911	7.10494	0.71763	7.76629	4.3647	0.0426408	0.0652066	0.0269584	0.162691	0.141514
WP	0.00666163	5.25979	0.285021	2.60972	1.67509	0.130566	0.0679793	0.0183641	0.0336337	0.648932
WP	0.00376536	4.12436	0.374623	3.84771	4.6653	0.023699	0.0182374	0.00151125	0.0224861	0.203843
WP	0.00333881	3.04372	0.233663	3.02604	4.19574	0.0229671	0.0354216	0.00240223	0.00195662	0.0746347
WP	0.00637937	1.57676	0.0950269	3.67044	2.80634	0.185292	0.0140001	0.00385995	0.204333	1.32761
WP	0.00284102	2.19631	0.12537	7.83211	4.03484	0.206998	0.112833	0.00289926	0.0569712	0.828246
WP	0.00200705	9.45032	1.06931	0.844706	1.19597	0.0404036	0.00267961	3.52867e-05	0.000229687	0.451359
WP	0.0053644	2.28665	0.260882	5.05929	4.50829	0.05848	0.0999941	0.0172605	0.0229557	0.289086
WP	0.00718583	2.52257	0.23942	0.168466	0.300682	0.0624017	0.287468	0.0181521	0.02901	0.416942
WP	0.00462382	1.51298	0.0698296	7.96108	5.03985	0.180153	0.00428642	0.00276692	0.00475908	0.897792
WP	0.00362681	5.50451	0.220606	3.67377	1.23058	0.0596356	0.257061	0.00012415	0.092708	0.140218
WP	0.00733903	3.72053	0.239034	3.93528	1.81938	0.291038	0.0291974	0.0159277	0.0335474	1.34373
WP	0.00588148	3.20226	0.303175	4.05971	4.71367	0.132151	0.0197604	0.00797969	0.0692572	0.94805
WP	0.00367801	4.34472	0.220806	0.94853	0.552524	0.0184398	0.0682721	0.00292552	0.0184172	0.0545895
WP	0.00261229	6.59981	0.563851	6.69131	3.93935	0.0922182	0.00381955	0.00405576	0.00881263	0.511324
WP	0.00528268	2.77228	0.225506	4.84293	3.26186	0.0701857	0.0248367	0.00517112	0.060474	0.392954
WP	0.00637136	6.9398	0.495442	5.2377	4.25028	0.0832332	0.00681617	0.00574631	0.166698	0.404908
WP	0.00684551	5.12537	0.269246	4.67674	2.5239	0.516019	0.0209007	0.0120381	0.0128532	2.0086
WP	0.00612208	6.67378	0.61497	6.26963	6.18747	0.101909	0.0857251	0.0155733	0.00792769	0.516553
WP	0.00597736	0.826095	0.0237297	7.89419	3.14287	0.107059	0.105069	0.00101598	0.0370193	0.415847
WP	0.00263786	5.4449	0.383403	4.85758	3.54847	0.261117	0.0133999	0.00177122	0.0152181	1.25867
WP	0.00382794	3.60711	0.357894	7.79018	5.01611	0.0602839	0.00293675	0.0123514	0.0273862	0.323347
WP	0.00464103	3.1683	0.440799	6.90289	5.78146	0.12366	0.0998323	0.00107526	0.0320976	0.896491
WP	0.00245536	8.89756	0.813206	5.79023	4.89812	0.0104682	0.00037808	0.00989021	0.0659698	0.0297935
WP	0.00665613	3.51674	0.33108	3.92462	3.34907	0.146854	0.143687	0.0157916	0.139469	0.60577
WP	0.0055465	3.13479	0.312932	2.74031	3.02487	0.0357189	0.01738	0.0150347	0.0696549	0.302009
WP	0.00336138	0.928985	0.0419344	2.56126	1.85259	0.118386	0.144886	0.00191581	0.011959	0.447964
WP	0.00437768	2.05437	0.231057	6.28648	5.11191	0.0435149	0.0809613	0.00377249	0.0292902	0.301403
WP	0.0114509	0.787515	0.0360695	0.132283	0.106462	0.854742	0.0506765	0.00765672	0.0110311	2.99993
WP	0.00576007	6.86814	0.498438	5.33964	3.27651	0.0455876	0.0365436	0.00290574	0.13067	0.291074
WP	0.00224504	4.5749	0.11134	7.85224	1.89498	0.0317331	0.00660952	0.000661526	0.0786415	0.0647653
WP	0.00349594	5.35613	0.39568	4.13426	1.84446	0.268039	0.132513	0.00144116	0.00705498	1.10905
WP	0.00415587	7.21838	0.42602	9.19773	6.04474	0.264741	0.0429796	0.00205083	0.037323	1.08496
WP	0.00552938	6.95737	0.467026	2.50409	1.04545	0.0386666	0.0363649	0.00341995	0.0259956	0.213487
WP	0.00426785	5.0381	0.321287	9.82093	5.0672	0.197721	0.106082	0.0249974	0.0245751	0.597492
WP	0.00607131	1.53767	0.0708846	2.29656	1.44521	0.0508475	0.0881897	0.0294906	0.0203529	0.261211
WP	0.00491675	4.05766	0.250636	5.52599	4.69207	0.0517508	0.441297	0.000687703	0.0533571	0.193528
WP	0.00433217	7.45724	0.301722	4.40046	1.81291	0.112195	0.0582658	0.000762931	0.184256	0.252384
WP	0.00277935	5.68985	0.368324	4.7487	2.44075	0.0834505	0.0214557	0.0137422	0.0117053	0.234919
WP	0.00266443	2.68942	0.132328	8.71762	6.21126	0.049694	0.0470526	0.000113791	0.00427151	0.251267
WP	0.00688903	8.04383	0.38799	4.30081	1.4566	0.217157	0.0869575	0.00373481	0.163312	0.635985
WP	0.00462498	9.27019	0.573673	4.69624	2.1153	0.255453	0.0860389	0.00414594	0.122301	0.940772
WP	0.0031752	8.80392	0.613129	6.56128	3.92594	0.0159062	0.00525216	0.00715533	0.00919621	0.0579729
WP	0.00566437	6.62024	0.97506	6.3297	9.21608	0.0981771	0.0867562	0.000594867	0.0103049	0.877099
WP	0.00463992	4.63425	0.367924	2.25294	1.229	0.110173	0.00043461	0.0052141	0.0133678	0.490055
WP	0.0048854	6.14781	0.333183	4.31192	2.88745	0.105689	0.0936828	0.00260266	0.0231464	0.495448
WP	0.0037891	1.63608	0.0833879	0.384588	0.250131	0.0733641	0.0901686	0.0103713	0.0108604	0.301111
WP	0.00325686	6.63472	0.508762	4.99506	4.90648	0.0534514	0.0434196	0.00323606	0.151562	0.303306
WP	0.00258788	9.62643	1.2293	6.95207	6.27584	0.112236	0.00381314	0.000429347	0.00171275	0.878385
WP	0.00584605	5.48273	0.528863	5.81868	5.29389	0.199619	0.016764	0.000959667	0.00306216	1.52546
WP	0.00372581	3.9539	0.586764	6.48845	5.69793	0.0606524	0.0639869	0.00553031	0.00823324	0.514098
WP	0.00518396	3.09596	0.224902	2.47539	2.122	0.177336	0.0840265	0.00192049	0.0333147	1.15035
WP	0.00392232	3.63338	0.430655	3.05879	4.73057	0.0643509	0.179803	0.00216601	0.0139941	0.397292
WP	0.00262387	5.29342	0.648146	1.96259	2.04286	0.116888	0.012318	9.66646e-05	0.150537	0.4744
WP	0.00409589	9.44588	0.316736	1.46347	0.449114	0.157761	0.00572388	0.0119915	0.00912372	0.5213
WP	0.00480101	1.60641	0.121265	2.26741	1.62718	0.10414	0.0556813	0.00556516	0.229683	0.335293
WP	0.0034801	3.46	0.218115	4.99193	2.6017	0.0766038	0.157525	0.00248538	0.00821359	0.203483
WP	0.0042986	7.36658	0.377827	5.75176	1.97622	0.265289	0.00717293	0.0030692	0.00316698	0.942599
WP	0.00326743	7.16888	0.23702	2.86591	1.98364	0.07477	0.0319262	0.00830114	0.00427383	0.193301
WP	0.00688382	6.82307	0.244664	2.51646	0.491062	0.0774963	0.216635	0.00826919	0.0889376	0.14344
WP	0.00607278	7.12224	0.360017	4.14281	2.90237	0.120582	0.0494158	0.00230511	0.107495	0.478221
WP	0.0053155	2.47408	0.128387	0.329829	0.250175	0.46632	0.0764555	0.00282116	0.0345162	1.62898
WP	0.00487501	5.87919	0.581119	1.56996	2.62614	0.175926	0.0243084	0.00059081	0.00573354	1.16382
WP	0.0025775	4.4625	0.270708	2.69629	1.3963	0.152442	0.0261406	0.00144884	0.0637844	0.659448
WP	0.00419598	3.72246	0.173843	3.39267	2.51682	0.127978	0.0305894	0.00267775	0.232182	0.425338
WP	0.00579593	3.02937	0.239706	2.75413	2.01568	0.147518	0.0705189	0.0131027	0.157235	0.803557
WP	0.00377868	6.23102	0.28501	2.73704	3.48386	0.123825	0.101539	0.00858442	0.147156	0.430185
WP	0.00216809	7.21391	0.640209	0.44706	0.442967	0.0236892	0.00835813	0.00396239	0.0241633	0.121648
WP	0.00258331	8.68937	0.542169	6.53435	4.06149	0.0818742	0.0223888	0.00107557	0.0213224	0.420041
WP	0.00591415	2.45984	0.246944	1.58956	2.77165	0.0566064	0.208204	0.000116485	0.0327579	0.384819
WP	0.00377718	6.61335	0.564261	4.17603	3.54285	0.0457078	0.0542378	0.00282793	0.00477587	0.242517
WP	0.00253367	2.93906	0.193229	2.41908	1.51593	0.258405	0.00620647	0.000374027	0.0273232	1.13175
WP	0.00345327	3.42653	0.143307	1.07941	0.831741	0.0476894	0.0113339	0.00777446	0.00451622	0.157251
WP	0.00493762	4.86759	0.197995	6.51741	2.95021	0.0787607	0.0164979	0.00999965	0.263246	0.18839
WP	0.00334941	6.3557	0.451607	6.66004	6.09278	0.0569604	0.181279	0.000340657	0.0168056	0.160518
WP	0.00636828	4.19774	0.42758	3.86208	3.04355	0.134274	0.0742076	0.00144342	0.0894855	0.82436
WP	0.00411587	3.4326	0.334484	2.01384	1.64302	0.107693	0.0420848	0.000514774	0.0801443	0.580918
WP	0.00510082	7.45461	0.53643	4.46519	4.08293	0.206155	0.020133	0.00180887	0.00137054	1.13941
WP	0.00505846	6.00115	0.429649	8.4025	7.04217	0.255329	0.00406319	0.00488908	0.0166275	1.79434
WP	0.00293075	5.82673	0.39223	1.92556	1.5739	0.0390009	0.0111543	0.00564975	0.00996227	0.184899
WP	0.00570616	5.20566	0.173247	3.73825	1.18772	0.112653	0.0924733	0.00633655	0.0640075	0.276037
WP	0.00158941	9.05477	1.0171	1.17226	0.895926	0.0450332	5.69075e-05	0.000316597	0.000232821	0.30401
WP	0.00283531	3.77427	0.491069	4.22947	2.94614	0.107101	0.00546144	0.00473743	0.00514306	0.745372
WP	0.00456609	3.38357	0.238546	6.7525	5.10507	0.0267733	0.255381	0.001716	0.0578261	0.122766
WP	0.00207555	4.65676	0.359656	4.48785	8.25513	0.198519	0.0342545	0.000122607	0.000614846	0.866605
WP	0.00265823	6.5527	0.606644	4.07615	2.75348	0.0552374	0.00478323	0.00346228	0.0149749	0.32038
WP	0.00287033	8.88405	0.910438	4.5996	4.77354	0.0706085	0.00158438	0.000977564	0.000717921	0.737461
WP	0.00379509	1.51621	0.111945	4.91686	2.91924	0.235008	0.020915	0.000699207	0.080331	1.09614
WP	0.00350952	2.86433	0.239391	0.5456	0.467655	0.0674893	0.0571033	0.00133342	0.00932097	0.345005
WP	0.00381707	2.3462	0.34262	2.36265	2.33731	0.0579577	0.0364405	0.00301095	0.0761273	0.449849
WP	0.00765441	1.48552	0.109432	3.47029	3.35649	0.208205	0.0144373	0.00278248	0.0289545	1.47871
WP	0.00464125	7.4468	0.161362	2.48572	0.885935	0.276659	0.49735	0.0119924	0.0110346	0.370974
WP	0.00419445	3.00393	0.164583	1.36319	0.751594	0.239754	0.056774	0.00459795	0.0159043	0.804908
WP	0.00349545	1.40997	0.115259	2.96946	2.15187	0.00663912	0.0668731	0.008825	0.0596085	0.0272803
WP	0.00440767	5.74707	0.35824	4.12268	4.77372	0.209287	0.0119076	0.00128525	0.0301956	1.1904
WP	0.00509385	3.79385	0.452062	3.12725	3.94234	0.157278	0.109012	0.00258889	0.0533427	1.03329
WP	0.00467891	6.06484	0.389635	4.54429	2.03228	0.158465	0.00894684	0.0191612	0.00561486	0.560119
WP	0.00236721	3.33198	0.311995	5.07198	2.87049	0.175108	0.0337941	0.00012652	0.00859042	0.63501
WP	0.00514908	4.20743	0.263023	1.38957	0.348743	0.0732504	0.237235	0.00101886	0.0287201	0.186369
WP	0.00381509	4.94361	0.237621	1.08601	0.704584	0.0961167	0.185283	0.00344896	0.0048784	0.343548
WP	0.00250798	8.93237	0.645711	4.8334	3.95066	0.183442	0.00630083	0.00102516	0.000313283	0.933215
WP	0.00156587	1.82159	0.170187	2.85858	2.12818	0.0763657	0.0113323	0.0128869	0.0134049	0.531274
WP	0.00695804	2.44069	0.26653	8.05319	6.08652	0.186552	0.070152	0.000824465	0.00114146	1.71593
WP	0.00375547	5.67534	0.19015	3.25092	0.836439	0.065599	0.0629572	0.000795053	0.0969082	0.167106
WP	0.0046644	5.5069	0.756676	0.40759	0.256561	0.105812	0.00425453	0.00453009	0.0352673	0.612652
WP	0.00440941	6.87786	0.568615	2.12889	1.77728	0.0917397	0.0594893	0.000309019	0.0675383	0.420191
WP	0.0044693	4.61233	0.591769	4.29508	5.50269	0.0358911	0.0368461	0.000194926	0.229811	0.258267
WP	0.00744806	3.2856	0.595747	6.35985	3.59794	0.173045	0.28305	0.0138994	0.0166417	0.883443
WP	0.00699758	2.78254	0.211817	2.69969	1.26443	0.246438	0.0800768	0.00766989	0.00318912	0.965275
WP	0.00676068	8.53308	0.885323	0.535446	0.482281	0.239191	0.165195	0.00148782	0.0207891	1.29514
WP	0.00567757	5.10965	0.50264	4.84438	3.72546	0.170699	0.0221946	0.0016134	0.0326064	1.0969
WP	0.00361775	2.6012	0.233375	2.87867	2.51856	0.0616392	0.0252785	0.00109821	0.0349464	0.506204
WP	0.00343628	5.7407	0.283381	3.63881	2.32267	0.127243	0.0178154	0.000299553	0.00697196	0.45941
WP	0.00633222	5.87916	0.658041	1.31065	1.36558	0.137131	0.0322121	0.00611126	0.00248619	1.05989
WP	0.00475314	4.5849	0.702525	4.30937	2.91584	0.0688887	0.123739	0.00176792	0.0398696	0.360909
WP	0.00557252	6.46554	0.58005	4.71651	4.7748	0.137943	0.141391	0.00599159	0.0593829	0.799987
WP	0.00387717	2.87118	0.348253	4.4162	3.87463	0.0840665	0.0092697	0.00532558	0.0163538	0.620462
WP	0.00467533	7.22436	0.385316	7.64274	3.28669	0.0898884	0.107578	0.00229277	0.0437143	0.351562
WP	0.00837613	3.24646	0.0787553	7.14639	1.74587	0.213919	0.92679	0.00918686	0.0258638	0.367131
WP	0.00454483	6.39694	0.339812	4.54429	2.03228	0.135997	0.00658987	0.0191612	0.0568506	0.406607
WP	0.00478469	1.05612	0.0828434	6.4468	7.21374	0.209952	0.0657953	0.00140372	0.0536864	1.26538
WP	0.00542085	8.6081	0.579363	5.40665	7.59103	0.261974	0.114207	0.00147506	0.00851616	0.95663
WP	0.00198595	3.20617	0.335857	3.80657	4.47513	0.02417	0.00108837	0.0145951	0.0029986	0.0937177
WP	0.00388875	1.37257	0.0165457	2.75993	1.36203	0.193001	0.0226038	0.00984351	0.0106998	0.360201
WP	0.00592334	2.57237	0.197221	3.71943	3.35896	0.379488	0.0810628	0.00217199	0.00160398	1.95271
WP	0.00912328	1.4578	0.122045	5.81366	2.26432	0.499531	0.0565937	7.61867e-05	0.322409	1.44057
WP	0.0035837	3.49937	0.224156	4.9256	3.93616	0.0611539	0.125295	0.000544976	0.00397004	0.382823
WP	0.00347359	4.87892	0.435222	6.85198	4.69241	0.0497272	0.018404	0.00302514	0.00850867	0.266068
WP	0.00247895	6.85132	0.669717	3.73074	2.76254	0.123001	0.00957881	0.0064119	0.0191405	0.687664
WP	0.00733457	1.34773	0.0348588	1.66353	0.681254	0.242059	0.432533	0.00149135	0.0188575	0.530478
WP	0.00449082	6.29795	0.437425	3.904	3.78531	0.22974	0.0826563	0.000300657	0.033382	0.969208
WP	0.00345227	5.81318	0.267882	6.00981	2.29812	0.211734	0.121808	0.000494267	0.000701555	1.0959
WP	0.00377622	5.81719	0.309173	5.20707	2.09749	0.159883	0.0335631	0.00132244	0.0983215	0.454272
WP	0.00451648	5.6821	0.472551	6.51403	3.79126	0.0505533	0.000399735	0.0142448	0.070912	0.218687
WP	0.00433348	8.20276	0.671146	2.34728	1.73001	0.0638381	0.0524124	0.00819415	0.0196813	0.274914
WP	0.00581616	5.0837	0.425805	3.43118	3.37578	0.137628	0.031031	0.0253949	0.0416015	1.0056
WP	0.00389588	1.76049	0.0961482	4.96979	4.54814	0.0661624	0.0208642	0.0118641	0.027418	0.464034
WP	0.00300204	5.03042	0.654885	1.91171	2.07018	0.0957416	0.106525	0.0013191	0.000891402	0.527792
WP	0.00543804	2.29698	0.282718	3.6527	2.43036	0.0605467	0.145734	0.00104885	0.0302281	0.314216
WP	0.00645003	3.23906	0.238023	1.07255	0.894875	0.214712	0.135094	0.0028315	0.0660359	1.75709
WP	0.00690564	5.60146	0.399844	4.55323	2.9499	0.386651	0.0484151	0.0154454	0.0220472	1.42659
WP	0.00669987	0.773928	0.0289943	0.485795	0.318547	0.0547241	0.109886	0.0186726	0.19321	0.202017
WP	0.00388976	2.37166	0.106904	2.98293	1.47911	0.158696	0.427499	0.00486509	0.00107357	0.61007
WP	0.00523258	5.96016	0.341482	0.919891	0.978034	0.207625	0.158512	0.00481336	0.0898087	0.52938
WP	0.00441046	1.93062	0.106659	3.36411	4.04444	0.0514341	0.0854659	0.00913665	0.0446251	0.305188
WP	0.00810865	3.51495	0.228552	3.83807	1.9217	0.078508	0.223382	0.00662047	0.192512	0.440122
WP	0.00465019	2.7161	0.171823	8.16354	3.67904	0.118556	0.0310442	0.00500339	0.111949	0.43172
WP	0.00707989	4.88093	0.463568	2.83027	2.44881	0.159446	0.00685672	0.0114624	0.0694007	1.15756
WP	0.00365495	5.43595	0.338671	4.37289	1.36788	0.198538	0.0693728	0.00607902	0.121261	0.662148
WP	0.00820938	4.3693	0.28887	2.14409	1.57969	0.133904	0.36892	0.0109272	0.0178792	0.600083
WP	0.0105336	6.79979	0.374991	6.3246	1.74077	0.687153	0.13457	0.00330307	0.142832	1.53647
WP	0.00284058	2.53976	0.340676	5.60331	5.53365	0.0157181	0.0167308	0.00311199	0.00152948	0.106018
WP	0.0066829	3.82532	0.265387	8.26614	3.51499	0.192988	0.109929	0.000710972	0.103063	1.00282
WP	0.00517921	6.79472	0.408381	3.52408	2.73433	0.0574228	0.155144	0.00656033	0.00760186	0.377877
WP	0.00324012	1.63105	0.180776	2.58922	3.29634	0.0748226	0.00247836	0.00183137	0.100291	0.582258
WP	0.00358702	3.36769	0.304563	0.82813	0.761534	0.0485551	0.00262484	0.00764411	0.100435	0.273555
WP	0.00410096	4.37371	0.304968	0.190596	0.642088	0.26792	0.0217668	0.00322712	0.0836386	1.2478
WP	0.0030516	7.91171	0.292221	0.171429	0.347713	0.0824771	0.296436	0.0180181	0.0158677	0.225358
WP	0.00341321	5.68948	0.350195	4.47938	3.07337	0.097323	0.00918599	0.00931331	0.031282	0.295066
WP	0.00311582	2.9343	0.330641	3.6533	3.73765	0.0750501	0.0574487	0.00437806	0.00156923	0.497478
WP	0.00209788	4.73655	0.482207	0.261423	0.501896	0.0400741	0.000455275	0.000363717	0.000912757	0.292584
WP	0.00477645	1.33245	0.148234	7.34153	5.79291	0.0638597	0.0458786	0.00349844	0.0117796	0.458148
WP	0.00285521	4.99694	0.0293994	0.379178	0.148771	0.0951608	0.297254	0.00794779	0.00295183	0.0618739
WP	0.00528053	2.83574	0.254323	2.71585	3.28761	0.122103	0.00240252	0.00301517	0.257424	0.518176
WP	0.00208829	6.88717	0.528866	7.42865	5.79824	0.0917709	0.0588341	0.00314626	0.0447644	0.398623
WP	0.00323231	4.35646	0.660055	3.13921	5.51076	0.0511218	0.0547335	0.00407171	0.0237108	0.376872
WP	0.00647278	8.38653	0.411253	1.42975	0.57682	0.0465577	0.0478104	0.0162091	0.0172473	0.350475
WP	0.00609647	2.05103	0.0565718	7.23875	2.14756	0.464084	0.169377	0.00463424	0.0650232	0.911319
WP	0.00330102	3.32805	0.207257	4.83003	2.84704	0.088896	0.11423	0.000782832	0.0677301	0.286961
WP	0.00521277	8.74767	0.829764	4.74441	2.50398	0.0638212	0.181244	0.00270987	0.00660077	0.348491
WP	0.00340336	0.76411	0.045148	3.72321	3.02645	0.13531	0.0039822	0.00422463	0.0476023	0.655843
WP	0.00231096	5.5309	0.496855	4.37126	3.89408	0.0209763	0.0239152	0.000569528	0.0862682	0.0636663
WP	0.00379776	3.32735	0.310552	3.85976	2.6404	0.182611	0.00900456	0.00165689	0.0302069	0.865409
WP	0.00253004	4.78187	0.583205	6.75219	6.43291	0.0503257	0.0888855	0.0032465	0.000548939	0.26978
WP	0.00618721	0.994334	0.0896743	1.26947	1.10602	0.0384127	0.013211	0.00701143	0.176182	0.350203
WP	0.00460066	3.7549	0.478216	3.25081	3.65175	0.0541297	0.052797	0.00448417	0.0207849	0.477855
WP	0.0013341	4.71972	0.797763	6.66883	8.81185	0.0992059	0.000448328	0.000540578	0.000486721	0.791806
WP	0.00599538	3.84792	0.589487	2.50704	2.44212	0.130947	0.0165682	0.00632327	0.0603017	0.931692
WP	0.00373284	3.21571	0.150925	4.83966	3.14499	0.0606864	0.00324351	0.00067976	0.00417545	0.239641
WP	0.00155366	5.0277	0.7587	3.03597	5.47322	0.0531345	0.00052022	0.00112809	0.000762517	0.632765
WP	0.00485131	6.42226	0.275216	6.0081	2.06821	0.164224	0.0798234	0.00596121	0.108678	0.402067
WP	0.00480387	2.27808	0.126053	1.11337	0.935001	0.0554125	0.077539	0.021754	0.0311426	0.275113
WP	0.00475712	3.93799	0.386407	3.66311	2.83777	0.112298	0.00137964	0.00365052	0.0499529	0.758122
WP	0.00808448	0.784874	0.0128134	0.224734	0.0900613	0.718543	0.154008	0.00858184	0.000690941	1.5752
WP	0.00842089	7.72214	0.633522	2.16015	1.37747	0.161042	0.341333	0.0073785	0.1477	0.628879
WP	0.00533912	4.10881	0.393923	4.8053	7.73918	0.0255643	0.0600718	0.00341507	0.0562292	0.148724
WP	0.00273007	7.67109	0.827324	3.77253	2.96077	0.0880413	0.00362894	0.0019259	0.0067746	0.465376
WP	0.00176421	8.70059	0.799459	7.842	7.38463	0.0529332	0.00060769	0.000809379	0.000921242	0.243004
WP	0.00300043	4.69419	0.565159	5.83231	5.84459	0.0615621	0.0106447	0.000684023	0.0309719	0.409636
WP	0.00539756	6.56391	0.613332	4.92677	6.03512	0.179947	0.017471	0.00222923	0.0505854	1.35317
WP	0.00174027	7.7741	0.794367	0.865477	0.749966	0.0471379	0.000614889	0.000449632	0.000190331	0.286793
WP	0.00498441	6.761	0.766218	3.19351	2.53214	0.131371	0.18132	0.00710086	0.039158	1.22832
WP	0.00614383	1.1938	0.0511259	4.84299	2.96709	0.0912056	0.00146716	0.0218496	0.0528188	0.331743
WP	0.00370843	2.71665	0.344494	3.15512	4.04098	0.0955546	0.0296765	0.000935289	0.000586324	0.696219
WP	0.00485394	4.43904	0.474011	1.54569	2.30341	0.0306995	0.0111232	0.0190942	0.0538604	0.188137
WP	0.00673746	3.76924	0.333999	3.28632	3.8761	0.0900231	0.051662	0.00350379	0.0278425	0.635843
WP	0.00312075	3.55921	0.485412	4.41859	5.02656	0.0737801	0.0471282	0.0068577	0.0608726	0.514913
WP	0.00168116	9.68389	0.719771	6.00054	3.96381	0.0378329	0.000535771	0.000234779	0.000229425	0.19625
WP	0.00601906	4.39105	0.456207	2.69893	3.15037	0.13749	0.135317	0.00279368	0.00463239	1.06796
WP	0.00945115	8.58877	0.322018	1.55179	0.623504	0.0529993	0.513649	0.00575427	0.402725	0.166455
WP	0.00694505	5.29029	0.485617	7.4497	6.08707	0.0594636	0.164034	0.000328231	0.0140525	0.380029
WP	0.00300563	4.77625	0.393304	2.48184	2.04897	0.0537021	0.029969	0.0040216	0.000118271	0.337264
WP	0.0035914	4.16913	0.288108	2.24634	1.41964	0.143554	0.0191189	0.00585561	0.0767154	0.603054
WP	0.00466104	6.30553	0.300705	3.50688	1.86703	0.179575	0.0598193	0.00843081	0.0027713	0.651447
WP	0.00568139	3.96646	0.514471	3.1085	3.46851	0.0690992	0.0624485	0.00224196	0.0327197	0.749237
WP	0.00381716	6.71836	0.56654	2.41448	1.37501	0.0962095	0.0915108	0.0063522	0.00101561	0.546737
WP	0.00364125	2.31213	0.179401	6.28172	5.30959	0.31108	0.0059646	0.00125019	0.048318	1.92619
WP	0.00216887	3.42863	0.222987	6.75219	6.85041	0.0606167	0.0815292	0.00294264	0.000689927	0.205966
WP	0.00170953	7.31054	0.643902	4.50302	5.77917	0.0684139	0.0198747	0.000505679	0.0492296	0.306228
WP	0.00743803	7.35368	0.392425	3.7991	1.43232	0.165504	0.36423	0.0247347	0.0135093	0.47411
WP	0.00180896	7.21906	0.432886	4.00905	3.42822	0.0420824	0.00640683	0.00467068	0.00665993	0.128001
WP	0.00330537	2.26905	0.156594	4.48055	2.24368	0.14819	0.013598	0.00113604	0.00959672	0.725046
WP	0.00337878	6.54853	0.339491	4.58567	1.84218	0.18591	0.121979	0.00262433	0.00685843	0.536743
WP	0.00300037	3.5871	0.275602	8.29383	3.52053	0.173967	0.117447	0.00502384	0.0146518	0.924201
WP	0.00677719	1.13362	0.0619247	3.6215	1.7724	0.0380703	0.15753	0.00352088	0.0803165	0.111932
WP	0.00405496	7.13017	0.401941	3.36626	2.0335	0.086644	0.00918599	0.00581522	0.0108586	0.325023
WP	0.00657449	2.01927	0.058414	4.32596	1.50556	0.209533	0.0231678	0.00571494	0.0780608	0.534752
WP	0.00233319	7.15406	0.671411	1.37165	1.09775	0.0484764	0.0387545	0.000713001	0.00121644	0.212655
WP	0.00614031	7.86659	0.425041	3.98916	2.2344	0.316228	0.21604	0.00670342	0.00746341	0.77536
WP	0.00454618	8.1827	0.613713	4.92436	4.02	0.0837602	0.0936267	0.00518975	0.0954828	0.31027
WP	0.00495591	2.97833	0.313311	4.47123	3.99312	0.113412	0.00123385	0.00637541	0.140187	0.6039
WP	0.00323746	6.35338	0.501608	1.45911	0.983758	0.108014	0.00246137	0.00492137	0.0014578	0.553892
WP	0.004073	2.75831	0.239823	1.89353	1.39789	0.0770881	0.00727883	0.00176652	0.309316	0.261727
WP	0.00489158	4.82758	0.524074	6.80342	5.21331	0.0730194	0.00136937	0.00170595	0.0872939	0.807378
WP	0.00487897	4.06678	0.354799	1.89599	1.68289	0.0694878	0.359531	0.00382705	0.0102798	0.32659
WP	0.00392818	1.52747	0.103135	2.00313	1.21717	0.248307	0.020099	0.00370601	0.0341631	0.923762
WP	0.00632587	5.96168	0.652399	4.05479	3.6499	0.0666075	0.0496505	0.0055171	0.134208	0.37138
WP	0.00520985	1.98806	0.101405	2.97792	1.65773	0.043852	0.0269141	0.00846917	0.0686439	0.276298
WP	0.00478214	4.80298	0.275696	7.9177	3.08758	0.0260327	0.154708	0.00440897	0.012604	0.0828547
WP	0.00465019	2.7161	0.171823	8.16354	3.67904	0.118556	0.0310442	0.00500339	0.111949	0.43172
WP	0.0037479	9.08268	0.276066	7.19824	1.40613	0.0969529	0.0874674	0.000326582	0.0398936	0.215321
WP	0.00520736	5.67395	0.648724	0.278387	0.381016	0.0537902	0.102254	0.000594636	0.040918	0.543865
WP	0.00274721	1.79525	0.23191	1.83628	2.106	0.0704588	0.0605527	0.00372524	0.0170436	0.506965
WP	0.00508086	3.73086	0.389401	2.39633	2.35304	0.107128	0.01302	0.000473391	0.0641158	0.647767
WP	0.00388358	4.3823	0.344973	6.24784	6.1045	0.0506914	0.00229485	0.00103556	0.153232	0.385749
WP	0.00535567	2.0125	0.205508	2.54528	1.69809	0.242704	0.0162897	0.00228339	0.0178533	1.26994
WP	0.00433396	4.10089	0.120302	5.88985	1.63105	0.120181	0.00822401	0.00901028	0.0766313	0.181487
WP	0.00226755	3.26849	0.354882	0.627173	0.587771	0.0576316	0.0093147	0.000394914	0.0491853	0.327693
WP	0.00522664	3.62895	0.350645	4.03841	2.66173	0.0433112	0.0122343	0.0141113	0.11953	0.302625
WP	0.00465764	6.21734	0.440576	2.24198	1.58064	0.357397	0.0873709	0.00949143	0.0388198	1.73287
WP	0.00233227	8.94389	0.547459	6.05023	2.97983	0.182248	0.00225407	0.00165065	0.00526678	0.654762
WP	0.00582859	2.55333	0.104542	2.82273	1.70324	0.231216	0.0174612	0.0123756	0.0465808	0.732231
WP	0.00573243	3.21109	0.35835	3.04283	2.87753	0.0353048	0.100306	0.0171446	0.0614879	0.201338
WP	0.00272074	4.39692	0.452525	2.93617	3.55133	0.0884265	0.000639816	0.00819361	0.0480955	0.420755
WP	0.00202788	4.09029	0.484654	3.20758	3.31629	0.0123052	0.0387592	0.000580296	0.0453244	0.154067
WP	0.00610714	8.43924	0.688481	4.67281	2.61594	0.174436	0.15841	0.0235907	0.0175104	0.61723
WP	0.00178296	3.81578	0.224667	2.44728	1.62468	0.0181577	0.0029244	0.0015326	0.0036079	0.0566648
WP	0.00484262	5.5983	0.296145	2.00118	0.842163	0.0897469	0.00488828	0.0118398	0.00342702	0.382632
WP	0.00395295	3.42621	0.366996	4.24031	4.6699	0.0521364	0.0643851	0.0135271	0.0524257	0.271556
WP	0.00613142	2.2174	0.141031	8.1764	5.41089	0.145182	0.0225448	0.00963099	0.00746225	0.921201
WP	0.00433485	9.06669	0.984261	1.08453	2.49758	0.0221894	0.0424924	3.56402e-05	0.0025207	0.152985
WP	0.00374822	3.77219	0.406232	1.79436	3.58759	0.0461895	0.10842	0.00268481	0.00890056	0.420168
WP	0.00568605	2.06649	0.161139	6.16638	4.33267	0.0820847	0.0565209	0.0102182	0.0414996	0.444295
WP	0.00262328	3.43967	0.30875	0.366528	0.737152	0.0498556	0.00481936	0.00273914	0.079269	0.260016
WP	0.00138311	1.60783	0.148055	7.86475	4.93399	0.0127698	0.0120397	0.00220061	0.0060825	0.075543
WP	0.00539058	4.46987	0.261559	7.61531	3.84935	0.311953	0.0887376	0.00550826	0.00686309	1.59497
WP	0.00606395	3.92021	0.295308	2.73889	1.73004	0.197963	0.00793569	0.00997316	0.0106927	1.30459
WP	0.00389945	8.10603	0.303433	5.89369	1.70569	0.169993	0.0198741	0.00527867	0.0127318	0.482759
WP	0.00511902	6.90194	0.115405	6.96336	1.68122	0.351935	0.127222	0.0152871	0.128493	0.402298
WP	0.00695851	6.84842	0.659965	5.45686	4.12251	0.0248274	0.35127	0.00765173	0.0110107	0.15801
WP	0.00476175	7.97295	0.267532	5.08714	2.33571	0.226847	0.018416	0.0036243	0.00532752	0.572945
WP	0.0038703	5.78999	0.306779	7.11117	3.34906	0.146874	0.012391	0.0115201	0.00327908	0.781336
WP	0.00403701	4.55743	0.229291	4.22468	2.73843	0.11743	0.155584	0.00334245	0.00852753	0.567029
WP	0.00333664	3.02386	0.300938	0.609267	0.377109	0.106526	0.0132429	0.00533743	0.0525995	0.501583
WP	0.00415391	4.02939	0.301001	4.1922	3.19412	0.0538258	0.043483	0.0120487	0.0163748	0.284883
WP	0.00466377	2.85216	0.210616	2.96785	2.92545	0.0876766	0.0172403	0.000541799	0.0107638	0.763765
WP	0.00602592	3.48724	0.302637	5.25935	3.9539	0.096919	0.0861874	0.00574003	0.103033	0.483473
WP	0.00451115	5.31542	0.370513	6.2198	3.67104	0.100836	0.0101426	0.00239923	0.0277041	0.502008
WP	0.00566143	3.2605	0.19896	1.83529	1.29832	0.117072	0.0234108	0.00508877	0.0870644	0.591966
WP	0.00324644	2.93776	0.213829	1.91813	2.5975	0.0338288	0.0786556	0.000979392	0.0345224	0.184514
WP	0.00733457	1.34773	0.0348588	1.66353	0.681254	0.242059	0.432533	0.00149135	0.0188575	0.530478
WP	0.00417983	5.46278	0.519859	2.9135	1.05086	0.0598298	0.0846586	0.00674148	0.0810878	0.212303
WP	0.00675434	4.03057	0.182643	4.08875	1.81935	0.545915	0.0362936	0.0182294	0.0123214	1.75921
WP	0.00514125	3.37637	0.345428	4.03863	2.43813	0.0201437	0.0443128	0.00693085	0.034444	0.117646
WP	0.00362667	9.75784	0.584286	2.66307	1.89422	0.0325227	0.00235082	0.00536278	0.0106596	0.150156
WP	0.00480364	2.58292	0.353442	1.58032	1.30247	0.0698574	0.0372655	0.00196151	0.00115943	0.484073
WP	0.00416325	4.0227	0.308079	5.13479	4.04609	0.0687882	0.0685951	0.00373808	0.17271	0.32388
WP	0.00145627	3.95107	0.400008	3.34899	1.9673	0.00741931	0.0119993	0.00505253	0.0327339	0.0106228
WP	0.00653698	2.24007	0.171608	2.42946	1.79531	0.244578	0.0505694	0.000203481	0.02704	1.1904
WP	0.00349594	5.35613	0.39568	4.13426	1.84446	0.268039	0.132513	0.00144116	0.00705498	1.10905
WP	0.00273315	4.31702	0.523148	2.99947	4.61083	0.05047	0.0521183	0.00408919	0.0348564	0.39449
WP	0.00231868	4.9589	0.706118	2.02713	4.55749	0.0513337	0.0187206	0.0042918	0.00660332	0.382661
WP	0.00789371	1.05639	0.0382938	2.77292	1.55588	0.628965	0.0553248	0.000670589	0.0257914	2.6819
WP	0.00687995	6.2914	0.365265	5.27658	2.27435	0.144363	0.243903	0.010532	0.0398497	0.578276
WP	0.00335498	3.94164	0.222468	3.8256	1.66894	0.33389	0.0164501	0.00137214	0.0214422	1.20053
WP	0.00413137	4.93932	0.310188	5.70203	2.71631	0.0679917	0.0293664	0.00665504	0.0234373	0.268602
WP	0.00329729	7.74676	0.497392	2.39074	2.06708	0.0632176	0.102409	0.0040332	0.001319	0.317376
WP	0.00288582	4.60739	0.539381	3.27761	4.24861	0.0349785	0.0674198	0.00122001	0.000560196	0.252778
WP	0.00499885	2.1023	0.180756	0.746852	1.55468	0.110127	0.110743	0.0153316	0.0145462	0.7688
WP	0.00185394	4.37758	0.30956	3.82808	3.10647	0.0812386	0.00329219	0.000325752	5.19375e-05	0.342265
WP	0.00471943	1.76052	0.197541	4.73443	3.30815	0.0315203	0.0723342	0.00638731	0.0840802	0.195602
WP	0.0072087	6.03645	0.366532	2.96458	1.55758	0.12697	0.216171	0.00170287	0.0321159	0.64412
WP	0.00406421	5.67868	0.496498	1.85356	1.53281	0.0714623	0.0940857	0.0124032	0.0097505	0.452914
WP	0.00473034	7.47726	0.647899	0.285192	0.294397	0.0691576	0.203323	0.00522472	0.00114905	0.271138
WP	0.00239005	6.62742	0.490123	2.04698	1.06106	0.0430301	0.00797463	0.00149784	0.00651202	0.257906
WP	0.00550502	3.78135	0.280053	7.38541	5.89838	0.0263352	0.0658241	0.00732828	0.145846	0.135399
WP	0.00482162	7.5185	0.50709	2.88765	1.45611	0.147034	0.0916075	0.00148812	0.0684012	0.650968
WP	0.00245352	1.50464	0.125706	2.18575	2.82916	0.10775	0.0129326	0.00325178	0.0434059	0.578662
WP	0.0029144	1.92583	0.294035	3.72671	3.22261	0.025618	0.0947376	0.000211166	0.0668846	0.175159
WP	0.00369884	8.53132	0.582954	7.42953	5.30154	0.122407	0.0452692	0.00835488	0.0461673	0.513093
WP	0.0055686	2.28179	0.201572	6.40408	3.93726	0.371108	0.0265975	0.00808045	0.00140615	2.63237
WP	0.00374504	6.66523	0.440146	1.25783	0.746141	0.113704	0.0533246	0.0108229	0.00734117	0.512592
WP	0.00283924	2.13976	0.430007	8.46512	6.34111	0.0570914	0.0130116	0.00656777	0.0152797	0.34117
WP	0.00407999	4.89503	0.692257	4.395	4.00028	0.0778424	0.0391288	0.00365188	0.151958	0.422796
WP	0.00492995	4.76329	0.442632	5.80133	2.63147	0.0911874	0.0270505	0.00166733	0.02354	0.397942
WP	0.00444873	4.71262	0.58814	3.57335	3.55311	0.045434	0.00363248	0.00271866	0.0848854	0.564372
WP	0.00685109	4.42055	0.174383	1.65638	0.818286	0.243159	0.190618	0.00573287	0.100427	0.951838
WP	0.00451411	4.42738	0.417526	4.86535	4.12971	0.0630051	0.0231422	0.00633941	0.00990654	0.499113
WP	0.00319599	3.5777	0.379345	3.06098	1.89724	0.0887255	0.0036366	0.0211038	0.0169644	0.474686
WP	0.00256073	4.48355	0.285748	4.26666	2.99167	0.0889504	0.113915	0.00332695	2.47422e-05	0.480637
WP	0.00745478	3.4898	0.188408	8.0314	3.07781	0.513399	0.519588	0.00440928	0.043341	1.3578
WP	0.00221906	8.14503	0.54439	4.44035	3.11992	0.173852	0.0178816	0.000883796	0.0223961	0.666017
WP	0.00498573	8.17791	1.11401	3.79603	3.79396	0.0546772	0.0529319	0.00430677	0.153619	0.224173
WP	0.00586992	3.21644	0.245853	5.2985	3.39313	0.164258	0.0469854	0.0137514	0.0241272	0.987303
WP	0.00369642	7.79239	0.466882	3.98219	3.52394	0.236786	0.00396477	0.00608122	0.0495042	1.39686
WP	0.00296606	4.32212	0.403763	2.13382	1.42077	0.0346933	0.0773413	0.00204621	0.0110107	0.227284
WP	0.00531266	6.08981	0.22603	3.73133	2.0845	0.00638751	0.323706	0.00478075	0.050112	0.00733283
WP	0.00396727	6.10541	0.458969	2.27424	2.1122	0.0135941	0.0609717	0.00388383	0.128559	0.0552926
WP	0.00574693	2.92757	0.188634	0.93255	0.710303	0.409008	0.0196771	0.00176379	0.0586201	1.39818
WP	0.00267575	4.12301	0.508755	2.2831	2.60817	0.013648	0.0382743	0.00871155	0.0719586	0.0881649
WP	0.00727118	4.40586	0.447283	5.86357	6.81799	0.0718656	0.0355026	0.0226786	0.0638235	0.46192
WP	0.00349522	4.60949	0.290772	0.226706	0.491831	0.110047	0.151825	0.0152228	0.115949	0.451391
WP	0.0085319	1.45841	0.102937	5.63953	3.82385	0.265491	0.0426045	0.00777366	0.178792	0.910633
WP	0.00464216	2.67411	0.174816	2.75444	1.52648	0.0599307	0.00737961	0.00339322	0.0103214	0.524216
WP	0.00302066	7.81891	0.498971	5.14739	2.94127	0.0859679	0.0232671	0.000776883	0.0823223	0.33865
WP	0.00350292	8.04117	0.43371	6.29469	3.65045	0.0552574	0.063966	0.000189386	0.0380924	0.256767
WP	0.00447001	6.74132	0.651855	0.84573	1.09708	0.0521814	0.00667933	0.00303565	0.0935956	0.365692
WP	0.0045097	2.36013	0.334804	3.30911	2.96255	0.065956	0.035576	0.00124886	0.103648	0.365177
WP	0.00415213	8.25698	0.696623	4.26074	3.71106	0.152699	0.0913743	0.00228914	0.031322	0.974657
WP	0.00215234	6.51157	0.488572	7.26423	4.84312	0.0367585	0.00157314	0.00112012	0.000960183	0.223599
WP	0.00292455	8.24822	0.47465	4.33415	2.04139	0.114089	0.104893	0.0036671	0.000684342	0.353514
WP	0.00421954	2.93448	0.198194	7.58376	5.65361	0.0915072	0.0507433	0.0147098	0.0287453	0.430636
WP	0.00598068	5.60678	0.476082	5.10802	3.82524	0.301809	0.010318	0.000862761	0.0432211	1.53023
WP	0.00460456	1.67587	0.257104	3.89101	3.52407	0.0851397	0.00537992	0.00225887	0.00916439	0.938916
WP	0.00405951	7.22458	0.689816	5.42348	4.00058	0.0403723	0.0297841	0.00285891	0.026811	0.270621
WP	0.00739686	2.40667	0.216906	2.13474	1.09143	0.262333	0.23032	0.00885879	0.0130259	1.21648
WP	0.00478852	2.71845	0.257487	0.597734	0.448239	0.153195	0.0215418	0.00287834	0.0254181	1.45024
WP	0.0053155	2.47408	0.128387	0.329829	0.250175	0.46632	0.0764555	0.00282116	0.0345162	1.62898
WP	0.00501594	1.93574	0.175877	0.727839	0.412643	0.241025	0.00770242	0.00235972	0.0471392	1.23132
WP	0.00375862	2.7029	0.247907	3.25538	2.72748	0.113336	0.0957349	0.00018649	0.015536	0.568671
WP	0.00574709	2.54868	0.0757565	5.18649	4.54535	0.0223769	0.303677	0.000866027	0.142465	0.0353872
WP	0.0037044	5.13628	0.318073	1.47291	0.795586	0.0924354	0.0380733	0.00587464	0.124035	0.288735
WP	0.006532	4.04357	0.46024	4.8281	4.35507	0.0741856	0.130284	0.00318173	0.014636	0.478082
WP	0.0051742	4.27066	0.336587	3.04372	2.60598	0.142692	0.0174051	0.00850264	0.0121575	0.668009
WP	0.00507507	1.24918	0.0851901	1.39862	0.87382	0.0551587	0.0597611	0.000557628	0.108894	0.374284
WP	0.00802398	4.30918	0.398431	5.06294	5.80635	0.274491	0.234734	0.000743635	0.0277764	1.25033
WP	0.0042251	6.45297	0.633271	7.40813	7.13635	0.123008	0.0102445	0.00162925	0.0806942	0.692869
WP	0.00634646	5.3019	0.365552	2.89278	1.7432	0.127196	0.0536248	0.000905356	0.0538654	0.752202
WP	0.0048501	5.55722	0.295984	7.47878	3.51916	0.341854	0.00893771	0.00354308	0.0206688	1.05602
WP	0.0025028	6.59517	0.351915	0.832209	0.405028	0.0705941	0.0344839	0.00394097	0.0161431	0.248729
WP	0.00254825	5.79907	0.422021	4.35716	3.12377	0.078898	0.0528953	0.00300653	0.0495924	0.319421
WP	0.00108953	1.71123	0.0788962	2.16031	1.74181	0.0141397	0.000245106	0.000385391	0.000859636	0.0333333
WP	0.0050651	7.28888	0.371654	0.833457	0.679958	0.129644	0.166612	0.00102824	0.094183	0.546201
WP	0.00573316	6.02761	0.421463	2.79364	1.88528	0.161143	0.0176065	0.00775761	0.0107273	0.888422
WP	0.00565247	9.39559	0.766867	3.26146	3.50264	0.131099	0.0460505	0.000683332	0.1323	0.667255
WP	0.00372931	5.29337	0.402461	1.9892	1.2803	0.038106	0.002969	0.00435706	0.0116651	0.293299
WP	0.00365602	6.76575	0.389167	1.86364	1.16041	0.105027	0.0741181	0.00874471	0.0506831	0.420319
WP	0.00469936	2.96549	0.388	5.78235	4.01311	0.0332078	0.070171	0.0160917	0.0891612	0.155702
WP	0.0065038	6.67733	0.629367	3.17248	3.74717	0.219803	0.0492748	0.00433488	0.00109749	1.46977
WP	0.00483123	3.74626	0.381496	5.0322	3.56213	0.0990363	0.067084	0.0060012	0.0719449	0.804191
WP	0.00366526	2.50633	0.215278	1.95026	2.17488	0.0180009	0.0618123	0.00452623	0.0379997	0.0850393
WP	0.00463885	2.74125	0.187067	7.18557	6.65117	0.104328	0.0235028	0.0068808	0.00781782	0.89038
WP	0.00859953	1.1866	0.055832	4.61575	2.77462	0.49958	0.273679	0.0160141	0.0179473	1.92679
WP	0.00319813	3.11162	0.119081	4.79536	1.44459	0.327805	0.197745	0.00222082	0.0106078	0.809422
WP	0.00395795	5.23822	0.668413	1.16446	1.36369	0.0327897	0.0514634	0.0127915	0.00397075	0.270572
WP	0.00687995	6.2914	0.365265	5.27658	2.27435	0.144363	0.243903	0.010532	0.0398497	0.578276
WP	0.00247433	4.79197	0.595885	2.48237	2.80117	0.0490322	0.0451533	0.00309682	0.0343195	0.33886
WP	0.00353176	4.93484	0.533436	4.9331	7.05562	0.0133478	0.0173408	0.00302315	0.129794	0.0733837
WP	0.00398842	4.7483	0.271173	7.79736	3.01594	0.274167	0.0809363	0.00434189	0.0552884	1.04997
WP	0.00320514	4.35839	0.444608	6.14506	5.24715	0.0933689	0.0602394	0.00890746	0.00614731	0.464027
WP	0.00404988	3.28209	0.0800619	8.39922	3.11978	0.0457154	0.0190956	0.005765	0.00460125	0.115653
WP	0.00318426	4.07058	0.0258213	5.59723	1.94282	0.049795	0.003083	0.0184257	0.00608021	0.0329315
WP	0.00539302	6.28072	0.534669	5.66081	4.63635	0.0800813	0.0229967	0.00388498	0.0518843	0.416623
WP	0.00244638	4.32459	0.198932	3.50942	1.62487	0.198839	0.131665	0.00359708	0.0175769	0.428652
WP	0.00400897	6.9436	0.517177	2.54834	1.31129	0.115381	0.190386	0.000724307	0.018466	0.550096
WP	0.00500811	0.791515	0.0185019	3.37335	1.05482	0.240446	0.168604	0.0009281	0.0571464	0.606026
WP	0.00331269	6.57717	0.381369	0.822832	0.464276	0.129988	0.0354201	0.00291383	0.00194445	0.506214
WP	0.00414917	1.57547	0.0832661	9.54478	5.16458	0.170089	0.011479	0.0114263	0.0186308	0.570205
WP	0.00373698	4.08378	0.249717	5.08539	2.74544	0.0671909	0.0781531	0.0019171	0.0148542	0.333034
WP	0.00597736	0.826095	0.0237297	7.89419	3.14287	0.107059	0.105069	0.00101598	0.0370193	0.415847
WP	0.00182889	8.12347	0.784193	0.96051	0.938022	0.0452277	0.000652383	0.000540947	0.000609055	0.292863
WP	0.00491758	8.36313	0.460764	5.92445	2.44717	0.271055	0.17771	0.00552628	0.105098	0.760826
WP	0.00345973	5.45421	0.246219	9.73745	6.88203	0.0334378	0.126628	0.000893294	0.00397161	0.153764
WP	0.0069853	3.35903	0.328967	3.43483	2.39145	0.0589335	0.0597373	0.00304296	0.189471	0.264774
WP	0.00444344	5.24793	0.354503	3.14991	2.30011	0.0430497	0.00409541	0.000517489	0.048525	0.166758
WP	0.00498186	3.66533	0.379706	2.52804	1.44276	0.169721	0.159051	0.00199067	0.00365982	0.751301
WP	0.00504897	2.09359	0.133149	3.75923	3.64325	0.195722	0.179641	0.00806676	0.0239558	0.891933
WP	0.00272078	3.83494	0.422947	3.05905	3.29576	0.0633341	0.088163	0.00133196	0.00406567	0.324897
WP	0.00264031	6.08685	0.701911	5.85095	5.25469	0.0060956	0.0011315	0.0102411	0.0437564	0.0278914
WP	0.00449825	3.97316	0.37541	2.92359	1.96002	0.221756	0.0581978	0.000608559	0.0099207	1.15585
WP	0.00326876	2.94424	0.211875	0.955632	1.53119	0.0258367	0.0266822	0.0116685	0.0121565	0.164558
WP	0.00382437	2.65391	0.159359	4.68355	2.86643	0.105846	0.0792314	0.00460535	0.0108212	0.516193
WP	0.00439489	3.55484	0.359103	5.47654	4.86076	0.0847892	0.0114808	0.00200169	0.0927669	0.609788
WP	0.00411283	4.98207	0.292025	7.77899	5.37743	0.312679	0.0943699	0.00511101	0.0367519	1.15458
WP	0.00532039	5.0162	0.418355	0.693563	0.312408	0.149447	0.0900482	0.00107038	0.0180868	0.713162
WP	0.00433091	8.327	0.613058	6.54307	2.77178	0.151293	0.0722478	0.00125816	0.0163978	0.649547
WP	0.00376695	7.64227	0.728876	4.16196	3.11317	0.0290731	0.0187458	0.00596757	0.0343649	0.185546
WP	0.00467635	7.34383	0.544074	2.47554	1.39131	0.0457237	0.0517027	0.0210092	0.00387458	0.172132
WP	0.00385052	8.23794	0.460836	1.45995	0.886788	0.260506	0.0156727	0.000905311	0.0133475	0.98633
WP	0.00417746	3.62628	0.209046	2.70425	1.79999	0.0607235	0.13661	0.00309639	0.000188449	0.245477
WP	0.00348152	5.57393	0.360084	3.02296	2.4523	0.0794446	0.0355439	0.00253484	0.0432168	0.42964
WP	0.00575128	6.48641	0.440269	3.94896	2.50132	0.0787402	0.225863	0.000689123	0.208107	0.271777
WP	0.00413417	6.29561	0.527743	1.94362	1.12734	0.0629984	0.0213468	0.00549447	0.0181829	0.440682
WP	0.00595123	3.33112	0.375819	6.32824	5.47196	0.187834	0.0424359	0.0152365	0.0262169	1.23088
WP	0.00542301	1.69221	0.140036	2.81533	2.92876	0.0324336	0.106882	0.000633061	0.0172074	0.16333
WP	0.00441376	7.9219	0.693091	3.37923	2.64173	0.0960651	0.0252734	0.00246799	0.0448503	0.797579
WP	0.00446143	9.03424	0.770347	4.47061	3.48537	0.242552	0.0486582	0.00155239	0.00341304	1.93328
WP	0.0027009	9.35591	0.841683	4.01761	4.74841	0.0713373	0.0265876	0.00602498	0.00503959	0.418699
WP	0.00408766	5.83455	0.526328	1.26422	1.70325	0.0416722	0.0631714	0.00421174	0.0046565	0.363308
WP	0.00421185	2.7811	0.312027	3.28214	3.47183	0.0793136	0.00373114	0.00531462	0.0854713	0.48584
WP	0.00442616	4.2219	0.300681	2.90764	2.10107	0.187501	0.0259727	0.0114827	0.0099213	0.847522
WP	0.00840748	2.18682	0.282489	5.16922	5.74882	0.0595321	0.133412	0.00124798	0.192365	0.616973
WP	0.0036891	3.67693	0.345366	4.26956	3.20648	0.0287397	0.0118094	0.000534334	0.0556332	0.182559
WP	0.00526335	4.47576	0.303433	2.27018	1.24865	0.324287	0.00886075	0.00289393	0.0738977	1.22172
WP	0.00525972	4.98434	0.260859	4.44429	1.67127	0.152972	0.0609472	0.00182761	0.0928918	1.05178
WP	0.00382134	4.1038	0.418246	2.45905	1.64186	0.0895003	0.00357173	0.00817392	0.00631682	0.410857
WP	0.00729809	4.4019	0.259658	1.93292	1.42646	0.323048	0.202828	0.00585235	0.191816	1.2308
WP	0.00355467	2.8063	0.341155	7.51863	5.40533	0.0362799	0.0228647	0.000317617	0.0235471	0.246039
WP	0.0072764	8.74659	1.11671	1.37236	2.22974	0.247421	0.0274639	0.00305675	0.107402	2.70038
WP	0.00254545	5.1775	0.38204	1.92533	1.7875	0.0440847	0.00473588	0.000294541	0.00458324	0.293372
WP	0.00217424	6.26809	0.572427	3.32747	2.74259	0.0274726	0.0868996	0.0114549	0.0131381	0.135052
WP	0.00471372	5.32474	0.445909	4.98179	2.91615	0.0922374	0.0301719	0.00191638	0.00150384	0.47037
WP	0.00442256	3.53118	0.370699	7.06083	3.82042	0.115709	0.073792	0.00458567	0.0416147	0.758004
WP	0.00365641	1.58483	0.0753377	3.61043	1.83961	0.217737	0.0142986	0.00133271	0.00480701	0.713855
WP	0.00260973	5.36308	0.604043	2.37103	1.94572	0.0191972	0.0161808	0.00323362	0.025271	0.110855
WP	0.00443797	1.03962	0.099518	3.5228	4.17372	0.148619	0.00194614	0.00295835	0.0464706	1.12125
WP	0.00403304	3.06838	0.32767	2.4117	2.41842	0.0958057	0.0951313	0.00151989	0.00419894	0.467363
WP	0.0055126	3.57651	0.202221	2.64593	1.33098	0.0598468	0.0715614	0.00610556	0.0327866	0.266938
WP	0.00319582	6.79448	0.449593	4.73891	2.24306	0.0628996	0.0642754	0.0049994	0.00308375	0.339657
WP	0.00434172	6.03153	0.324022	3.37169	1.29103	0.190508	0.108915	0.000280795	0.070516	0.527373
WP	0.00549862	1.97909	0.100546	5.75111	3.01976	0.354992	0.0154128	0.00365097	0.0103318	1.40517
WP	0.00411643	7.09726	0.414927	1.55144	0.811682	0.287815	0.020099	0.000922543	0.0408556	0.972533
WP	0.00547085	7.47186	0.167131	0.641921	0.247217	0.445231	0.144812	0.00687817	0.0320771	1.05832
WP	0.00585941	3.03935	0.202508	3.16393	1.86267	0.376395	0.137281	0.000458989	0.0452348	1.35358
WP	0.00605726	3.80866	0.195177	4.46085	3.15382	0.0914693	0.230784	0.00777073	0.156587	0.364538
WP	0.00600014	2.21605	0.198354	6.34126	5.62236	0.0829553	0.192698	0.00312628	0.0851145	0.545807
WP	0.00467443	9.54697	1.05623	1.85635	1.55658	0.0389581	0.000967199	0.00187503	0.124597	0.237335
WP	0.00811461	2.34053	0.234702	5.50075	4.3173	0.110661	0.158844	0.01013	0.0610762	0.874805
WP	0.00486871	4.84729	0.41581	2.21002	2.30793	0.0241157	0.035317	0.0211364	0.011838	0.195032
WP	0.00324104	6.97627	0.675431	2.58902	2.36542	0.0762088	0.0138144	0.00174803	0.0914972	0.397002
WP	0.0033244	6.19436	0.845485	5.31742	5.06756	0.0400145	0.00130369	0.00423998	0.0285299	0.201545
WP	0.00202955	4.64145	0.680915	6.89154	5.05047	0.0828437	0.00508996	0.00253157	0.0144778	0.601223
WP	0.00548687	6.62654	0.523844	6.32212	4.63104	0.146078	0.0878685	0.00556522	0.173385	0.807212
WP	0.00581443	3.31131	0.251146	8.59929	7.03872	0.140873	0.148658	0.00190337	0.0786472	1.09701
WP	0.00385338	4.73851	0.497571	1.19276	1.05237	0.00698268	0.057013	0.00363149	9.01429e-05	0.0268456
WP	0.0032143	2.40617	0.285151	0.413143	0.472875	0.0237021	0.101677	0.00167914	0.0210523	0.142613
WP	0.00272692	5.2828	0.316377	5.30251	3.35042	0.00894233	0.0315542	0.00237333	0.0792109	0.010052
WP	0.00139249	8.66664	0.737032	3.62493	2.72282	0.0779262	0.0142701	0.000805452	0.000619484	0.306632
WP	0.00429062	5.44802	0.505639	1.60889	1.32967	0.123837	0.00554311	0.0046796	0.0247506	1.37594
WP	0.00466104	8.83029	0.322253	9.71542	4.36515	0.195803	0.0776835	0.00721545	0.0266637	0.614937
WP	0.00310644	4.80378	0.349109	3.22534	2.68003	0.130578	0.00198953	0.00732053	0.00478826	0.635995
WP	0.00543273	2.64807	0.196795	3.80104	2.38984	0.243024	0.0189948	0.011897	0.0813105	1.01239
WP	0.00371825	2.1936	0.16222	4.05168	3.60685	0.0688138	0.0306845	0.00143074	0.0169153	0.297319
WP	0.00295363	6.31709	0.520174	4.66092	5.90797	0.0540656	0.00552249	0.00698103	0.100948	0.435888
WP	0.00319478	7.3503	0.486561	4.41692	4.37405	0.0705134	0.0361307	0.00261465	0.0549741	0.48539
WP	0.00434987	4.7582	0.582155	4.98789	3.2324	0.0346088	0.273702	0.00382484	0.000689927	0.183149
WP	0.00394395	3.79544	0.260066	0.710337	0.459657	0.0365974	0.0206557	0.000892265	0.118334	0.154831
WP	0.00523581	1.663	0.0398428	3.13277	2.88323	0.419763	0.447897	0.00338698	0.0553965	1.35467
WP	0.00551985	5.32868	0.228605	3.6387	1.89782	0.037143	0.0922462	0.0156226	0.000494348	0.110694
WP	0.00365349	4.32501	0.245572	1.60742	2.15271	0.0607329	0.0302013	0.00102549	0.157313	0.327127
WP	0.00182446	6.08588	0.539112	3.82783	2.79262	0.0280498	0.00411909	0.000692531	0.000805306	0.173961
WP	0.00363913	8.07989	0.392092	6.56366	1.95987	0.0209404	0.0665155	0.00734788	0.00758648	0.0844279
WP	0.006331	1.57142	0.062123	8.76766	3.21981	0.321322	0.140057	0.0109068	0.0990753	0.709242
WP	0.00583489	5.16227	0.409552	1.53451	0.92145	0.0998416	0.0492373	0.00216337	0.17172	0.522453
WP	0.00322414	4.29122	0.35139	7.6976	7.12855	0.102078	0.0176471	0.0011996	0.0138574	0.496803
WP	0.00519076	4.60689	0.210756	6.55445	3.01848	0.193691	0.0305274	0.00586528	0.0375253	0.68875
WP	0.00371927	5.1669	0.498709	4.79401	3.27121	0.130233	0.0618719	0.0020424	0.0224673	0.675067
WP	0.00329119	4.80712	0.440564	1.15452	0.937572	0.132584	0.00142907	0.010567	0.00732386	0.71641
WP	0.00386076	3.60364	0.153728	1.61846	0.476666	0.0912027	0.0159907	0.0170328	0.050783	0.174268
WP	0.00287572	8.55696	0.809465	4.33109	2.75945	0.0257851	0.00302373	0.00579265	0.0577129	0.178683
WP	0.00388059	5.4689	0.435845	3.09541	2.29458	0.0704309	0.0249549	0.00424788	0.026165	0.383206
WP	0.00427157	9.68472	0.654489	1.84549	0.961627	0.0303456	0.0731315	0.00510588	0.105473	0.216934
WP	0.00611358	4.03454	0.318606	5.17252	3.93232	0.351465	0.0149839	0.0105399	0.0151922	1.95803
WP	0.00252862	6.51863	0.452507	7.21838	8.22165	0.0373305	0.0198747	0.00426028	0.00875139	0.187014
WP	0.00591749	5.82687	0.310814	1.19495	0.587584	0.120952	0.101941	0.0195195	0.0358703	0.26983
WP	0.00354748	2.36444	0.130442	8.06448	4.54881	0.0506375	0.0356928	0.0104538	0.0202386	0.159263
WP	0.00500524	2.68874	0.220118	4.08159	2.58066	0.11285	0.026254	0.0176609	0.0762713	0.357044
WP	0.00749137	1.30089	0.0347274	5.49986	2.49665	0.249111	0.105786	0.00105082	0.0701251	0.968646
WP	0.00497395	6.98702	0.563012	2.72246	3.11077	0.0206581	0.0250303	0.000302818	0.218357	0.102302
WP	0.00572086	0.732683	0.0438464	3.71791	2.47246	0.279752	0.141203	0.00605205	0.0359092	1.4479
WP	0.00431859	6.74426	0.765854	1.51267	1.14176	0.132253	0.0312107	0.00989498	0.0185064	0.867917
WP	0.00455382	4.0531	0.135419	3.09751	1.07018	0.0697165	0.0683873	0.0092964	0.10053	0.287263
WP	0.00440167	7.48204	0.568814	4.55753	2.65993	0.0708807	0.0817888	0.000918481	0.0218065	0.26852
WP	0.00542031	5.35854	0.48684	3.84187	3.23313	0.103244	0.099345	0.00213321	0.0537842	0.673849
WP	0.00525423	8.44511	0.842849	3.67778	4.29269	0.0931403	0.198866	0.006685	0.0208485	0.478716
WP	0.00760371	2.687	0.187429	1.80549	1.06811	0.406679	0.48338	0.0210968	0.120458	0.879605
WP	0.00337695	2.66351	0.361798	3.28889	3.29707	0.0924097	0.00193268	0.000836625	0.0153663	0.71499
WP	0.0034519	9.14229	0.685776	4.89745	3.98833	0.0727667	0.0412284	0.00236262	0.0318023	0.379341
WP	0.0023287	5.46437	0.814331	6.47427	8.649	0.05543	0.00288531	0.00163197	0.129928	0.485037
WP	0.00459458	1.28099	0.142407	3.43573	3.77826	0.0500362	0.0299845	0.000536822	0.0102363	0.368924
WP	0.00669961	4.73869	0.46905	3.90426	2.61919	0.270535	0.151505	0.00402384	0.00884589	1.81396
WP	0.00626538	1.43057	0.0630705	3.84447	2.44996	0.338852	0.0242084	0.0110351	0.0533218	1.18203
WP	0.00752187	1.25052	0.0650289	5.65641	3.54451	0.333172	0.120659	0.00496906	0.0544199	1.35685
WP	0.00554173	3.3692	0.131195	4.10949	3.486	0.647785	0.0166346	0.00289716	0.01819	2.87452
WP	0.00475675	7.11392	0.505911	4.21359	2.77964	0.184879	0.0118135	0.00467563	0.142326	0.822695
WP	0.00368535	3.07454	0.247436	2.7002	1.47417	0.171637	0.000562365	0.00140146	0.0928169	0.594442
WP	0.00746611	7.11048	0.542278	5.01124	4.25032	0.21508	0.0999236	0.00423756	0.121778	0.934734
WP	0.00249333	8.34653	0.822389	5.33722	5.08084	0.00515272	0.00127725	0.00989021	0.026229	0.0277432
WP	0.00356058	3.1639	0.349084	7.00859	3.61195	0.249094	0.000946249	0.0198657	0.0205385	1.03112
WP	0.00450976	8.43193	0.418246	4.46241	1.96132	0.120838	0.0720608	0.0187837	0.0196613	0.340065
WP	0.00421011	3.90672	0.19592	2.11439	1.33296	0.101316	0.0576099	0.00903513	0.0389585	0.283657
WP	0.00478527	2.97857	0.259233	1.26152	1.06556	0.192253	0.0874693	0.00112239	0.0603145	1.0061
WP	0.00151133	6.02192	0.630117	5.9727	6.16682	0.0845154	0.00145015	0.00196717	0.0459193	0.504541
WP	0.00595111	8.06148	0.283373	5.17175	1.50935	0.0239615	0.000492334	0.000542732	0.266574	0.034358
WP	0.00791072	2.0764	0.144977	2.55378	1.78736	0.294426	0.185803	0.0012193	0.0763458	1.50181
WP	0.00256616	2.81486	0.187051	2.2778	1.23165	0.127312	0.132247	0.0098614	0.027576	0.537455
WP	0.00551841	3.13601	0.0894195	8.43203	3.10916	0.461434	0.0789518	0.000946995	0.0116716	1.50046
WP	0.00356933	5.36492	0.500071	7.08018	6.26796	0.156266	0.00465344	0.00427646	0.0524088	0.841701
WP	0.00330284	6.16291	0.363948	8.58979	3.57275	0.0336388	0.178196	0.00162626	0.01189	0.149478
WP	0.00375904	3.95675	0.21578	4.92075	1.71646	0.262475	0.150693	0.000396867	0.0176695	1.15443
WP	0.00815766	0.48121	0.0117593	0.656998	0.462157	0.362252	0.136052	0.000727583	0.0040104	2.05352
WP	0.00266114	4.82126	0.678771	3.15678	5.60489	0.0603818	0.0164457	0.0126436	0.0165516	0.34305
WP	0.00315895	5.47916	0.421699	5.13513	3.93102	0.10451	0.0108097	0.002041	0.00342701	0.540555
WP	0.00341426	4.21238	0.741242	2.95338	3.89248	0.054574	0.0152007	0.000500689	0.15216	0.528134
WP	0.00356349	5.33684	0.27553	2.62181	1.7461	0.111463	0.309072	0.00302518	0.0356167	0.32626
WP	0.00261566	4.58521	0.356989	5.42704	4.23455	0.0275475	0.0253205	0.0017931	0.00639516	0.139804
WP	0.00756713	6.04939	0.395471	3.79295	1.93315	0.111995	0.136839	0.00392934	0.111039	0.457528
WP	0.0030382	4.28104	0.369302	2.30595	1.63963	0.0670543	0.00297621	0.000771994	0.0451379	0.674591
WP	0.00359081	2.68416	0.132716	5.72003	2.57419	0.104692	0.0141478	0.00475567	0.0687851	0.42203
WP	0.00546679	5.88811	0.641219	0.425239	0.351889	0.212107	0.010704	0.00413422	0.0872391	1.26848
WP	0.00300007	3.46831	0.268468	5.64482	4.29005	0.05553	0.317705	0.000551505	0.00513385	0.273826
WP	0.00404015	6.71564	0.790567	3.34461	2.89147	0.0386889	0.0616796	0.00506835	0.0301779	0.167359
WP	0.0055002	3.17145	0.176203	5.02021	2.78834	0.171789	0.122531	0.00247876	0.00493426	0.77661
WP	0.00342245	1.00893	0.075584	4.61185	4.04368	0.107495	0.0189263	0.000128245	0.125102	0.850892
WP	0.00361855	2.67616	0.112169	4.88872	2.13108	0.371135	0.0170438	0.00689142	0.0421009	1.19071
WP	0.00706398	6.11482	0.468765	5.53956	6.10785	0.237148	0.052629	0.00125615	0.27567	1.03091
WP	0.00604297	3.1542	0.17227	2.84448	1.48504	0.31434	0.0287156	0.00168368	0.0241679	3.407
WP	0.00175834	5.98702	0.213114	8.27888	4.01009	0.0448012	0.0570693	0.00219075	0.0320353	0.18869
WP	0.00430543	3.84228	0.253552	3.39423	2.37678	0.134249	0.0154504	0.0152516	0.00184325	0.734994
WP	0.00433983	4.423	0.507061	4.8413	5.52055	0.170042	0.0630319	0.00414108	0.0296114	1.52253
WP	0.00468228	4.35542	0.417683	4.87477	7.34721	0.09521	0.102295	0.00109059	0.179953	0.578625
WP	0.00275457	1.83593	0.119908	0.825789	0.540756	0.0568865	0.141313	0.00192246	0.0251207	0.272123
WP	0.00406458	5.65094	0.492646	3.13678	3.15632	0.023218	0.192953	0.00317182	0.0253367	0.121782
WP	0.00347294	4.60019	0.107597	1.97414	0.872922	0.0306771	0.0786303	0.00247588	0.00416246	0.0405694
WP	0.00446074	3.97733	0.376056	4.63124	4.38596	0.14084	0.00653243	0.0104317	0.00546754	0.927928
WP	0.00243379	2.33197	0.132716	4.95906	2.76716	0.11692	0.160314	0.00186092	0.010386	0.369563
WP	0.0117064	1.88757	0.135276	3.17318	2.02183	0.537642	0.00215807	0.00341861	0.182941	2.14172
WP	0.0046374	0.903074	0.0481354	1.09885	0.511144	0.0486106	0.0444466	0.00287617	0.13929	0.136223
WP	0.00506316	5.74396	0.811178	2.74919	2.40785	0.0705123	0.0133147	0.0157159	0.00321686	0.411071
WP	0.00422153	2.22522	0.111539	0.242206	0.214468	0.332706	0.0142032	0.000930876	0.0261294	1.75612
WP	0.00187939	6.77925	0.46345	4.42712	3.29206	0.0289565	0.0437429	0.000260735	0.00738042	0.123888
WP	0.00450805	1.59245	0.149707	4.88073	5.15765	0.157879	0.0562224	0.0156872	0.0123687	0.870329
WP	0.00400057	7.60124	0.543885	3.79497	2.87317	0.121546	0.0967841	0.000606218	0.18762	0.518071
WP	0.00691281	5.29022	0.51905	3.16998	4.72524	0.366394	0.0318251	0.00522869	0.0143384	2.15741
WP	0.00306091	7.36526	0.399158	5.51388	2.10887	0.21126	0.0598289	0.000834579	0.0934721	0.698351
WP	0.0084302	2.04472	0.235028	0.761474	0.58209	0.29281	0.109668	0.00282512	0.0210082	1.89252
WP	0.00505748	1.04849	0.116807	3.37868	3.33282	0.156158	0.0272574	0.00121976	0.145051	1.70513
WP	0.00361614	2.39782	0.394579	0.875757	1.55114	0.0733134	0.023763	0.0062444	0.00782355	0.472802
WP	0.00454809	6.62624	0.414335	6.48293	4.08163	0.348947	0.04622	0.00217315	0.0627555	2.48936
WP	0.00411186	6.25486	0.582022	3.90329	4.3432	0.0699273	0.0349294	0.000793538	0.0106347	0.576624
WP	0.00359045	2.75072	0.0766961	4.59824	2.56444	0.181294	0.0587449	0.010524	0.104235	0.4689
WP	0.00466435	4.54551	0.531319	3.89453	3.54498	0.051718	0.145719	0.00122776	0.0216152	0.313625
WP	0.00497231	6.15878	0.49146	4.20817	2.75813	0.116737	0.102633	0.00368248	0.121846	0.540078
WP	0.00359157	7.24879	0.337463	1.83466	0.950792	0.0903991	0.0366412	0.00154685	0.000799775	0.314421
WP	0.00506341	2.73022	0.303304	4.01195	2.63406	0.0629396	0.104546	0.00995459	0.123699	0.337988
WP	0.00261131	8.46164	0.882348	0.63726	0.971021	0.0508372	0.0571096	0.00762373	0.00466924	0.247203
WP	0.00170794	9.34488	0.552491	5.17151	4.35697	0.0149932	0.0195084	0.00330964	0.0220573	0.0298001
WP	0.00443071	1.22231	0.0369669	3.46451	3.05201	0.0370816	0.250415	0.00432589	0.0226536	0.114309
WP	0.00615412	1.66985	0.213769	4.04832	5.48351	0.0605278	0.0258877	0.00914109	0.345616	0.358722
WP	0.00823618	4.9735	0.299588	5.17953	2.93257	0.128123	0.0763025	0.0154571	0.0557099	0.618806
WP	0.00354191	3.31493	0.499985	2.23683	2.34923	0.0511867	0.0960075	0.000195732	0.0501241	0.411232
WP	0.00771568	1.43939	0.119012	7.10989	3.71764	0.10139	0.105577	0.0075759	0.276312	0.299826
WP	0.00222325	3.80466	0.372783	5.20958	4.56622	0.063135	0.00364124	0.00137885	0.013853	0.363719
WP	0.00615153	3.17865	0.43712	1.37601	2.77377	0.211731	0.106266	0.001232	0.151533	1.30982
WP	0.00474068	3.31936	0.20143	6.72529	3.05503	0.237641	0.0199283	0.00196469	0.164032	0.92298
WP	0.00243776	4.98386	0.391986	2.20311	1.79101	0.0325194	0.0172926	0.00183529	0.00145368	0.183965
WP	0.00314823	4.7667	0.426258	4.12206	3.23181	0.0959894	0.100623	0.0110217	0.0163415	0.407562
WP	0.00395643	1.7357	0.127187	3.60049	2.80596	0.0544352	0.0358341	0.000324737	0.17769	0.211023
WP	0.00405	4.52333	0.173128	4.36186	1.44972	0.0941932	0.16292	0.000805424	0.0367859	0.290421
WP	0.00423046	6.82665	0.512252	6.02859	4.96638	0.0612539	0.125433	0.00682464	0.0330406	0.310366
WP	0.00307678	1.42934	0.216176	6.07626	5.89071	0.00993892	0.0258345	0.00383566	0.0162632	0.0769566
WP	0.00329319	6.19605	0.616433	5.8923	6.6402	0.0605927	0.0287141	0.000693617	0.0542149	0.455878
WP	0.00301963	1.36034	0.120017	4.12882	3.15303	0.101069	0.0557652	0.00289264	0.0148284	0.49433
WP	0.00555261	5.98463	0.408496	2.72902	1.29358	0.284375	0.0231128	0.00527166	0.0238095	1.05525
WP	0.00562308	1.50725	0.0483859	0.327212	0.177261	0.272	0.146506	0.0122564	0.0440418	0.809413
WP	0.00630206	7.47441	0.550101	1.90026	1.31002	0.0600133	0.478542	0.00263897	0.107353	0.269311
WP	0.0027752	3.92152	0.693261	2.44526	3.28195	0.107405	0.00958536	0.000469855	0.0015712	0.901299
WP	0.00401621	6.30111	0.546286	2.49423	1.82037	0.0328394	0.0385089	0.00158507	0.0319432	0.217389
WP	0.00460571	2.39332	0.197528	7.97743	4.95796	0.0192267	0.0459365	0.010833	0.147301	0.0670366
WP	0.00486258	6.78045	0.461643	1.00943	0.623288	0.493603	0.0546304	0.00273809	0.0396897	1.65011
WP	0.00340191	6.63122	0.397841	5.01871	3.14678	0.111505	0.0574263	0.00209233	0.00544316	0.449669
WP	0.00436722	5.50488	0.33698	6.31112	2.8636	0.396407	0.0177703	0.0052858	0.00982515	1.02379
WP	0.00444671	6.27675	0.44715	2.30186	1.82376	0.0752636	0.0863187	0.0120002	0.0168417	0.382384
WP	0.0052959	3.08983	0.455618	8.27316	6.3513	0.125257	0.00971106	0.00417908	0.0308543	0.70975
WP	0.00787396	3.54067	0.315929	2.54581	1.55318	0.352305	0.0118407	0.00026807	0.0204796	2.44024
WP	0.00603318	1.57753	0.182842	4.6286	2.60417	0.167514	0.0295792	0.00378864	0.106193	0.71228
WP	0.00402353	9.0058	0.454421	5.94672	2.72612	0.0557856	0.0533648	0.00365492	0.0465518	0.151426
WP	0.00484331	3.75808	0.356633	2.21409	1.64374	0.0735915	0.000940305	0.00680034	0.0175081	0.635085
WP	0.00437651	5.64431	0.167964	7.66296	1.43213	0.431924	0.0679764	0.00410409	0.104426	1.34472
WP	0.00351331	2.47046	0.250636	1.79919	1.78766	0.0929665	0.0240061	0.00338742	0.0127728	1.09278
WP	0.00462252	5.34081	0.193506	2.02484	0.611322	0.129912	0.00150931	0.00448286	0.0404303	0.482067
WP	0.00312315	2.83815	0.209125	4.99506	3.1335	0.0429987	0.013452	0.0102749	0.0682515	0.211462
WP	0.00328951	5.47851	0.585208	1.51267	1.81492	0.12057	0.00414981	0.00127639	0.0217705	0.776094
WP	0.00309066	4.60674	0.239205	7.34582	5.10622	0.116332	0.173922	0.00277412	0.0343472	0.351114
WP	0.00287865	9.21201	0.959481	5.72837	5.31877	0.045246	0.0195467	0.00421506	0.0103941	0.227101
WP	0.00286919	3.2219	0.395656	4.42019	3.00445	0.0519284	0.0273149	0.00502263	0.013482	0.404259
WP	0.0035882	3.57517	0.332652	8.54348	7.37739	0.0861201	0.00543107	0.0174079	0.000769409	0.619192
WP	0.00244981	4.14545	0.485652	4.39213	4.20734	0.0701137	0.0667659	0.00274164	0.0477225	0.400165
WP	0.0030047	8.14463	0.418036	2.5519	2.0795	0.285521	0.0757998	0.000736487	0.0471792	0.819108
WP	0.00558668	7.73237	0.586304	8.56055	5.06224	0.0277057	0.0688288	0.00786545	0.0565754	0.154045
WP	0.00330748	2.96917	0.356972	6.51617	5.65165	0.0482785	0.0194381	0.000883107	0.0331332	0.279592
WP	0.0044393	4.09656	0.160996	4.98949	1.95367	0.103701	0.0569668	0.00181185	0.0459282	0.179325
WP	0.00352831	0.576634	0.0591551	2.63354	3.28632	0.0870198	0.0904888	0.00889285	0.0216101	0.564996
WP	0.00289804	2.47357	0.289161	9.09908	8.45116	0.0334333	0.000600413	0.00370282	0.046881	0.205912
WP	0.00477558	6.51305	0.58517	5.70883	4.29317	0.0848008	0.0722113	0.00285891	0.049426	0.493106
WP	0.00179598	7.91393	0.751769	5.6139	5.71891	0.04786	0.000335097	0.000824059	0.000302512	0.300042
WP	0.0043319	4.11822	0.459145	3.35811	4.9247	0.0432322	0.00429561	0.00896254	0.0857793	0.474607
WP	0.0076158	7.20481	0.116978	1.26937	0.298008	0.208595	1.03233	0.012937	0.051537	0.244545
WP	0.00390433	7.63307	0.61644	3.81376	5.36027	0.0221766	0.0112073	0.00276173	0.0765684	0.0960478
WP	0.0058112	1.92845	0.125239	5.95557	5.36789	0.0308496	0.0561646	0.0099318	0.105167	0.152305
WP	0.0040761	8.52441	0.46435	3.7829	2.58491	0.136732	0.0497398	0.00784902	0.0300571	0.557896
WP	0.0021413	8.29831	0.694031	3.90053	3.0395	0.00872419	0.126159	0.0032174	0.0040804	0.0231184
WP	0.00642687	2.20912	0.0484975	6.72322	2.72616	0.0557602	0.138697	0.00300458	0.25163	0.125737
WP	0.00634206	7.33606	0.636859	2.80101	1.95957	0.0685643	0.146469	0.0021737	0.0049727	0.487898
WP	0.00444455	4.1163	0.502919	3.62719	5.15509	0.0933443	0.00533467	0.00658913	0.0423178	0.753879
WP	0.00393275	5.84893	0.89746	6.92978	5.03607	0.0646297	0.178245	0.00174925	0.00928908	0.444982
WP	0.00358205	3.10853	0.230092	2.87408	2.59192	0.0302163	0.0523472	0.000891577	0.0208381	0.182282
WP	0.00691671	5.82403	0.479185	2.94809	2.50632	0.0313463	0.251447	0.00701539	0.205212	0.221117
WP	0.00491383	7.74339	0.722615	7.01141	3.87507	0.138687	0.107506	0.00111554	0.0109084	0.758952
WP	0.00327623	2.94477	0.272726	4.42734	4.48224	0.0422928	0.0461131	0.0098823	0.067294	0.260507
WP	0.00482253	6.46467	0.310228	5.07455	2.96299	0.0758934	0.0805969	0.00153433	0.00306316	0.227121
WP	0.00413655	3.87994	0.410449	3.62221	2.76974	0.0883063	0.0310953	0.000869015	0.0342118	0.486809
WP	0.00441813	7.47628	0.444235	2.67978	3.07357	0.0660552	0.0212757	0.00232903	0.305509	0.191514
WP	0.00472465	2.98681	0.3288	4.49742	3.7259	0.0753512	0.0427334	0.00138828	0.109119	0.413065
WP	0.0028066	3.34893	0.55945	4.74885	6.4859	0.167229	0.0268056	0.00288327	0.0248197	1.33669
WP	0.00478333	7.5262	0.56166	7.19162	5.87172	0.171127	0.0266239	0.0115981	0.0174239	0.713304
WP	0.00371515	4.83677	0.379973	5.30087	3.54851	0.0542673	0.165522	0.00218988	0.0150426	0.233783
WP	0.00508939	8.59198	0.87478	2.45691	1.90076	0.0710742	0.143459	0.000447973	0.0114952	0.765375
WP	0.00338689	3.43191	0.367934	3.52327	4.9852	0.0850825	0.0516369	0.00667989	0.000669776	0.457547
WP	0.00414011	2.39553	0.0146174	6.75522	1.20683	0.656312	0.422656	0.000775862	0.0149542	0.687088
WP	0.00543243	4.07535	0.188561	2.61661	1.64236	0.0531076	0.053181	0.0068221	0.0836794	0.268107
WP	0.00561495	6.29416	0.28912	5.8513	1.87039	0.389677	0.0224979	0.0253449	0.0010578	0.849491
WP	0.00142672	7.44276	0.805675	6.77025	7.01385	0.0508809	0.00361959	0.000409355	0.00191562	0.251733
WP	0.00296565	7.31534	0.517631	5.46844	4.5568	0.172447	0.0281078	0.00146806	0.0328053	0.765153
WP	0.00465262	4.94286	0.324204	0.179594	0.299097	0.196929	0.002416	0.0020507	0.00224325	0.911438
WP	0.00284661	3.99978	0.44092	1.93726	1.67654	0.0799337	0.0467527	0.00155282	0.0202485	0.567878
WP	0.0039982	4.73123	0.0922938	1.59834	0.220548	0.174955	0.059887	0.00212053	0.0681047	0.215271
WP	0.00808187	3.64208	0.248273	5.34678	3.04281	0.456196	0.0117236	0.00249206	0.0446076	2.29797
WP	0.00361626	5.44079	0.42743	2.49795	1.96189	0.0940295	0.0280969	0.000447978	0.015784	0.468709
WP	0.00510337	4.11809	0.407674	7.27269	6.32558	0.270993	0.00505899	0.000798643	0.00317496	2.29066
WP	0.00556716	4.43238	0.473384	7.76895	6.29123	0.0647988	0.101722	0.0309273	0.00868185	0.423457
WP	0.00532741	6.28855	0.296395	4.49617	1.77473	0.230097	0.0601048	0.00677158	0.148201	0.618378
WP	0.00414264	3.60858	0.0615314	2.63995	0.872711	0.215489	0.302113	0.014095	0.150679	0.288528
WP	0.00525547	7.85033	0.497566	3.68941	2.23366	0.247854	0.229781	0.00189571	0.0925906	1.34824
WP	0.00466533	4.50504	0.252278	1.29463	0.63135	0.17533	0.0407231	0.000150624	0.0252824	0.556945
WP	0.00509011	8.37613	0.322497	4.05286	1.17944	0.101597	0.0112079	0.00624286	0.0419096	0.25923
WP	0.00327306	8.362	0.531555	3.5991	2.16324	0.167773	0.00339582	0.00044154	0.0266062	0.837655
WP	0.00529557	4.51803	0.40602	1.4575	1.41338	0.0595385	0.00265557	0.00896041	0.276441	0.39371
WP	0.0046487	1.08829	0.0592196	2.19184	1.72815	0.143801	0.0100218	9.90267e-05	0.157115	0.531486
WP	0.00475504	1.32243	0.132501	5.09986	5.17883	0.0747541	0.0472707	0.0182431	0.00674622	0.31921
WP	0.00385338	4.73851	0.497571	1.19276	1.05237	0.00698268	0.057013	0.00363149	9.01429e-05	0.0268456
WP	0.00259625	1.70356	0.0761328	4.74352	2.31512	0.0367268	0.0198896	0.00161328	0.00300811	0.103426
WP	0.00273772	5.44732	0.422959	1.49837	0.836929	0.0668116	0.118243	0.000792324	0.0278668	0.232169
WP	0.0025629	5.35294	0.382682	3.81498	1.62518	0.0955299	0.0362036	0.00536231	0.0302129	0.294813
WP	0.00551895	2.85367	0.16525	7.56889	4.95404	0.36928	0.131422	0.00792488	0.044583	1.14235
WP	0.00294677	4.26068	0.656173	4.40151	5.42662	0.0745101	0.0541648	0.0021021	0.000520679	0.933239
WP	0.003504	2.45719	0.0695575	2.18507	1.2608	0.239259	0.0452019	0.0104622	0.0160402	0.409976
WP	0.00288812	5.26115	0.549992	4.44262	6.98633	0.0689382	0.0185255	0.00231238	0.0240836	0.4385
WP	0.00232393	4.78611	0.155791	5.77623	3.1664	0.0806813	0.0001661	0.00401353	0.0189179	0.219184
WP	0.00383125	2.69449	0.239924	5.52571	4.46356	0.188441	0.005992	0.00345862	0.02532	0.967074
WP	0.00650252	2.92462	0.439088	4.58612	5.96197	0.0426237	0.0159047	0.000498113	0.192625	0.390969
WP	0.00555558	4.01225	0.443812	5.64282	4.97792	0.138163	0.0456311	0.016329	0.0343307	0.963727
WP	0.00363845	3.04754	0.237611	6.34134	4.46404	0.0361458	0.207064	0.00727099	0.018616	0.165695
WP	0.00339431	6.05533	0.543675	1.57323	1.02566	0.301235	0.0295552	0.00102523	0.0179162	0.980593
WP	0.00565249	3.0369	0.0700948	3.32592	0.897895	0.368196	0.130184	0.00136275	0.0496668	0.708991
WP	0.00477909	3.2559	0.265578	6.28866	5.77997	0.0420428	0.0224976	0.0182388	0.0207153	0.269193
WP	0.00356097	2.15937	0.163002	3.33471	1.66397	0.174865	0.0441775	0.000456267	0.0085994	0.887819
WP	0.00333162	4.58103	0.369977	3.31214	2.47622	0.0124541	0.0338146	0.0118131	0.009531	0.0728693
WP	0.0050055	3.89033	0.381157	1.42962	1.83936	0.114941	0.112757	0.00102647	0.0621478	0.605944
WP	0.00530473	2.71966	0.266874	3.74635	3.25454	0.0589221	0.00250233	0.0108004	0.0112827	0.470276
WP	0.00484475	4.52355	0.503285	5.93706	6.58994	0.141993	0.0851582	0.000384756	0.0346169	1.60753
WP	0.00576973	5.43461	0.492535	3.46627	3.21634	0.139047	0.000200134	0.00212936	0.0285112	0.90856
WP	0.0023178	5.53986	0.33756	8.42023	2.6914	0.153679	0.0194591	0.00566727	0.0573271	0.42593
WP	0.00469369	4.93662	0.405716	8.79939	6.22487	0.0195532	0.0301476	0.00399288	0.053543	0.0898537
WP	0.00537819	3.12651	0.452484	2.12859	2.19373	0.0654252	0.00105703	0.0114931	0.0513093	0.484357
WP	0.00443529	5.733	0.415963	3.41378	2.1929	0.0511104	0.150176	0.000345833	0.0316404	0.278793
WP	0.00497487	5.66659	0.182297	6.72724	2.30827	0.179981	0.00675225	0.00914939	0.0951651	0.694244
WP	0.00565284	5.98603	0.423917	1.53044	0.781661	0.150963	0.174091	0.00518431	0.114535	0.733706
WP	0.00464224	2.88888	0.123341	5.13535	4.1666	0.350786	0.0210433	0.00159687	0.0224277	2.58218
WP	0.00709238	1.80248	0.0865978	3.45575	1.30261	0.111016	0.562404	0.00579242	0.0127208	0.330348
WP	0.00364261	6.10723	0.386295	3.03667	1.58531	0.0659174	0.0127026	0.00062461	0.061291	0.32316
WP	0.00298148	5.10139	0.530488	4.50324	4.88761	0.0379904	0.0543916	0.00662178	0.0100143	0.254912
WP	0.00449218	5.84852	0.466477	8.32861	6.46509	0.151293	0.0671319	0.0153194	0.00799816	0.649547
WP	0.00427157	9.68472	0.654489	1.84549	0.961627	0.0303456	0.0731315	0.00510588	0.105473	0.216934
WP	0.00533726	7.0408	0.638352	5.29846	6.97951	0.124522	0.0633292	0.0132088	0.150268	0.599067
WP	0.00220631	5.67221	0.313198	5.18779	2.61988	0.0147497	0.00767501	0.000813315	0.00281171	0.0535289
WP	0.00562677	2.45608	0.353285	4.40529	4.21316	0.091536	0.0860729	0.00435798	0.119592	0.815041
WP	0.00398406	3.71193	0.196997	4.80389	3.24533	0.0386688	0.120635	0.00709954	0.00231838	0.159247
WP	0.0019657	9.25172	0.44883	2.65048	1.1078	0.0793964	0.100341	0.00281382	0.0212293	0.29855
WP	0.00274566	4.08371	0.339948	3.07655	1.47763	0.0316627	0.0241296	0.000933905	0.127069	0.0900503
WP	0.00306969	7.86221	0.524272	2.60231	2.30866	0.155351	0.0262484	0.00053184	0.0465028	0.602768
WP	0.0052209	8.54908	0.782673	5.47499	5.88047	0.254346	0.0271795	0.00032789	0.113314	2.07477
WP	0.00371835	6.936	0.466671	6.3652	4.76919	0.0396603	0.156926	0.00134176	0.0424194	0.139075
WP	0.0043869	3.64325	0.41007	1.83091	1.40456	0.0124541	0.183998	0.0140917	0.0201199	0.0758681
WP	0.00281318	2.69505	0.290236	6.88533	7.15139	0.0511486	0.0374765	0.000927927	0.00380056	0.308304
WP	0.00432781	8.30475	0.492553	2.77151	2.04608	0.286653	0.0196883	0.00332594	0.023699	1.13525
WP	0.00319297	2.54579	0.210005	1.34773	3.75582	0.0316024	0.0458246	0.00527718	0.00758698	0.178826
WP	0.00276726	6.79683	0.391464	2.44146	2.06598	0.0415244	0.020335	0.00496766	0.0132958	0.172558
WP	0.0027067	2.07101	0.105693	5.08848	3.49993	0.0614648	0.0646392	0.00282135	0.00184938	0.206914
WP	0.00465019	3.76321	0.387879	3.56867	2.54569	0.118556	0.0310442	0.00779178	0.111949	0.717765
WP	0.00665139	2.70149	0.266729	2.88537	3.22878	0.0558588	0.165842	0.00499509	0.102463	0.349821
WP	0.00384864	3.90495	0.323086	2.65425	2.23694	0.0260792	0.0802083	0.0184259	0.00419544	0.154067
WP	0.00338066	9.27994	0.569011	4.91956	3.13523	0.020951	0.122103	0.00217586	0.0567413	0.0790706
WP	0.00507816	4.5351	0.245548	0.706079	0.711595	0.0503116	0.236096	0.003141	0.0159561	0.289392
WP	0.00399109	9.15026	0.553567	2.54204	0.883007	0.045465	0.0707551	0.00324123	0.127152	0.133371
WP	0.00350071	5.82689	0.469988	4.55915	3.38131	0.0476847	0.0225626	0.00694987	0.0674997	0.292185
WP	0.00482935	4.09344	0.377737	1.85631	1.515	0.242071	0.0303411	0.00467773	0.0106539	1.39603
WP	0.00399342	2.22172	0.260821	3.33744	3.51199	0.0579948	0.0098897	0.00444027	0.0199078	0.440828
WP	0.00574893	5.95604	0.410578	5.46528	4.66425	0.0311016	0.229258	0.00253472	0.0335725	0.200063
WP	0.00479065	2.54169	0.22718	0.73726	1.06829	0.0383916	0.0934304	0.00311707	0.0435073	0.197302
WP	0.00559068	9.38679	0.635957	5.5513	5.42458	0.0957049	0.0901161	0.0156919	0.00255413	0.426149
WP	0.00580053	8.80008	0.686474	1.03522	0.968704	0.149382	0.0173986	0.000186909	0.156802	0.859848
WP	0.0052133	7.56707	0.843784	1.50932	1.00016	0.0766856	0.217804	0.00676408	0.0212869	0.353477
WP	0.00236366	1.74652	0.201551	5.48427	4.49861	0.0475158	0.112285	0.00193482	0.0257205	0.243655
WP	0.004562	1.94565	0.197522	2.84589	3.57325	0.150565	0.0234641	0.00436015	0.0134665	1.22781
WP	0.00271497	6.28418	0.643419	3.01364	2.70461	0.0856851	0.0280238	0.00471209	0.0146484	0.5873
WP	0.00716257	3.03364	0.261377	0.421225	0.425573	0.277248	0.265463	0.0081018	0.0121505	1.49914
WP	0.00340348	5.4449	0.505598	2.34026	2.80238	0.329679	0.0269935	0.011809	0.000578417	1.44974
WP	0.00642593	3.27882	0.341792	2.28473	2.05789	0.0839273	0.279504	0.00188693	0.0307015	0.470098
WP	0.00644908	5.58135	0.500525	5.69605	6.28643	0.269031	0.0171854	0.00617771	0.088437	1.79875
WP	0.00414735	7.26035	0.25762	4.79911	1.80964	0.546638	0.109618	0.00204014	0.0451787	3.33908
WP	0.00454054	6.36189	0.407147	4.59536	3.41989	0.306294	0.00807856	0.00540442	0.0771255	1.42909
WP	0.00358037	4.44338	0.463737	2.1633	2.6044	0.045609	0.137809	0.00371637	0.0373083	0.25945
WP	0.00709749	1.19118	0.0854523	5.45369	3.74831	0.0839399	0.0185981	0.00257033	0.197942	0.846978
WP	0.00255237	1.72382	0.0856825	3.25632	1.75588	0.0205508	0.0475942	7.36056e-05	0.0746272	0.0449606
WP	0.00436435	2.97298	0.13856	5.49124	2.70257	0.192033	0.334107	0.00176504	0.0388122	0.808571
WP	0.00429939	6.66866	0.554733	7.59243	6.26603	0.046517	0.171364	0.00564989	0.00691515	0.244304
WP	0.00559759	4.14552	0.233734	4.50227	1.97102	0.0277335	0.0894107	0.00394976	0.011753	0.130219
WP	0.00552031	6.52779	0.474382	3.60781	3.54139	0.0447796	0.0770993	0.00732324	0.113781	0.273834
WP	0.00414963	1.15155	0.048458	3.69578	2.84092	0.074247	0.00388419	0.0102415	0.0046613	0.326803
WP	0.00360467	2.46344	0.18291	2.98327	1.41567	0.225039	0.0299503	0.00265775	0.00147845	0.870062
WP	0.00345842	4.21572	0.177775	5.64315	3.96854	0.14951	0.0491079	0.00272126	0.000722187	0.537312
WP	0.0050156	3.52454	0.5698	4.14669	4.42451	0.10583	0.0573873	0.00342753	0.0593419	1.4376
WP	0.00727118	4.40586	0.447283	5.86357	6.81799	0.0718656	0.0355026	0.0226786	0.0638235	0.46192
WP	0.00460665	3.8635	0.248525	0.984651	0.71509	0.204135	0.0169029	0.00238004	0.0695549	0.989223
WP	0.00233319	7.15406	0.671411	1.37165	1.09775	0.0484764	0.0387545	0.000713001	0.00121644	0.212655
WP	0.00386188	4.53044	0.417955	2.97335	2.74471	0.0697888	0.0171094	0.00218643	0.16422	0.333411
WP	0.00354191	3.31493	0.499985	2.23683	2.34923	0.0511867	0.0960075	0.000195732	0.0501241	0.411232
WP	0.00669102	3.16374	0.161616	3.22689	1.82856	0.220895	0.0546819	0.0161364	0.0158256	1.08279
WP	0.00651485	4.93335	0.534882	2.66257	1.57408	0.0261262	0.293228	0.000653614	0.0467009	0.112176
WP	0.00380093	8.08652	0.525033	3.2675	2.56048	0.0694343	0.10222	0.00496749	0.000520031	0.305574
WP	0.00394395	3.79544	0.260066	0.710337	0.459657	0.0365974	0.0206557	0.000892265	0.118334	0.154831
WP	0.00484869	1.43417	0.115305	6.55623	5.49836	0.0776876	0.15589	0.00783484	0.0151454	0.494192
WP	0.00402443	6.04589	0.606048	2.62658	2.2978	0.123371	0.00957428	0.00437527	0.0661107	0.916933
WP	0.00609175	1.36335	0.132801	2.2152	1.75537	0.299344	0.127675	0.00360504	0.0818768	1.44762
WP	0.00424647	7.73511	0.561755	4.05308	3.03789	0.0476479	0.0961089	0.00378412	0.0509359	0.309708
WP	0.00315153	8.70795	0.878214	1.36753	1.35958	0.0131264	0.105917	0.00221294	0.00900348	0.0829704
WP	0.00347772	4.22102	0.479118	4.80875	4.92643	0.0558135	0.0044919	0.0026357	0.059351	0.369149
WP	0.00277359	4.59493	0.481576	7.64805	5.92589	0.0243565	0.0115524	0.0103219	0.113965	0.165327
WP	0.00517125	6.6907	0.774978	1.33343	2.27267	0.121424	0.0257594	0.00231318	0.140295	0.99253
WP	0.00474112	4.67328	0.192264	1.7654	0.929846	0.0759731	0.0931531	0.0100868	0.0255024	0.35889
WP	0.00395095	2.52118	0.265783	4.66368	4.70777	0.108546	0.0169332	0.00800394	0.0161442	0.727149
WP	0.00543485	6.34527	0.333312	6.18231	2.62202	0.376641	0.0474459	0.00310817	0.157518	1.45129
WP	0.00379609	3.10994	0.11734	1.56981	0.593765	0.0912027	0.0172638	0.00396872	0.051738	0.278589
WP	0.00593062	4.30924	0.431592	5.54153	5.44171	0.0494531	0.0387592	0.000465021	0.322612	0.234966
WP	0.00640397	1.1951	0.0946122	2.25199	2.37628	0.140531	0.0144924	0.0226591	0.00844526	1.00744
WP	0.00442963	4.62455	0.164464	6.03356	2.11804	0.185983	0.0505291	0.00582666	0.0714191	0.477317
WP	0.00321746	5.93234	0.539809	4.0222	3.47671	0.00612295	0.0760212	0.00829541	0.0553066	0.0173804
WP	0.00439848	3.85555	0.210262	5.50003	5.84488	0.437953	0.0292305	0.00167776	0.128906	1.60433
WP	0.00327486	7.73335	0.336053	2.57032	1.39691	0.0425817	0.0100032	0.00252831	0.0141682	0.125115
WP	0.00453888	2.21587	0.314979	1.29361	3.0653	0.0720999	0.071903	0.000776825	0.0965651	0.685746
WP	0.00585844	5.81798	0.536486	4.80394	4.67759	0.0129656	0.248385	0.00510676	0.0873613	0.0718013
WP	0.0054314	2.6447	0.138514	5.37583	2.49373	0.0785685	0.0239921	0.00295163	0.0538904	0.420659
WP	0.00440425	2.37212	0.19083	1.71125	0.592924	0.0582365	0.0458816	0.00206809	0.0327866	0.206281
WP	0.00564637	8.36053	0.437787	5.39803	5.53523	0.164269	0.0917165	0.00121135	0.0629831	0.662119
WP	0.00825596	1.465	0.0233743	3.10452	1.13552	0.163494	0.0851212	0.00911823	0.240913	0.291415
WP	0.00139444	4.57587	0.0710799	0.385507	0.191483	0.0947336	0.0914994	0.00189545	0.00277785	0.0597956
WP	0.00459515	5.09282	0.371569	3.20693	1.85722	0.102032	0.029517	0.000603598	0.103438	0.550839
WP	0.0052851	2.97579	0.255385	2.06853	1.74543	0.169239	0.0901307	0.00443367	0.00607507	0.936544
WP	0.00458504	5.91871	0.07726	0.989878	0.210458	0.148269	0.104323	0.00514014	0.0298386	0.11296
WP	0.00348275	2.14781	0.131989	4.96471	4.22134	0.296109	0.0260163	0.00130757	0.0549727	0.847991
WP	0.00352599	1.98614	0.244975	0.546072	0.695246	0.153811	0.0302354	0.00285228	0.0044035	1.00226
WP	0.00219887	6.44741	0.566977	5.00012	4.22931	0.11962	0.12357	0.00334363	0.125641	0.410393
WP	0.00429951	4.85473	0.394668	3.51188	2.8556	0.0706708	0.0164417	0.0153558	0.00479272	0.430786
WP	0.00378703	7.37594	0.482624	1.73598	1.48075	0.149012	0.005935	0.00160876	0.00466171	0.860525
WP	0.0049227	3.70747	0.311633	6.46209	5.27111	0.0772798	0.0608119	0.00465136	0.0110355	0.573477
WP	0.00185906	8.76641	0.854835	0.931657	0.512	0.051378	0.000988629	0.000559862	0.00138224	0.322883
WP	0.00515703	3.95606	0.249655	8.78119	6.37618	0.199166	0.130944	0.0199828	0.0383375	0.783366
WP	0.00494209	6.22557	0.54658	6.76016	4.67563	0.179297	0.0700512	0.0040897	0.0133605	1.11724
WP	0.00381262	2.20742	0.0610438	0.474021	0.273445	0.112059	0.0669939	0.00813461	0.00714247	0.402244
WP	0.00404357	5.0787	0.429878	0.49814	0.41818	0.0531253	0.0142897	0.00782159	0.00184133	0.359689
WP	0.00422059	6.2403	0.455192	6.48245	4.0208	0.0777927	0.125436	0.00564881	0.012682	0.464577
WP	0.00332515	3.29739	0.321608	6.63375	7.33001	0.162062	0.00404763	0.00853396	0.00760909	1.0004
WP	0.00146434	7.06164	0.799816	2.83018	3.90837	0.0377989	0.000650311	0.00040376	2.6662e-05	0.241221
WP	0.00434139	6.12148	0.46035	0.774449	0.510704	0.107134	0.0811256	0.00444729	0.00242348	0.522374
WP	0.00534458	3.57695	0.398291	1.54987	0.845715	0.123789	0.111419	0.000603457	0.0409987	1.05762
WP	0.00471853	1.52571	0.0500232	4.63878	2.64614	0.060294	0.0409837	0.0153126	0.111309	0.219611
WP	0.0026275	8.63914	0.971508	5.43811	3.56204	0.054936	0.0220701	0.00865427	0.00269497	0.525885
WP	0.0051874	6.7647	0.351924	4.95437	2.2211	0.203205	0.034397	0.00456098	0.0332775	0.607913
WP	0.00175834	5.98702	0.213114	8.27888	4.01009	0.0448012	0.0570693	0.00219075	0.0320353	0.18869
WP	0.00392245	6.61397	0.439057	3.51745	1.75222	0.108883	0.00838067	0.0167831	0.00369541	0.430052
WP	0.00385567	2.39782	0.368105	0.875757	1.55114	0.165055	0.00511604	0.00665897	0.00107968	1.07741
WP	0.00318201	8.56212	0.667754	1.42212	1.02814	0.141777	0.0829984	0.0089744	0.0149942	0.665495
WP	0.00611736	2.71555	0.105511	1.35625	0.486167	0.0653996	0.0146842	0.0176911	0.0273454	0.217053
WP	0.00691465	5.42604	0.482277	6.25574	4.5656	0.266884	0.127512	0.00559381	0.00991419	1.26451
WP	0.00450863	5.83971	0.341884	5.64597	4.24531	0.0276794	0.00925759	0.0174396	0.0854442	0.141397
WP	0.00999631	2.52389	0.393022	4.1751	3.12704	0.296791	0.0709698	0.00301677	0.202126	1.7457
WP	0.00606733	2.40801	0.108776	3.19082	1.41245	0.196234	0.00483634	0.00192221	0.0541696	0.631617
WP	0.00311439	5.83355	0.519662	0.559693	0.556319	0.0480165	0.096266	0.00545684	0.00328018	0.191002
WP	0.00239858	1.97527	0.0817489	0.368866	0.724159	0.224346	0.0650175	0.00120388	0.010016	0.642097
WP	0.00163874	8.20501	0.714931	2.75079	1.61178	0.0598648	0.000116874	0.000784324	0.00024222	0.317859
WP	0.00708879	1.41239	0.102523	0.315559	0.400958	0.177665	0.108684	0.00141178	0.0291475	1.01244
WP	0.0038555	3.89661	0.57266	7.26931	8.42472	0.144208	0.000439122	0.00139791	0.00209818	1.65188
WP	0.00282914	6.4421	0.673744	6.51951	7.5954	0.0315279	0.0999755	0.00791576	0.00502841	0.214629
WP	0.00524758	2.63946	0.231492	1.72506	1.17664	0.209087	0.0110144	0.000607813	0.000516711	1.61277
WP	0.00387234	6.83931	0.218196	7.95032	2.38229	0.633453	0.00170058	0.000275071	0.0295367	2.18066
WP	0.00493026	4.80832	0.409154	4.59326	4.46024	0.0311267	0.0335424	0.000144958	0.0278086	0.317691
WP	0.00357298	4.58103	0.363744	2.05479	2.26836	0.015113	0.0535116	0.00191043	0.0139006	0.102642
WP	0.00460103	4.41846	0.582757	4.10707	3.55091	0.231351	0.0230586	0.00421433	0.0419551	1.29916
WP	0.00305367	1.99961	0.265446	2.74868	2.93469	0.10591	0.0396511	0.00284316	0.0427309	0.683712
WP	0.00290145	2.09526	0.196364	6.91229	3.80355	0.0288848	0.0257911	0.00891649	0.00195427	0.13587
WP	0.00426779	7.51912	0.471457	5.01741	4.27873	0.0820232	0.0932903	0.00275424	0.0843919	0.265864
WP	0.00285533	5.61087	0.493073	1.99635	2.13948	0.0916003	0.00671129	0.00026106	0.0638861	0.491985
WP	0.00318513	4.62921	0.343077	5.94874	4.021	0.0955104	0.167028	0.000377551	0.0613994	0.37551
WP	0.00443791	2.41388	0.134061	2.25078	1.69253	0.161357	0.00949655	0.00429705	0.0353411	0.820654
WP	0.00382086	7.71476	0.309349	0.516092	0.214506	0.244967	0.00259528	0.00781671	0.00348839	1.22126
WP	0.00540992	3.27314	0.253211	2.26501	1.64999	0.0245625	0.0257964	0.00205207	0.16703	0.140216
WP	0.00307249	7.80024	0.382628	1.46552	0.971086	0.0225983	0.160147	0.00444757	0.012666	0.0564375
WP	0.00261275	3.93371	0.452151	3.15129	2.1567	0.0600544	0.00815854	0.00401992	0.0225759	0.417507
WP	0.0051679	5.6854	0.392155	3.26569	2.70479	0.0705038	0.0167666	0.0111494	0.013359	0.250636
WP	0.00443797	1.50032	0.189579	2.20874	2.55288	0.153072	0.0165436	0.00717489	0.0460246	0.965716
WP	0.00329866	9.13161	0.495295	1.46208	1.24136	0.0656558	0.015175	0.0109558	0.00671615	0.212984
WP	0.00338888	7.82171	0.741943	7.44734	8.37619	0.0424559	0.0180495	0.00633388	0.134295	0.237467
WP	0.00346993	5.8351	0.5192	4.06897	2.25384	0.07291	0.0551383	0.0146189	0.0258884	0.292302
WP	0.00556534	2.66615	0.234472	5.95678	4.41249	0.0639706	0.215558	0.00147306	0.0117525	0.337507
WP	0.00416675	5.44381	0.494861	5.54963	3.23897	0.217993	0.0212781	0.00125175	0.00414531	1.17293
WP	0.00440652	5.85492	0.519823	0.634264	0.864007	0.255611	0.0173188	0.00324184	0.01119	1.44143
WP	0.00658475	5.29709	0.409347	2.75256	2.36153	0.0635346	0.0815273	0.00351987	0.183956	0.370943
WP	0.00445541	7.21264	0.701885	3.06533	2.6466	0.0480518	0.00172354	0.00158432	0.00185054	0.348913
WP	0.0047745	4.82859	0.242207	1.76643	1.29611	0.121528	0.0268763	0.00923068	0.0337624	0.542902
WP	0.00162694	3.19496	0.375202	3.84939	3.78193	0.0656544	0.0356521	0.00251329	0.0101778	0.404375
WP	0.00457869	4.54092	0.600547	4.87455	3.65929	0.0428873	0.0150372	0.00506167	0.050607	0.298773
WP	0.0040134	6.90051	0.473451	7.58701	7.99393	0.139863	0.234928	0.000870707	0.151557	0.514654
WP	0.00523863	5.33091	0.416126	4.08759	3.13676	0.0317076	0.00244218	0.00334329	0.124456	0.136372
WP	0.00434902	4.54092	0.668196	5.89482	4.53728	0.039002	0.0225719	0.00506167	0.0654947	0.252156
WP	0.00823618	3.55195	0.262356	4.59697	2.93257	0.135639	0.0712935	0.0161983	0.120814	0.618806
WP	0.00468007	4.31541	0.361575	4.09015	5.12586	0.0220392	0.0079381	0.0200343	0.193665	0.0878991
WP	0.00575559	7.85007	0.89937	5.13683	6.78154	0.117616	0.00501265	0.00295422	0.125796	1.27017
WP	0.00630552	6.42099	0.166287	6.4252	1.40105	0.335313	0.93585	0.000615164	0.0723146	0.479683
WP	0.00344828	3.43072	0.434929	3.72012	2.97365	0.052314	0.004428	0.000465964	0.0627093	0.360815
WP	0.00602198	0.795166	0.021922	2.3462	3.04076	0.258137	0.00129042	0.00405573	0.341003	0.843089
WP	0.00189985	7.60809	0.814031	0.575737	0.702446	0.0527566	0.00682168	0.00165905	0.000238061	0.361471
WP	0.00327089	7.91171	0.578223	0.171429	0.352155	0.0904226	0.296436	0.0180181	0.00820363	0.259833
WP	0.00640086	7.28649	0.381822	6.42273	5.78083	0.317567	0.00659447	0.00834536	0.119969	1.24618
WP	0.00440606	1.83046	0.144694	8.18607	5.08986	0.205572	0.00576799	0.000224634	0.0120456	1.2062
WP	0.0095638	1.44384	0.0221729	3.25759	1.37054	0.754414	0.467746	0.0191337	0.00764001	2.3448
WP	0.0048437	5.49673	0.496842	6.67234	4.16064	0.0686508	0.0638692	0.000243125	0.0332704	0.342707
WP	0.00447962	2.21183	0.407951	0.914816	1.09491	0.143588	0.00955681	0.000740232	0.114641	1.15332
WP	0.00348313	5.68744	0.672085	1.76608	2.81628	0.0870198	0.00108987	0.00600129	0.14282	0.557132
WP	0.00367661	6.2521	0.482212	2.94595	2.19025	0.102645	0.0861594	0.000536851	0.00600477	0.746498
WP	0.00785801	8.32628	0.661904	0.142942	0.169569	0.185286	0.195785	0.00549164	0.0292192	1.09679
WP	0.00303555	3.48475	0.416336	2.17348	2.21225	0.0193366	0.0308344	0.00648361	0.0742755	0.0873231
WP	0.00532537	4.33829	0.322543	2.06219	1.46108	0.0611576	0.0358955	0.00292811	0.0353025	0.642243
WP	0.00562796	3.91393	0.27517	8.64858	5.24217	0.22076	0.0310973	0.00842974	0.024724	0.970346
WP	0.00552468	5.00564	0.266047	2.72102	1.32344	0.0476363	0.172614	0.0130188	0.0934205	0.171977
WP	0.00327486	7.73335	0.336053	2.57032	1.39691	0.0425817	0.0100032	0.00252831	0.0141682	0.125115
WP	0.00264645	1.82419	0.202129	1.85708	1.76224	0.0874684	0.0248338	0.000412255	0.110815	0.555852
WP	0.00779695	4.65689	0.255068	1.57468	0.811657	0.361866	0.000405903	0.00575538	0.00492179	1.91178
WP	0.00613273	2.48139	0.249775	2.62535	2.06953	0.1962	0.0553688	0.00406333	0.00921648	1.02152
WP	0.00488146	3.62543	0.224606	2.16157	0.948507	0.162693	0.0926659	0.000635087	0.0346419	0.754847
WP	0.00385029	3.69445	0.475963	4.06736	3.82301	0.137851	0.0333896	0.0021041	0.00549843	0.999227
WP	0.0044772	4.00988	0.366132	5.49854	3.45737	0.117052	0.0216133	0.00520411	0.121452	0.583374
WP	0.00416339	3.59414	0.320208	4.84571	3.74896	0.0225993	0.0306688	0.00478935	0.0955755	0.121498
WP	0.00515964	1.21685	0.0855397	9.41787	6.93	0.0227033	0.225933	0.0100387	0.101786	0.0869209
WP	0.00518585	5.57449	0.527427	7.96628	4.66519	0.120742	0.00107045	0.000999323	0.0200127	0.769477
WP	0.00494262	8.3353	0.52618	7.77452	5.98077	0.265194	0.0813743	0.000528941	0.0564785	0.996884
WP	0.00418093	6.10812	0.325005	4.13547	2.22357	0.0156612	0.0461782	0.0109121	0.0721589	0.0368269
WP	0.00552298	4.81026	0.269228	2.70996	1.49736	0.0689931	0.196907	0.0117846	0.0529897	0.20734
WP	0.00323799	3.07764	0.314999	4.13925	2.92063	0.0644945	0.0695944	0.00555699	0.0274794	0.307784
WP	0.00499678	5.51885	0.491896	4.58192	2.9929	0.0178717	0.186375	0.00557301	0.0201353	0.0855123
WP	0.00244459	7.77981	0.268353	3.7354	2.0956	0.0963549	0.0314961	0.00736964	0.0361952	0.260368
WP	0.00563398	4.7735	0.635808	1.9726	2.74192	0.0552987	0.044587	0.00960152	0.0249464	0.553917
WP	0.0044231	4.42862	0.2687	2.69289	1.68849	0.177388	0.0150749	0.0134882	0.0329178	0.755802
WP	0.00356524	6.06035	0.42578	4.15457	3.25368	0.035192	0.00147644	0.00338884	0.000629991	0.125875
WP	0.00522664	3.62895	0.350645	4.03841	2.66173	0.0433112	0.0122343	0.0141113	0.11953	0.302625
WP	0.00252835	4.06994	0.301451	1.76192	1.50741	0.139393	0.066151	0.000548816	0.0184956	0.827471
WP	0.00538659	7.27126	0.539088	6.39488	3.68891	0.274433	0.185444	0.000674993	0.0111737	1.17301
WP	0.00299614	2.22211	0.155194	2.3119	1.21844	0.23872	0.0183411	0.0015765	0.0446925	0.799538
WP	0.00465682	7.29411	0.41066	2.19805	2.77186	0.0368706	0.02072	0.000804163	0.30016	0.173368
WP	0.0034435	3.29222	0.457414	6.22334	6.00302	0.0659024	0.000372478	0.00875019	0.00927712	0.647437
WP	0.00419701	2.98506	0.397322	2.97332	3.49585	0.217504	0.0133814	0.00613935	0.00103208	1.33754
WP	0.00640761	2.09127	0.173499	3.44358	1.16587	0.0569476	0.240365	0.00111272	0.10889	0.238651
WP	0.00570043	6.18481	0.0533423	5.62585	0.545493	0.165757	0.0160201	0.00946108	0.072451	0.0935134
WP	0.00480513	8.77949	0.553977	0.67708	0.344083	0.191573	0.0482191	0.000810425	0.0225523	0.964774
WP	0.0053644	2.63876	0.227221	4.59676	5.64102	0.330163	0.157738	0.000292546	0.0322756	1.79457
WP	0.00857354	0.895747	0.0774923	5.52732	4.5152	0.1402	0.00241277	0.002149	0.206909	0.943031
WP	0.00187885	6.84093	0.7112	6.70167	7.72533	0.0294038	0.00133112	0.000519457	0.00196442	0.189798
WP	0.00466818	4.89179	0.426818	0.588197	0.638026	0.0819982	0.044904	0.00699389	0.000172935	0.547622
WP	0.00645836	6.57669	0.481596	6.2699	4.87852	0.178136	0.107089	0.0102596	0.0240278	0.906466
WP	0.00440095	3.40927	0.2634	3.10377	1.76992	0.206959	0.000754705	0.00171341	0.00183116	0.703386
WP	0.00506998	4.13667	0.120569	0.794103	0.147759	0.143944	0.0721115	0.0106028	0.104826	0.297015
WP	0.0030516	7.70458	0.173832	0.568256	0.362598	0.0734374	0.209523	0.0111153	0.016277	0.133989
WP	0.00772389	3.24668	0.357443	0.467078	0.459878	0.111119	0.011487	0.0127775	0.221757	0.878694
WP	0.0057818	3.92658	0.361477	0.77989	0.455578	0.0613983	0.126637	0.00847293	0.000961388	0.289513
WP	0.00288765	9.04349	0.666724	7.23867	5.7447	0.0654082	0.0283641	0.00155621	0.0450482	0.259234
WP	0.00586358	6.02929	0.326743	7.98868	2.70405	0.122012	0.045724	0.0165526	0.0410458	0.470161
WP	0.00422045	7.10965	0.436249	2.22731	1.36414	0.126475	0.00963976	0.00192067	0.0765164	0.638884
WP	0.00252644	5.26911	0.488596	7.71243	6.54259	0.155706	0.0606985	0.00575887	0.0323027	1.1934
WP	0.0038189	2.2419	0.185502	2.68739	1.44496	0.15202	0.0364858	0.00240092	0.00136389	0.85373
WP	0.0072629	3.94029	0.314744	6.19015	5.81188	0.185891	0.0427343	0.00749281	0.148888	0.895506
WP	0.00319697	6.64001	0.623249	5.27404	2.31306	0.0637227	0.00387957	0.00671837	0.0640963	0.294083
WP	0.00327961	8.39733	0.265161	5.82166	1.91253	0.114692	0.00533244	0.00844843	0.0325215	0.294687
WP	0.00581713	2.52938	0.117813	0.344988	0.250175	0.218557	0.443266	0.00943375	0.0281378	0.661924
WP	0.00642687	2.20912	0.0484975	6.72322	2.72616	0.0557602	0.138697	0.00300458	0.25163	0.125737
WP	0.00303603	4.21676	0.260272	5.43404	2.87003	0.0536402	0.0205973	0.00167474	0.0465585	0.190077
WP	0.00594648	5.09166	0.36308	0.454558	0.345878	0.0735429	0.0169119	0.0110031	0.112727	0.337348
WP	0.00362288	5.98816	0.500827	2.22007	1.81757	0.0664359	0.0323188	0.00399191	0.0679264	0.33502
WP	0.00415155	9.14181	0.833659	4.80721	3.34825	0.0378781	0.00644462	0.0092476	0.00695729	0.163047
WP	0.00389629	5.0815	0.593196	3.84185	5.24431	0.203443	0.00334289	0.000820859	0.128046	1.8477
WP	0.0052368	3.11435	0.266171	4.45333	2.81082	0.0991719	0.147841	0.0143266	0.0117148	0.474272
WP	0.00414732	4.68218	0.422703	4.62612	3.8558	0.0432092	0.0343267	0.00704508	0.085369	0.267885
WP	0.00327577	7.53817	0.600466	1.11065	0.645868	0.0352669	0.113699	0.0029176	0.0526918	0.157969
WP	0.00341689	1.86436	0.145786	7.20975	9.05412	0.0759751	0.124279	0.00101986	0.0839095	0.385057
WP	0.00714897	7.19956	0.826008	5.15123	3.77261	0.1617	0.0483116	0.00170486	0.105308	1.31358
WP	0.00248633	6.25172	0.453651	2.61443	1.64339	0.083553	0.000523368	0.00398306	0.0332264	0.340777
WP	0.00307617	2.94945	0.223953	2.74559	1.63974	0.0861669	0.100202	0.00166841	0.0155912	0.354273
WP	0.00764079	1.80074	0.0243809	7.26503	2.52223	0.159077	0.0667123	0.0078318	0.216906	0.324004
WP	0.00375683	8.0451	0.536069	3.553	1.77552	0.025903	0.0821859	0.014293	0.00820367	0.0650773
WP	0.00312002	3.40592	0.242266	5.63098	4.41315	0.0939534	0.039952	0.00511408	0.0224735	0.35045
WP	0.00365278	6.82522	0.525039	3.16778	2.76021	0.0335233	0.0152147	0.000573158	0.0128624	0.163524
WP	0.00439782	7.6925	0.40667	2.6333	2.01274	0.0996098	0.167157	0.00138011	0.087957	0.468628
WP	0.00626691	2.74984	0.304944	3.8206	3.21773	0.0735828	0.142671	0.00347804	0.00226928	0.539068
WP	0.00667129	4.93021	0.359271	3.18333	1.78093	0.350124	0.0411012	0.00506959	0.17413	1.29146
WP	0.00377667	5.17246	0.538334	7.38645	6.08618	0.0869484	0.00656038	0.00489087	0.0532444	0.564268
WP	0.00306538	6.3539	0.696399	2.70598	2.17674	0.246297	0.0196677	0.0106156	0.0760919	0.972215
WP	0.00389526	5.6122	0.426974	6.92653	4.3631	0.063026	0.0450693	0.00295262	0.00549065	0.280407
WP	0.00594812	4.18598	0.186838	0.689802	0.234517	0.121988	0.183864	0.00186432	0.179184	0.277065
WP	0.00387127	3.41999	0.24827	3.91388	2.92545	0.0469114	0.00726209	0.00092861	0.0291473	0.407274
WP	0.00227428	1.61037	0.092369	0.422427	0.37366	0.228841	0.0423231	0.00108719	0.014202	0.948767
WP	0.00410195	5.09663	0.395768	5.16644	3.53036	0.0201754	0.17786	0.000692134	0.00194544	0.0937518
WP	0.00457423	4.82884	0.408841	3.41986	1.99864	0.0916235	0.0577782	0.00516618	0.0157452	0.525695
WP	0.00217948	6.43171	0.640209	0.44706	0.437929	0.0236892	0.00728838	0.000610307	0.0243281	0.135879
WP	0.00544893	5.49815	0.265662	4.80319	3.27525	0.169333	0.123663	0.00621055	0.0287882	0.663573
WP	0.00415961	5.89526	0.446948	2.1906	1.57741	0.0978941	0.0147799	0.00109096	0.145597	0.653198
WP	0.00337489	1.3817	0.0615724	5.13519	3.19464	0.0314966	0.00423192	0.000482285	0.016721	0.117991
WP	0.00366545	8.45281	0.486725	2.73246	1.24953	0.17718	0.0563119	0.000621072	0.0586546	0.521546
WP	0.00451231	4.60071	0.439181	8.92215	6.27817	0.192462	0.143158	0.00332076	0.0133986	0.786966
WP	0.00407341	4.99213	0.683271	1.57177	3.1165	0.111679	0.00439041	0.0041101	0.117659	0.853196
WP	0.00402353	9.0058	0.454421	5.94672	2.72612	0.0557856	0.0533648	0.00365492	0.0465518	0.151426
WP	0.00560517	7.5963	0.819938	0.888695	0.974226	0.0826939	0.00526787	0.00501206	0.046679	0.610241
WP	0.00464665	3.91497	0.450569	1.01994	0.983197	0.141384	0.116096	0.0158208	0.00566817	0.843958
WP	0.00514645	7.02864	0.830518	6.16961	4.85009	0.168527	0.147164	0.0072487	0.00607747	1.33283
WP	0.0035369	3.49728	0.290965	2.87423	2.27602	0.15348	0.0131027	0.00594584	0.00854497	0.555998
WP	0.0085169	1.41807	0.0688085	2.3997	1.12529	0.0973371	0.311294	0.0217783	0.154707	0.3142
WP	0.00501244	3.43232	0.487707	3.09805	3.5668	0.0950902	0.050222	0.00496102	0.197531	0.579019
WP	0.00836496	3.95507	0.278657	0.55593	0.505721	0.534486	0.0292225	0.0124761	0.00843832	2.9642
WP	0.00490722	3.66613	0.256114	3.65511	2.54032	0.0822404	0.270401	0.00984817	0.0227869	0.348012
WP	0.00387294	3.4718	0.413969	4.39699	3.55945	0.0570578	0.114598	0.00699339	0.0818832	0.279641
WP	0.00306923	9.67197	0.550897	8.88815	7.05064	0.0950916	0.00228103	0.00188823	0.0628738	0.355016
WP	0.00318426	4.07058	0.0258213	5.59723	1.94282	0.049795	0.003083	0.0184257	0.00608021	0.0329315
WP	0.00452218	7.40502	0.342854	3.87569	1.65574	0.161044	0.273381	0.000982818	0.042912	0.356471
WP	0.0017402	7.47763	0.519095	7.64252	4.52771	0.0157515	0.0368472	0.0101438	0.00285601	0.0416035
WP	0.00459023	2.86368	0.239923	5.47976	6.65894	0.0310605	0.139279	0.00335223	0.165649	0.149277
WP	0.00457912	2.59078	0.21175	3.73145	4.0887	0.166532	0.0172426	0.00188074	0.0182485	1.01854
WP	0.00443862	5.78948	0.0553309	5.19949	0.680258	0.0271724	0.070435	0.00941014	0.0027882	0.000223514
WP	0.00290008	6.43309	0.353863	2.77368	1.56421	0.0593727	0.0179679	0.00095282	0.00222755	0.258584
WP	0.00407521	4.03158	0.276709	4.80668	2.0886	0.242585	0.0120798	0.000168354	0.0195136	0.830615
WP	0.00527524	3.7407	0.273858	4.83676	3.35926	0.0622917	0.00662746	0.00496909	0.0502779	0.265626
WP	0.00402422	6.46663	0.499441	1.32553	1.07149	0.0300974	0.0191237	0.00337126	0.0268815	0.151785
WP	0.0055805	0.773514	0.0598134	3.50641	2.4749	0.108308	0.00964614	0.00183042	0.05013	0.862427
WP	0.00376431	6.32206	0.512044	8.54324	7.05258	0.0493477	0.127993	0.0032105	0.0164958	0.210929
WP	0.00305688	2.62311	0.386206	3.13055	3.32109	0.0390202	0.0056319	0.000393708	0.00291313	0.536312
WP	0.00250756	7.25933	0.417092	1.67008	0.999046	0.0204334	0.00434707	0.000225818	0.00767653	0.0619077
WP	0.00300339	2.76431	0.238257	3.93264	1.81365	0.102905	0.0310147	0.018111	0.00710993	0.39957
WP	0.00522199	7.06789	0.523654	1.73855	1.01546	0.167358	0.0182057	0.017086	0.00450351	1.16162
WP	0.00342826	7.89939	0.558937	4.43202	1.79911	0.0541201	0.0545156	0.00661358	0.0206984	0.250484
WP	0.00455712	0.98805	0.0654493	3.29578	3.59639	0.0781322	0.159814	0.0116331	0.0820771	0.409269
WP	0.00442285	3.45743	0.150783	5.05182	2.43848	0.114519	0.00880494	0.0089578	0.032014	0.425763
WP	0.00432051	5.15922	0.406349	5.03198	5.56903	0.208497	0.0111691	0.000553707	0.0558343	1.10633
WP	0.00398667	3.06528	0.163908	9.85365	3.98609	0.198059	0.0225746	0.000553278	0.00844401	0.961298
WP	0.00226509	6.49423	0.375095	4.09153	3.34804	0.0566487	0.272378	0.00102082	0.155165	0.179483
WP	0.00330748	2.96917	0.356972	6.51617	5.65165	0.0482785	0.0194381	0.000883107	0.0331332	0.279592
WP	0.00400286	5.94702	0.335782	3.66242	1.87033	0.0572342	0.102093	0.00784689	0.0410301	0.179965
WP	0.00594092	1.73041	0.19986	1.26391	0.863169	0.0794466	0.099629	0.00168672	0.0835154	0.468771
WP	0.00414961	2.73708	0.357352	4.53503	5.39322	0.142423	0.0803872	0.00350424	0.0574112	0.96383
WP	0.00341426	4.21238	0.741242	2.95338	3.89248	0.054574	0.0152007	0.000500689	0.15216	0.528134
WP	0.00286657	7.08699	0.60313	2.8791	3.78901	0.0771305	0.0249726	0.000138584	0.000403326	0.459002
WP	0.00379461	5.75768	0.33959	4.37556	1.8479	0.0144513	0.192741	0.0131865	0.0650139	0.0541949
WP	0.00374161	4.3963	0.468998	3.33439	2.30194	0.1398	0.145249	0.00114441	0.0611962	0.544773
WP	0.00220232	2.80888	0.415917	0.0567438	0.173745	0.0268328	0.0144599	0.00333706	0.00107237	0.200448
WP	0.00411913	3.68762	0.413149	7.32439	5.95257	0.0220962	0.00522158	0.00534973	0.0723481	0.152778
WP	0.0052679	5.82697	0.358646	1.00741	0.513924	0.215007	0.158637	0.00303613	0.0120352	0.865412
WP	0.0042014	2.80314	0.202278	0.207769	0.38633	0.161029	0.0989075	0.00169369	0.0173497	0.724246
WP	0.00155402	5.77291	0.868612	5.87612	6.18626	0.041142	0.00395808	0.000461257	0.000399629	0.50293
WP	0.00290165	8.59547	0.846294	4.13848	4.06892	0.136531	0.012884	0.000689119	0.0132057	0.795697
WP	0.00560639	5.78866	0.218411	4.5393	1.29027	0.0608584	0.0548591	0.00375927	0.145057	0.15789
WP	0.00520073	2.68261	0.174232	1.9115	1.24994	0.195818	0.0182398	0.00452288	0.027324	0.607555
WP	0.00440794	4.5367	0.396337	5.59532	4.74	0.0260483	0.0642999	0.0111992	0.0246943	0.127277
WP	0.00183853	7.11012	0.707565	3.27278	2.64418	0.0332218	0.0380043	0.000246566	0.000888406	0.195562
WP	0.0049608	8.00176	0.729243	2.74594	3.53482	0.0687264	0.0529397	0.00410947	0.0969757	0.488734
WP	0.00334571	4.28888	0.767015	1.66502	4.19878	0.070639	0.0301161	0.00609286	0.00818885	0.562438
WP	0.00424107	4.30771	0.457992	3.20932	6.22135	0.0886622	0.0147312	0.00209194	0.0347488	0.931859
WP	0.00647187	0.817666	0.102913	3.43034	4.07163	0.317322	0.00984161	0.00466573	0.0751788	1.97136
WP	0.00449017	4.70073	0.521422	0.86481	0.708288	0.0870718	0.10799	0.00072286	0.00109477	0.692686
WP	0.00192332	6.27573	0.574811	2.96459	2.94609	0.0243234	0.030109	0.000661721	0.000548546	0.0880813
WP	0.00343939	4.66754	0.328589	3.17272	1.53741	0.0618383	0.114987	0.00692158	0.000937125	0.240775
WP	0.00165454	9.59558	0.931923	2.66852	2.37584	0.0383657	0.00118237	0.000530407	0.000440827	0.200496
WP	0.00422998	6.79247	0.633908	0.510157	0.463594	0.0603537	0.0321732	0.0105969	0.065611	0.232458
WP	0.00652148	0.615049	0.0645451	1.49175	1.39113	0.0225443	0.126344	0.00130777	0.0933669	0.216802
WP	0.0051365	5.79158	0.580445	1.19815	0.886528	0.0784654	0.0710551	0.0141403	0.00637166	0.576878
WP	0.00445267	4.83208	0.409314	0.724153	0.734777	0.158594	0.0298215	0.000793659	0.000876113	1.07351
WP	0.0039759	5.9911	0.220381	5.00511	3.44159	0.169566	0.134265	0.00668873	0.00064184	0.604705
WP	0.00184558	6.95995	0.331364	5.78965	2.62374	0.017881	0.0429028	0.00574312	0.0114597	0.0427898
WP	0.00481602	5.78124	0.469845	4.83471	3.15656	0.0502731	0.0488467	0.00363497	0.013464	0.422247
WP	0.00438898	4.62853	0.663853	4.10053	3.97004	0.10082	0.0524185	0.00114639	0.0221988	0.874703
WP	0.00568702	6.26608	0.472689	0.573137	0.612885	0.0996407	0.195056	0.0188505	0.0108269	0.596361
WP	0.00681241	4.92232	0.273754	4.07392	1.97477	0.140819	0.290678	0.00150078	0.16622	0.358499
WP	0.00565244	2.89509	0.354695	3.46307	3.67664	0.107978	0.0831929	0.00451831	0.0124866	0.804558
WP	0.0021317	7.09606	0.648939	3.91676	3.93935	0.162267	0.0120819	0.00133151	0.000832647	0.88154
WP	0.00559875	5.27291	0.43818	3.93793	2.12858	0.129219	0.290962	0.0037523	0.0512887	0.703453
WP	0.00537649	3.52603	0.258496	6.08533	5.24699	0.16744	0.152543	0.00356969	0.0225067	0.866437
WP	0.00412141	9.27064	0.78636	5.19344	3.24032	0.0342084	0.0445654	0.0126851	0.00406905	0.2001
WP	0.00731206	4.14984	0.467736	3.30637	4.14987	0.0560971	0.0217756	0.0243927	0.0437245	0.293185
WP	0.00233791	3.47835	0.394306	4.50774	5.91471	0.0215795	0.0139931	0.0109649	0.0412724	0.157667
WP	0.00792876	6.24724	0.485704	5.71427	4.62369	0.375363	0.145967	0.00332519	0.00904259	1.99742
WP	0.00570918	5.03645	0.457826	0.493761	0.31409	0.0683727	0.0364885	0.0109335	0.008045	0.333888
WP	0.00232871	5.71708	0.545166	3.60581	5.75408	0.0249317	0.0383495	0.00552429	0.0220113	0.129377
WP	0.00856642	9.31714	0.806388	1.02857	1.01933	0.20719	0.337081	0.00860979	0.0228784	0.922671
WP	0.00471536	6.05184	0.547795	6.06781	5.03976	0.260689	0.0760393	0.000726291	0.0154406	1.83129
WP	0.0037044	5.13628	0.318073	1.47291	0.795586	0.0924354	0.0380733	0.00587464	0.124035	0.288735
WP	0.00164404	9.7276	0.793903	5.01527	4.9343	0.0617182	0.000765357	9.45131e-05	0.000820485	0.438579
WP	0.00220619	6.13365	0.853775	4.19424	4.12378	0.0229667	0.0141054	0.00124161	0.00252385	0.177044
WP	0.00448968	3.1357	0.210096	2.83457	1.72984	0.128262	0.0932133	0.00451395	0.00332968	0.499206
WP	0.00717063	1.22493	0.0660844	2.50406	1.63216	0.270837	0.0166484	0.01965	0.0827777	1.32748
WP	0.00550163	3.98824	0.260684	4.18988	3.51389	0.0376364	0.00852606	0.00949877	0.0670546	0.232399
WP	0.00416826	6.84436	0.41027	4.76244	1.69707	0.501654	0.00221752	0.000446517	0.0188282	1.78293
WP	0.00434854	7.39991	0.294051	0.282559	0.218782	0.185088	0.330949	0.00857699	0.0131496	0.462064
WP	0.0049051	6.37082	0.855081	3.18369	1.64677	0.0701693	0.183156	0.0106213	0.0990428	0.360923
WP	0.00510209	2.85749	0.278503	9.52195	5.96779	0.120181	0.0144097	0.00455718	0.0353014	0.693332
WP	0.00213832	9.31809	0.772063	4.00373	4.69801	0.0879341	0.0027516	8.97419e-05	0.000406449	0.615663
WP	0.00416255	4.2067	0.328356	0.730915	0.672264	0.0200945	0.0302953	0.00900749	0.0147431	0.0911902
WP	0.00423277	8.3317	0.347798	3.47011	1.24953	0.17718	0.0467304	0.00285977	0.0702846	0.521546
WP	0.0059411	2.88658	0.335916	3.97619	4.00856	0.0303843	0.00330752	0.00290669	0.184997	0.191467
WP	0.00455409	4.56458	0.323705	8.49674	5.88455	0.0724445	0.0505841	0.000212547	0.0775462	0.379463
WP	0.00455859	7.7794	0.40568	6.01277	2.76588	0.206862	0.00203268	0.00603039	0.0392896	0.564915
WP	0.00231763	5.55967	0.647235	2.75233	2.1803	0.0875328	0.00464043	0.000811506	0.000642781	0.82998
WP	0.00461702	7.24859	0.596383	5.10068	5.0161	0.0951348	0.138047	0.00337264	0.00307967	0.35001
WP	0.00293657	4.8149	0.150235	4.99621	1.96009	0.226681	0.130451	0.00336004	0.00522217	0.419424
WP	0.00485649	2.12397	0.234726	3.42696	4.11576	0.121914	0.000142317	0.0100796	0.00978184	0.771602
WP	0.00557825	4.60866	0.356846	7.05566	3.03999	0.153326	0.00528281	0.0289154	0.113356	0.508925
WP	0.005139	4.74255	0.309687	3.92246	2.63109	0.0803225	0.0212638	0.0036362	0.00205364	0.307246
WP	0.00412689	3.40951	0.222141	3.45505	2.78874	0.257	0.0346704	0.0163452	0.0365107	1.04422
WP	0.00347525	6.56914	0.477487	2.2228	1.53684	0.181026	0.0200501	0.00412473	0.00717686	0.961129
WP	0.00393625	4.59385	0.367216	3.17272	1.72588	0.0427723	0.12662	0.00822063	0.00578232	0.131525
WP	0.00642687	2.20912	0.0484975	6.72322	2.72616	0.0557602	0.138697	0.00300458	0.25163	0.125737
WP	0.00275833	4.5333	0.483579	1.83275	1.18875	0.0579946	0.0220047	0.00397305	0.0128744	0.419307
WP	0.00788339	2.69246	0.179052	4.98942	3.22851	0.30182	0.471522	0.00692556	0.0737653	1.01701
WP	0.00299585	4.30507	0.306992	1.70718	1.62402	0.0552517	0.0376813	0.000364227	0.0183573	0.283035
WP	0.00726437	1.9645	0.17511	1.65136	1.72064	0.14759	0.0130167	0.00479848	0.198867	1.01999
WP	0.00474412	4.06121	0.17263	2.40746	0.943883	0.271154	0.142025	0.00451879	0.0442628	0.550885
WP	0.0029443	6.65245	0.557113	7.14861	4.0292	0.0481819	0.0326955	0.00251025	0.0325572	0.197255
WP	0.00225903	3.5024	0.343458	5.09076	5.82546	0.0515924	0.00755527	0.00230701	0.0246712	0.549743
WP	0.00744617	5.34877	0.357929	5.71397	2.66919	0.0273133	0.252765	0.000746813	0.0327092	0.159083
WP	0.00522366	6.53399	0.388038	2.95591	2.64915	0.268915	0.0262155	0.00722951	0.0617867	1.26889
WP	0.00393382	4.15484	0.477319	1.34671	1.4243	0.0440662	0.0982254	3.47468e-05	0.0216233	0.405521
WP	0.00375734	4.19148	0.272155	4.38873	2.3638	0.108337	0.00859789	0.00251164	0.00971287	0.447199
WP	0.00165009	9.05947	1.01216	1.17226	0.960775	0.0447171	0.000470397	0.000365966	0.000418713	0.355796
WP	0.00184809	8.37891	0.765127	1.0944	0.865607	0.0401304	0.000700126	0.000865532	0.000285117	0.305259
WP	0.00208725	8.86304	0.67688	2.44866	2.02471	0.0118238	0.00321472	0.00164341	0.00186916	0.0569332
WP	0.00576995	3.50326	0.269526	8.6282	6.80415	0.129781	0.107743	0.00207927	0.0574276	1.00801
WP	0.00274036	3.48934	0.148538	5.83564	6.40997	0.202052	0.00443717	0.00438467	0.211371	0.609423
WP	0.00687955	1.94612	0.207749	4.7455	4.34215	0.303319	0.00216123	0.0136245	0.0799149	1.75856
WP	0.00318317	6.89492	0.376101	2.67423	2.45615	0.0491002	0.0563096	0.00278991	0.170522	0.146724
WP	0.00569085	6.90079	0.526383	4.61373	3.17837	0.0591177	0.131686	0.00175637	0.104525	0.314199
WP	0.00288309	6.03006	0.305241	4.93559	2.27525	0.0400012	0.0104148	0.000106574	0.0257935	0.121139
WP	0.00557403	3.60699	0.306833	1.16197	0.873337	0.121581	0.0159769	0.0114502	0.00799191	0.699699
WP	0.00428981	6.35119	0.521617	1.44194	1.23882	0.190295	0.0272111	0.00141406	0.078105	0.910448
WP	0.00165454	9.59558	0.931923	2.66852	2.37584	0.0383657	0.00118237	0.000530407	0.000440827	0.200496
WP	0.00350187	4.60707	0.225034	9.05034	7.06599	0.0533222	0.0308515	0.000561191	0.0392005	0.202651
WP	0.00487155	1.10403	0.0549895	4.54577	2.64661	0.0388879	0.121824	0.00585146	0.0929375	0.106617
WP	0.00231658	2.70781	0.388611	4.03755	4.91695	0.108753	0.00342912	0.000326695	0.00197859	1.00322
WP	0.00347662	6.26326	0.479416	5.91825	3.82257	0.0622679	0.0300159	0.00673589	0.0829778	0.317589
WP	0.00543462	2.58068	0.225353	4.30673	4.12655	0.00844568	0.271249	0.00158534	0.0407366	0.0291832
WP	0.00358479	3.42671	0.170863	3.56311	1.49273	0.104995	0.0287262	0.0166088	0.0356472	0.406265
WP	0.00333131	2.94088	0.337321	0.534782	0.763214	0.0521622	0.011185	0.00682875	0.00166847	0.374033
WP	0.00937742	2.14763	0.0737287	8.66103	2.77356	0.93982	0.00272057	0.00379008	0.172831	2.12174
WP	0.00310183	7.76877	0.276692	1.95363	0.999046	0.0204334	0.00202932	0.00147018	0.0916661	0.0458719
WP	0.00466417	5.10556	0.298899	3.1218	2.29272	0.234786	0.174951	0.00556689	0.0129926	1.25051
WP	0.00453824	1.91313	0.134716	3.59414	2.33352	0.110496	0.0351255	0.00267131	0.0041178	0.575757
WP	0.00565363	6.8683	0.389543	6.89501	3.10284	0.183687	0.0348043	0.00183052	0.0339033	0.700354
WP	0.0028195	6.01652	0.336401	1.78967	1.18478	0.0348604	0.00209345	0.00233191	0.0252618	0.185628
WP	0.00895074	5.66648	0.419237	1.95893	1.43222	0.132416	0.0103734	0.0228195	0.0168974	0.822022
WP	0.00438779	2.01589	0.217257	0.378724	0.385381	0.0943458	0.0278106	0.01029	0.00617518	0.600579
WP	0.00355307	7.67275	0.643428	3.79497	2.44948	0.121546	0.0967841	0.00163703	0.051516	0.516104
WP	0.00564332	0.68255	0.0766804	1.94428	1.50073	0.0408186	0.0328246	0.00341995	0.03393	0.265498
WP	0.00702705	5.24431	0.230554	5.3831	1.79554	0.273575	0.0316433	0.00196883	0.257661	0.751798
WP	0.00435539	9.32733	0.414077	2.2074	1.55358	0.0659837	0.0594075	0.000291692	0.12215	0.209145
WP	0.00288812	5.26115	0.441214	4.86765	7.01158	0.167643	0.0126006	0.00231238	0.0155253	0.7572
WP	0.00352622	8.35635	0.305765	2.88112	2.11058	0.185395	0.0771295	0.000530428	0.0113873	0.653412
WP	0.0035229	8.25386	0.595796	3.53415	2.31793	0.110245	0.00398176	0.000589354	0.047184	0.368999
WP	0.00545096	4.64776	0.478857	4.43825	5.18971	0.186019	0.0354243	0.00700916	0.0250817	1.20638
WP	0.00598958	1.90595	0.0894317	1.29036	0.719759	0.505986	0.00210363	0.00497426	0.0915235	1.90971
WP	0.00453129	3.0687	0.338463	6.63796	5.38745	0.133758	0.0503289	0.00705559	0.00952247	0.733908
WP	0.00529479	3.28857	0.412041	4.1087	4.01935	0.0459747	0.104549	0.0037578	0.0635236	0.385595
WP	0.00600901	5.44291	0.352894	5.11719	2.75222	0.114616	0.028231	0.00242118	0.0391621	0.753698
WP	0.00395228	2.69068	0.173255	6.7409	2.2845	0.113299	0.35618	0.00880893	0.0208623	0.245363
WP	0.00638144	7.63609	0.825206	4.70843	5.13102	0.094279	0.140876	0.0195162	0.0354437	0.688891
WP	0.00434118	4.09744	0.366647	1.8379	2.08256	0.17975	0.00163885	0.0133402	0.0274522	1.58078
WP	0.00423531	6.45578	0.748929	9.46906	8.33801	0.13539	0.0290804	0.00552302	0.0109795	0.800208
WP	0.00417946	1.94339	0.147994	6.60609	3.77531	0.221175	0.00657173	0.00409219	0.0652066	0.897171
WP	0.00273375	4.9582	0.513191	4.2	3.56617	0.11993	0.00916952	0.0019868	0.0536792	0.642597
WP	0.00342412	4.3962	0.541719	3.74489	3.93749	0.0284116	0.0146416	0.0175046	0.0290235	0.276769
WP	0.00383181	4.53076	0.654703	6.6615	6.51898	0.0828229	0.0146529	0.00195321	0.0866377	0.451086
WP	0.0026301	7.6926	0.481329	1.74157	1.20788	0.10739	0.0254203	0.000649204	0.00207287	0.606429
WP	0.00364061	4.54142	0.63288	0.983165	1.07574	0.0452411	0.00581754	0.000173619	0.00222811	0.318078
WP	0.00532079	2.78907	0.210216	1.03548	0.625212	0.0251522	0.138323	0.0021974	0.0017359	0.103807
WP	0.0073482	2.87109	0.32263	3.27442	4.82021	0.139227	0.0389879	0.0294939	0.0119165	1.27276
WP	0.00413208	3.22864	0.398546	3.02012	2.5075	0.108362	0.00381769	0.0105499	0.0430497	0.669849
WP	0.00289878	6.34777	0.270201	2.35465	1.69778	0.016035	0.00180568	0.000236403	0.000265444	0.0217224
WP	0.00514125	3.37637	0.267495	4.03863	2.43813	0.0240933	0.0443128	0.00528662	0.0344782	0.120999
WP	0.00515417	7.92926	0.502463	0.402446	0.217467	0.0718998	0.00611592	0.00762228	0.0927213	0.41429
WP	0.00419863	8.28648	0.398844	3.62688	1.2875	0.0904078	0.126224	0.00676062	0.0701908	0.148079
WP	0.00447565	4.70253	0.453684	6.33626	4.32315	0.260855	0.019198	0.0136893	0.0011738	1.59242
WP	0.00352003	9.54209	0.852238	5.64557	5.48347	0.179211	0.0239558	0.00270906	0.00255391	1.10519
WP	0.00469464	5.65434	0.551582	3.78339	1.93879	0.0707939	0.064698	0.0021414	0.0709367	0.285697
WP	0.00581888	8.14045	0.899644	6.17167	5.9947	0.0401967	0.00568251	0.0111155	0.307429	0.226184
WP	0.00670442	5.21333	0.102834	4.17969	1.12608	0.233735	0.361734	0.0128193	0.00446944	0.35329
WP	0.00419122	3.02563	0.233661	1.49909	1.29191	0.0792223	0.0389347	0.00148277	0.0330648	0.378052
WP	0.00218461	4.61852	0.565903	3.62343	4.64492	0.0311369	0.00355858	0.00277303	0.0115156	0.211595
WP	0.00555322	5.50885	0.502841	0.396464	0.671907	0.184876	0.0197131	0.004045	0.00436681	1.04989
WP	0.00468424	1.89982	0.302215	1.39666	1.38402	0.0481215	0.0273712	0.00333438	0.0712853	0.563011
WP	0.00176308	7.60809	0.930107	0.575737	0.814332	0.0445505	0.007046	0.0010025	0.000297109	0.311398
WP	0.00455901	7.15279	0.296798	6.59623	3.28051	0.302001	0.0583241	0.00829613	0.0260046	0.748998
WP	0.00253507	4.6076	0.45237	4.93104	4.77541	0.0850703	0.000900304	0.00205634	0.000954429	0.481583
WP	0.00334032	7.81225	0.594677	2.28209	1.60941	0.12345	0.0391065	0.00139761	0.00180634	0.578291
WP	0.00320998	2.06125	0.206339	6.18317	3.39447	0.00739245	0.0538526	0.0184257	0.0179264	0.0329315
WP	0.00614229	7.25481	0.396386	6.44461	3.60639	0.454884	0.100949	0.00303151	0.006851	2.15649
WP	0.00438569	5.10018	0.823008	5.06964	5.03883	0.0342874	0.00304971	0.00039895	0.00479298	0.317666
WP	0.00402904	2.93814	0.0217161	2.55721	0.518223	0.213043	0.0934597	0.0134711	0.0767057	0.380434
WP	0.00364823	3.22459	0.163572	1.75058	1.54942	0.0687107	0.113238	0.0101111	0.110281	0.280089
WP	0.00480346	2.58899	0.201059	0.104534	0.221162	0.0330019	0.162613	0.00105193	0.163758	0.214835
WP	0.00417547	4.10922	0.25287	7.35167	5.66747	0.103231	0.0520213	0.00417706	0.125133	0.320604
WP	0.00431098	2.4365	0.260295	1.39052	1.57914	0.161825	0.0192112	0.00217827	0.0313294	0.891816
WP	0.00410244	2.39642	0.252847	4.9876	3.94437	0.14626	0.0146417	0.00432544	0.114418	0.749786
WP	0.00350852	5.96371	0.368176	5.96189	2.76333	0.0568107	0.0483804	0.00452136	0.0889535	0.191888
WP	0.00206345	6.319	0.235501	0.366944	0.475597	0.0964172	0.0468196	0.000351469	0.00725806	0.218652
WP	0.003992	2.68145	0.352106	2.31578	1.9664	0.0456058	0.0528828	0.00911795	0.0289418	0.285603
WP	0.00436432	7.36658	0.377827	5.78086	2.41689	0.289347	0.000909165	0.0030692	0.00178129	0.927188
WP	0.00440706	2.47636	0.387787	6.70774	5.96003	0.0908202	0.100278	0.00382425	0.0600956	0.552376
WP	0.00516951	2.37844	0.182297	2.39136	3.86072	0.180895	0.0113045	0.00757334	0.0905052	0.679394
WP	0.00513619	6.91665	0.523193	9.23301	5.66033	0.152027	0.0399245	0.000165792	0.147434	0.715506
WP	0.00414404	5.5433	0.452782	5.42232	4.24375	0.130858	0.0141873	0.00450212	0.0351863	1.09917
WP	0.00402535	5.93504	0.452597	5.27809	4.23059	0.075975	0.00114886	0.000309068	0.0117855	0.44848
WP	0.0015372	3.81913	0.0611015	2.7686	1.03423	0.39702	0.0583527	0.00146763	0.0829221	0.509721
WP	0.00451561	2.30423	0.300034	4.80456	5.22267	0.0775213	0.0050955	0.00124772	0.0861075	0.552699
WP	0.00396294	2.09607	0.0434588	5.08438	1.75053	0.244886	0.00562477	0.00348278	0.0464721	0.559017
WP	0.00416662	6.67054	0.230093	0.163207	0.151286	0.0590249	0.0022914	0.016548	0.0897506	0.153605
WP	0.00429195	6.10105	0.657875	5.19806	5.01656	0.113128	0.0497333	0.00138373	0.0038903	1.14783
WP	0.00318081	4.3651	0.421555	7.3169	3.75385	0.0881096	0.0465277	0.0151629	0.0116238	0.357525
WP	0.00226164	5.32224	0.538382	3.64558	3.17142	0.0251116	0.00504782	0.00169946	0.0137076	0.213832
WP	0.00471878	6.49536	0.404354	5.48033	5.8716	0.100426	0.347764	0.0125523	0.0701367	0.29588
WP	0.00366132	4.26152	0.324833	2.52409	1.61644	0.0804441	0.0074709	0.024316	0.0134315	0.284416
WP	0.00150227	5.71683	0.317475	1.41269	0.629009	0.0501316	0.0133506	0.00512733	0.00250199	0.169226
WP	0.00360506	6.15523	0.306714	8.65619	5.84756	0.061579	0.0240585	0.00298983	0.0359161	0.218868
WP	0.00319302	4.33677	0.394802	5.71232	4.44893	0.0338147	0.0217423	0.0036023	0.0223464	0.205497
WP	0.00454462	6.6682	0.396675	5.33828	3.09308	0.0791515	0.136509	0.0123078	0.0434496	0.479551
WP	0.0061279	1.84936	0.136579	7.85214	7.45172	0.0563166	0.0573478	0.00756004	0.251036	0.200485
WP	0.00567475	3.19836	0.24476	7.19813	5.78225	0.137616	0.237939	0.000680055	0.045792	0.674897
WP	0.00188911	8.68919	0.83571	0.066259	0.240718	0.0667406	0.000474644	9.75487e-05	0.000594189	0.519129
WP	0.00365656	7.95906	0.826098	2.10744	1.39345	0.00939072	0.0120802	0.000443625	0.017197	0.036892
WP	0.00710883	2.0589	0.315675	1.85043	1.78353	0.135186	0.133351	0.017171	0.0373576	1.25696
WP	0.00502927	8.75059	0.558056	6.48832	4.79875	0.0821809	0.0393097	0.00165696	0.0540066	0.448972
WP	0.00600404	6.35536	0.624687	6.66294	6.85759	0.209463	0.02279	0.0119792	0.137539	1.38902
WP	0.00507056	5.94561	0.225672	7.66788	4.02856	0.441599	0.0700216	0.000618289	0.00211159	1.18303
WP	0.00669642	5.70718	0.338617	3.16785	2.23697	0.139642	0.113009	0.0127053	0.0303288	0.51504
WP	0.00457427	1.54774	0.143005	7.91125	7.13043	0.0422278	0.00311125	0.0113397	0.0270989	0.348363
WP	0.00280501	5.18526	0.342097	8.38769	4.45037	0.0944067	0.0279245	0.00126918	0.000459638	0.537554
WP	0.004881	1.4187	0.0810991	3.93625	3.01062	0.0678843	0.162118	0.012078	0.0957758	0.300804
WP	0.00410734	1.70199	0.131599	5.01999	3.75088	0.100814	0.0251324	0.000357144	0.00523514	0.618347
WP	0.00310875	7.35601	0.657632	6.18194	4.6325	0.106049	0.0333871	0.00296579	0.00824618	0.746787
WP	0.00466843	8.28199	0.647723	4.59456	2.7043	0.263228	0.0198016	0.00166608	0.013856	1.63711
WP	0.00407414	2.56721	0.105288	6.65199	4.23484	0.12261	0.00269066	0.00930748	0.0160355	0.628542
WP	0.00385213	3.00062	0.203039	4.10938	2.11825	0.0321428	0.139145	0.00505474	0.0411314	0.116672
WP	0.00290117	6.42302	0.0532904	7.58889	0.64565	0.142993	0.114875	0.00115263	0.00323881	0.0640117
WP	0.00338791	5.62702	0.347226	5.50804	2.68804	0.299601	0.0458235	0.00380739	0.052541	1.09671
WP	0.00389285	4.49829	0.412298	5.78095	5.0518	0.35066	0.0188695	0.000290424	0.0228563	1.24943
WP	0.00388214	4.29061	0.545195	0.697088	0.986445	0.0629037	0.0584583	0.0055895	0.0794173	0.490554
WP	0.00306753	5.32774	0.629943	1.57834	1.53038	0.111353	0.00999993	0.00353494	0.0351383	0.691355
WP	0.00390481	4.77198	0.459676	3.91635	2.82124	0.237392	0.0405287	0.00270143	0.0757753	1.20828
WP	0.00284361	9.14522	0.843831	4.60284	3.48876	0.053486	0.0855801	0.00781878	0.00287753	0.26645
WP	0.00455269	2.5403	0.374863	4.50663	6.89282	0.153757	0.0641484	0.000448801	0.00842049	1.35501
WP	0.00470302	1.32928	0.124328	2.23676	1.75101	0.046509	0.0985096	0.00824685	0.066855	0.429754
WP	0.00503697	3.40699	0.415232	2.02675	3.56373	0.100714	0.00675844	0.00127466	0.00506395	0.857116
WP	0.00551863	3.81122	0.365552	1.97825	1.7432	0.0984923	0.0508902	0.000174659	0.0522528	0.775201
WP	0.00603014	1.8189	0.0806897	5.72582	3.73048	0.0656383	0.220212	0.00606498	0.150066	0.277078
WP	0.00437391	5.19685	0.52398	0.353332	0.334322	0.0662563	0.00755059	0.00045828	0.131768	0.53243
WP	0.00327836	3.41592	0.570053	2.92392	3.39157	0.087795	0.010811	0.000707222	0.00397137	0.895395
WP	0.00388425	4.52315	0.347349	5.01109	3.965	0.071924	0.00349463	0.00720871	0.0276144	0.377946
WP	0.00540767	7.72855	0.654382	1.70231	1.44993	0.0848028	0.111403	0.00173066	0.00910185	0.521029
WP	0.0094461	1.67142	0.00457309	0.570276	0.0160592	0.66459	0.107879	0.0119405	0.284869	0.964196
WP	0.00410437	5.21249	0.264991	9.79974	4.89589	0.163708	0.13742	0.0151096	0.014457	0.731017
WP	0.00161923	6.81082	0.671902	7.36189	8.12897	0.0254647	0.00527658	0.000718937	0.00132639	0.251219
WP	0.00225846	5.87867	0.383146	5.63742	5.53387	0.00939274	0.0251661	0.00391975	0.00403429	0.0313145
WP	0.00777348	2.42953	0.113964	4.31205	1.86057	0.552889	0.154888	0.00771461	0.0412126	1.5806
WP	0.00391641	1.84097	0.12529	6.57229	4.24818	0.0535101	0.0321534	0.0110685	0.0030363	0.234214
WP	0.0043616	2.06703	0.291321	3.76325	4.05493	0.130333	0.0696989	0.00087454	0.014379	0.947892
WP	0.0050298	4.37149	0.21306	4.20071	2.12343	0.158732	0.0013877	0.00171186	0.0231142	0.655799
WP	0.00474437	9.65373	0.867176	6.74562	7.13095	0.149144	0.00490826	0.0115556	0.182811	1.0654
WP	0.00515708	8.39541	0.559397	6.96326	3.31075	0.284011	0.080309	0.00281098	0.00702575	1.18826
WP	0.00411915	4.13309	0.499982	1.71499	2.61921	0.138013	0.00697792	0.000378679	0.024075	1.08719
WP	0.00823348	2.37289	0.16387	1.53821	1.20961	0.348817	0.0669113	0.00469756	0.0477549	2.00403
WP	0.00436506	5.21025	0.507183	3.44637	2.96624	0.036533	0.0429935	0.00240922	0.0206152	0.218222
WP	0.00706761	9.24929	0.808227	4.44017	4.71537	0.276259	0.248368	0.0045022	0.0477117	1.04897
WP	0.00357806	6.53355	0.392047	0.626317	0.298511	0.0590018	0.0826821	0.00201487	0.0197027	0.205093
WP	0.00456109	1.53738	0.193093	2.09823	4.41277	0.0699105	0.0633397	0.00306156	0.0228767	0.904978
WP	0.00284718	6.79272	0.549514	5.35265	3.76758	0.0453219	0.138819	0.000637075	0.00160964	0.210118
WP	0.0029753	6.81852	0.502066	5.5578	5.02769	0.0899767	0.00554848	0.0053952	0.0422582	0.386583
WP	0.00466722	7.35908	0.537694	6.12224	3.93383	0.139258	0.234515	0.000612487	0.00215198	0.654548
WP	0.00402545	7.01285	0.594587	5.01823	3.25565	0.135752	0.0900495	0.0049686	0.0850507	0.826737
WP	0.00617033	3.57007	0.250107	0.624518	0.439373	0.322925	0.0562225	0.0106131	0.0945814	3.1349
WP	0.00228534	6.7769	0.587898	5.83828	4.90469	0.0373162	0.0610996	0.000153649	0.000376462	0.202499
WP	0.00497595	3.09246	0.207251	2.66918	1.66856	0.0324955	0.0041717	0.00920369	0.0408424	0.212045
WP	0.00533206	5.44301	0.491184	1.86851	2.48925	0.0317686	0.10655	0.00117498	0.037756	0.196925
WP	0.00541964	4.62134	0.348463	3.02894	1.80105	0.389636	0.00970328	0.000902968	0.0260332	2.94035
WP	0.00474899	4.6566	0.298988	1.55466	0.81998	0.144187	0.132401	0.00669163	0.0144586	0.539325
WP	0.00472629	5.62097	0.112329	5.58381	1.49993	0.283325	0.38922	0.00243013	0.00477768	0.856624
WP	0.00559154	7.17364	0.704236	4.70137	5.32365	0.0463289	0.0748493	0.00214547	0.0151695	0.222971
WP	0.00281163	5.50673	0.5916	1.50539	1.37065	0.0628312	0.0482653	0.0022662	0.0506372	0.295483
WP	0.00424633	8.31261	0.382146	6.00621	2.16046	0.0638647	0.198185	0.0106157	0.0447763	0.176107
WP	0.00591328	4.25622	0.255237	2.09433	1.57241	0.219821	0.0894001	0.00525864	0.0343223	0.8878
WP	0.00525603	4.78776	0.270005	4.64343	1.87747	0.136574	0.212826	0.0112141	0.00961148	0.606075
WP	0.00723187	5.20729	0.260823	3.39737	1.71305	0.447496	0.0198935	0.0114602	0.012005	1.67735
WP	0.00538339	6.83309	0.428759	7.41907	4.03781	0.0762564	0.00575048	0.0103904	0.123077	0.225498
WP	0.00272389	8.96711	0.514666	0.318971	0.299338	0.0592467	0.0125674	0.0010303	0.000752111	0.278998
WP	0.00312645	3.51062	0.395572	4.94964	4.75217	0.0564717	0.0694284	0.000376207	0.00844748	0.595195
WP	0.00207558	4.34586	0.402106	7.23164	4.58458	0.179479	0.00197605	0.000897229	0.0219401	1.1294
WP	0.00247532	4.42996	0.480761	4.77758	3.19741	0.0646269	0.014935	0.000111636	0.00383114	0.370077
WP	0.00224891	5.53104	0.526271	2.63212	2.95068	0.120754	0.00279574	0.000723789	0.00112971	0.649191
WP	0.00488557	1.63378	0.188091	7.18557	7.55447	0.0665897	0.11456	0.00375653	0.0243593	0.53774
WP	0.0041921	3.65901	0.280351	2.96409	2.93858	0.082098	0.0347914	9.29075e-05	0.00364956	0.554574
WP	0.00385558	4.52809	0.540623	1.59756	2.38954	0.136331	0.0317416	0.00248431	0.0491905	0.941455
WP	0.00514807	4.40219	0.344136	3.5084	2.38935	0.212371	0.0114795	0.00391859	0.00339802	1.37137
WP	0.00433303	6.11305	0.605283	4.16548	3.75194	0.0330306	0.0433475	0.00362429	0.0668141	0.238296
WP	0.00763122	5.18211	0.313489	5.77052	3.04028	0.375487	0.246838	0.00380193	0.0123368	1.1877
WP	0.00257138	6.17871	0.205839	1.59088	0.623674	0.0798221	0.108285	0.00162763	0.0283009	0.148586
WP	0.00578649	1.59087	0.0606119	2.04738	1.17023	0.19423	0.219395	0.0139706	0.134845	0.543519
WP	0.00308739	1.25444	0.0959758	7.00307	4.23048	0.101744	0.133816	0.00100588	0.0477348	0.391506
[truncated: 8,016 more rows]

## Sheet: GLC Late
Late (90-360min)	kGLY	kLDHf	kLDHb	kALTf	kALTb	kTCA	d_pyr	d_lac	d_ala	d_cit
[truncated: 10,000 more rows]

## Sheet: WP Late
Late (90-360min)	kGLY	kLDHf	kLDHb	kALTf	kALTb	kTCA	d_pyr	d_lac	d_ala	d_cit
[truncated: 10,000 more rows]
